# Supplementary material for: A Quantitative Analysis of the Impact on Chromatin Accessibility by Histone Modifications and Binding of Transcription Factors in DNase I Hypersensitive Sites
Source: Biomed Res Int. 2013 Oct 22;2013:914971. doi: 10.1155/2013/914971 (PMC3819824; doi:10.1155/2013/914971)
Supplement: Supplementary file 1 — Online Supporting Information S1. The prediction powers using all features with different sample sizes. In each sample size, we randomly sampled 500 times and modeling according to the procedure discussed in method 2.3 in each sample. Online Supporting Information S2. The input maximum signal dataset including the maximum signals of Chip-seq and DNase-seq in 5000 DNase I hypersensitive sites. Online Supporting Information S3. The input average signal dataset including the average signals of Chip-seq and DNase-seq in 5000 DNase I hypersensitive sites. Online Supporting Information S4. The prediction powers (R) using only one feature. Online Supporting Information S5. The prediction powers (R) using all possible two-feature combinations. Online Supporting Information S6. The prediction powers (R) using all possible three-feature combinations. Online Supporting Information S7. The related R codes are available. [file 914971.f1.zip › supple_S7.r]

####################################################################################
Online Supporting Information S7.

The related R codes are available.
###################################################################################


# We highly recommend to run these codes using Rstudio piece by piece.
# 1. The support vector regression model and plotting.

setwd('~')  ## set working dir.

# (1) 10-fold cross validation in svr.

svrcrossvalidation=function(datamatrix,featurevector){
  library('e1071')
  kk=c()
  actual=c()
  pre=c()
  n=nrow(datamatrix)/10
  ##  using different test data in every iteration
  for (i in 1:10){
    if (length(kk) > 0){
      se=sample((1:nrow(datamatrix))[-kk],n)
    }else{
      se=sample((1:nrow(datamatrix)),n)
    }
    te=datamatrix[se,]
    tr=datamatrix[-se,]
    mysvr=svm(tr[,featurevector],log(tr[,1],2),probability=T)
    mysvrpre=round(predict(mysvr,te[,featurevector]),3)
    #  combine the results into actual and pre vectors in every iteration.
    actual=c(actual,log(te[,1],2))
    pre=c(pre,mysvrpre)
    kk=c(kk,se)
  }
  myresult=list(pre,actual)
  return(myresult)
}

# (2) computation process.

data=read.table('./max_sig.txt',header=T)  ## modify this line to choose avg_sig/max_sig
mydata=as.matrix(data[,4:37])
histone=c(2:11)
tf=c(12:34)
allfeature=c(histone,tf)
mylist=svrcrossvalidation(mydata, allfeature)  ## modify this line to choose different features

# (3) plot the figure.

dev.off()
par(mfrow=c(1,2),mar=c(5,4,3,1))
plot(mylist[[1]], mylist[[2]],pch=20, col="blue", cex=0.6,xlab='',ylab='')
title(ylab="The Dnase-seq signals (log2)", xlab="Predicted signals (log2)",mgp=c(2.3,1,0))
mylm = lm(mylist[[2]]~mylist[[1]])
abline(mylm, lwd=2)
summary(mylm)
text(-0.5,-4.5,bquote(R^2 ~ '=' ~ 0.66),cex=0.8)
mtext('(a)',side=3,at=-5.5,adj=0,cex=1.5)

# barplot for the only one feature
featurepowers=read.table('./one_feature',header=F)
histonevec=1:10
tfvec=11:34

#--------------------------------------
# HM barplot
barplot(featurepowers[histonevec,2],ylim=c(0,0.7),xlab='',ylab='',axisnames=F)
mtext(featurepowers[histonevec,1],line=0.5,side=1,at=seq(0.6,12,1.2),las=2,cex=0.8)

# TF barplot
barplot(featurepowers[tfvec,2],ylim=c(0,0.7),xlab='',ylab='',axisnames=F)
mtext(featurepowers[tfvec,1],line=0.5,side=1,at=seq(0.7,28,1.2),las=2,cex=0.8)
# -------------------------------------

mtext('R',side=2,line=2.3)
mtext('(b)',side=3,at=-1,cex=1.5)

################################################################################

# 2. the linear regression model

data=read.table('./avg_sig.txt',header=T)  ## modify this line to choose avg_sig/max_sig

datamatrix=data[,4:37]

# 10-fold cross validation in lm
kk=c()
actual=c()
pre=c()
n=nrow(datamatrix)/10
for (i in 1:10){
  if (length(kk) > 0){
    se=sample((1:nrow(datamatrix))[-kk],n)
  }else{
    se=sample((1:nrow(datamatrix)),n)
  }
  te=datamatrix[se,]
  tr=datamatrix[-se,]
  
  histone=c(2:11)
  tf=c(12:34)
  allfeature=c(histone,tf)
  
  #---------------------------------------
  
  # you can choose different liner model here!
  
  # the HM model
   mylm=lm(log(dnase1sig,2)~H3k9me3+H3k27ac+H3k4me3+H3k4me1+H3k4me2+H3k27me3+H3k36me3+H3k9ac+H4k20me1+H3k79me2, data=tr)
   mylmpre=predict(mylm,data.frame(te[,histone]))
  # the TF model
  mylm=lm(log(dnase1sig,2)~CTCF+BRCA1+BACH1+CEBPB+CHD1+CHD2+CJUN+GTF2F1+CMYC+CTBP2+JUND+MXI1+MAX+MAFK+RFX5+RAD21+NRF1+SUZ12+SIN3A+TBP+ZNF143+USF2+ZNF274,data=tr)
  mylmpre=predict(mylm,data.frame(te[,tf]))
  # all features model
  mylm=lm(log(dnase1sig,2)~H3k9me3+H3k27ac+H3k4me3+H3k4me1+H3k4me2+H3k27me3+H3k36me3+H3k9ac+H4k20me1+H3k79me2+CTCF+BRCA1+BACH1+CEBPB+CHD1+CHD2+CJUN+GTF2F1+CMYC+CTBP2+JUND+MXI1+MAX+MAFK+RFX5+RAD21+NRF1+SUZ12+SIN3A+TBP+ZNF143+USF2+ZNF274,data=tr)
  mylmpre=predict(mylm,data.frame(te[,allfeature]))

  #---------------------------------------
 
  actual=c(actual,log(te[,1],2))
  pre=c(pre,mylmpre)
  kk=c(kk,se)
}
mylm = lm(actual ~ pre)
summary(mylm)

################################################################################

# 3. compute coefficients of determination for all possible one-feature, two-feature, 
# three-feature combinations and plot the results of one, two. three feature models.

# This step includes thousands of models and may spend much computation time. 
# So we use 'snowfall' package to parallel this task.

setwd('~') ## set working dir

# (1) A modified version of 10-fold cross validation in svr 
svrcrossvalidation=function(featurevector){   
  library('e1071')
  kk=c()
  actual=c()
  pre=c()
  n=nrow(datamatrix)/10
  for (i in 1:10){
    if (length(kk) > 0){
      se=sample((1:nrow(datamatrix))[-kk],n)
    }else{
      se=sample((1:nrow(datamatrix)),n)
    }
    te=datamatrix[se,]
    tr=datamatrix[-se,]
    mysvr=svm(tr[,featurevector],log(tr[,1],2),probability=T)
    mysvrpre=predict(mysvr,te[,featurevector])
    actual=c(actual,log(te[,1],2))
    pre=c(pre,mysvrpre)
    kk=c(kk,se)
  }
  myresult=round(cor(actual,pre),3) ##  compute the sqrt of coefficient of determination
  return(myresult)
}

#--------------------------------------------------------------------------

# (2) parallel the task
library('snowfall')
data=read.table('./max_sig.txt',header=T)
allnames=names(data)[4:37]
datamatrix=as.matrix(data[,4:37])

sfInit(parallel=T,cpus=10) # set 10 cpus
sfExport('datamatrix')
sfExport('svrcrossvalidation')

combs=combn(33,3)  ## modify this line to choose one, two, three feature combinations
combs=combs+1  ## because the first column is dnase1sig 
mylist=list()
for (i in 1:ncol(combs)){
  mylist[[i]]=combs[,i]
}

mycors=sfClusterApplyLB(mylist,fun='svrcrossvalidation')
sfStop()

# write the result
for (j in 1:length(mycors)){
  lastresult=t(c(allnames[combs[,j]],mycors[[j]]))
  write.table(lastresult,file='./three_feature',append=T,quote=F,sep='\t',row.names=F,col.names=F)
}

#---------------------------------------------------------

# (3) violin plot of feature combination results

mydata1=read.table('./one_feature')
mydata2=read.table('./two_feature')
mydata3=read.table('./three_feature')
library('vioplot')
vioplot(mydata1$V2,mydata2$V3,mydata3$V4,c(0.85),names=c(1,2,3,'all'))
mtext('R',side=2,line=2.2)
library('graphics')
clip(x1=3.85,x2=4.15,y1=0,y2=1)
abline(h=0.81)
points(x=4,y=0.81)
usr=par('usr')
do.call('clip',as.list(usr))
lines(c(1,2,3,4),c(max(mydata1$V2),max(mydata2$V3),max(mydata3$V4),c(0.81)),col=2)
lines(c(1,2,3,4),c(median(mydata1$V2),median(mydata2$V3),median(mydata3$V4),c(0.81)),col=3)
lines(c(1,2,3,4),c(min(mydata1$V2),min(mydata2$V3),min(mydata3$V4),c(0.81)),col=9)
mtext('(b)',side=3,at=-0.15,cex=1.5)
