# Supplementary material for: A Quantitative Analysis of the Impact on Chromatin Accessibility by Histone Modifications and Binding of Transcription Factors in DNase I Hypersensitive Sites
Source: Biomed Res Int. 2013 Oct 22;2013:914971. doi: 10.1155/2013/914971 (PMC3819824; doi:10.1155/2013/914971)
Supplement: Supplementary file 1 — Online Supporting Information S1. The prediction powers using all features with different sample sizes. In each sample size, we randomly sampled 500 times and modeling according to the procedure discussed in method 2.3 in each sample. Online Supporting Information S2. The input maximum signal dataset including the maximum signals of Chip-seq and DNase-seq in 5000 DNase I hypersensitive sites. Online Supporting Information S3. The input average signal dataset including the average signals of Chip-seq and DNase-seq in 5000 DNase I hypersensitive sites. Online Supporting Information S4. The prediction powers (R) using only one feature. Online Supporting Information S5. The prediction powers (R) using all possible two-feature combinations. Online Supporting Information S6. The prediction powers (R) using all possible three-feature combinations. Online Supporting Information S7. The related R codes are available. [file 914971.f1.zip › supple_S6.txt]

####################################################################################
Online Supporting Information S6.
The prediction powers (R) using all possible three-feature combinations.
###################################################################################
H3k9me3	H3k27ac	H3k4me3	0.697
H3k9me3	H3k27ac	H3k4me1	0.609
H3k9me3	H3k27ac	H3k4me2	0.701
H3k9me3	H3k27ac	H3k27me3	0.654
H3k9me3	H3k27ac	H3k36me3	0.56
H3k9me3	H3k27ac	H3k9ac	0.662
H3k9me3	H3k27ac	H4k20me1	0.604
H3k9me3	H3k27ac	H3k79me2	0.572
H3k9me3	H3k27ac	BRCA1	0.614
H3k9me3	H3k27ac	BACH1	0.676
H3k9me3	H3k27ac	CEBPB	0.608
H3k9me3	H3k27ac	CHD1	0.607
H3k9me3	H3k27ac	CHD2	0.64
H3k9me3	H3k27ac	CJUN	0.618
H3k9me3	H3k27ac	CTCF	0.616
H3k9me3	H3k27ac	GTF2F1	0.65
H3k9me3	H3k27ac	CMYC	0.64
H3k9me3	H3k27ac	CTBP2	0.673
H3k9me3	H3k27ac	JUND	0.621
H3k9me3	H3k27ac	MXI1	0.65
H3k9me3	H3k27ac	MAX	0.613
H3k9me3	H3k27ac	MAFK	0.591
H3k9me3	H3k27ac	RFX5	0.598
H3k9me3	H3k27ac	RAD21	0.611
H3k9me3	H3k27ac	NRF1	0.647
H3k9me3	H3k27ac	SUZ12	0.621
H3k9me3	H3k27ac	SIN3A	0.69
H3k9me3	H3k27ac	TBP	0.604
H3k9me3	H3k27ac	ZNF143	0.633
H3k9me3	H3k27ac	USF2	0.622
H3k9me3	H3k27ac	ZNF274	0.58
H3k9me3	H3k4me3	H3k4me1	0.717
H3k9me3	H3k4me3	H3k4me2	0.704
H3k9me3	H3k4me3	H3k27me3	0.695
H3k9me3	H3k4me3	H3k36me3	0.703
H3k9me3	H3k4me3	H3k9ac	0.7
H3k9me3	H3k4me3	H4k20me1	0.713
H3k9me3	H3k4me3	H3k79me2	0.706
H3k9me3	H3k4me3	BRCA1	0.709
H3k9me3	H3k4me3	BACH1	0.723
H3k9me3	H3k4me3	CEBPB	0.705
H3k9me3	H3k4me3	CHD1	0.697
H3k9me3	H3k4me3	CHD2	0.717
H3k9me3	H3k4me3	CJUN	0.712
H3k9me3	H3k4me3	CTCF	0.729
H3k9me3	H3k4me3	GTF2F1	0.724
H3k9me3	H3k4me3	CMYC	0.718
H3k9me3	H3k4me3	CTBP2	0.724
H3k9me3	H3k4me3	JUND	0.713
H3k9me3	H3k4me3	MXI1	0.719
H3k9me3	H3k4me3	MAX	0.701
H3k9me3	H3k4me3	MAFK	0.7
H3k9me3	H3k4me3	RFX5	0.706
H3k9me3	H3k4me3	RAD21	0.721
H3k9me3	H3k4me3	NRF1	0.715
H3k9me3	H3k4me3	SUZ12	0.72
H3k9me3	H3k4me3	SIN3A	0.729
H3k9me3	H3k4me3	TBP	0.698
H3k9me3	H3k4me3	ZNF143	0.73
H3k9me3	H3k4me3	USF2	0.716
H3k9me3	H3k4me3	ZNF274	0.702
H3k9me3	H3k4me1	H3k4me2	0.702
H3k9me3	H3k4me1	H3k27me3	0.525
H3k9me3	H3k4me1	H3k36me3	0.506
H3k9me3	H3k4me1	H3k9ac	0.693
H3k9me3	H3k4me1	H4k20me1	0.544
H3k9me3	H3k4me1	H3k79me2	0.54
H3k9me3	H3k4me1	BRCA1	0.605
H3k9me3	H3k4me1	BACH1	0.662
H3k9me3	H3k4me1	CEBPB	0.579
H3k9me3	H3k4me1	CHD1	0.589
H3k9me3	H3k4me1	CHD2	0.654
H3k9me3	H3k4me1	CJUN	0.588
H3k9me3	H3k4me1	CTCF	0.549
H3k9me3	H3k4me1	GTF2F1	0.661
H3k9me3	H3k4me1	CMYC	0.646
H3k9me3	H3k4me1	CTBP2	0.633
H3k9me3	H3k4me1	JUND	0.6
H3k9me3	H3k4me1	MXI1	0.653
H3k9me3	H3k4me1	MAX	0.589
H3k9me3	H3k4me1	MAFK	0.546
H3k9me3	H3k4me1	RFX5	0.569
H3k9me3	H3k4me1	RAD21	0.553
H3k9me3	H3k4me1	NRF1	0.657
H3k9me3	H3k4me1	SUZ12	0.56
H3k9me3	H3k4me1	SIN3A	0.703
H3k9me3	H3k4me1	TBP	0.615
H3k9me3	H3k4me1	ZNF143	0.604
H3k9me3	H3k4me1	USF2	0.615
H3k9me3	H3k4me1	ZNF274	0.525
H3k9me3	H3k4me2	H3k27me3	0.699
H3k9me3	H3k4me2	H3k36me3	0.706
H3k9me3	H3k4me2	H3k9ac	0.707
H3k9me3	H3k4me2	H4k20me1	0.713
H3k9me3	H3k4me2	H3k79me2	0.702
H3k9me3	H3k4me2	BRCA1	0.708
H3k9me3	H3k4me2	BACH1	0.72
H3k9me3	H3k4me2	CEBPB	0.703
H3k9me3	H3k4me2	CHD1	0.698
H3k9me3	H3k4me2	CHD2	0.717
H3k9me3	H3k4me2	CJUN	0.709
H3k9me3	H3k4me2	CTCF	0.725
H3k9me3	H3k4me2	GTF2F1	0.722
H3k9me3	H3k4me2	CMYC	0.716
H3k9me3	H3k4me2	CTBP2	0.718
H3k9me3	H3k4me2	JUND	0.712
H3k9me3	H3k4me2	MXI1	0.716
H3k9me3	H3k4me2	MAX	0.698
H3k9me3	H3k4me2	MAFK	0.698
H3k9me3	H3k4me2	RFX5	0.704
H3k9me3	H3k4me2	RAD21	0.719
H3k9me3	H3k4me2	NRF1	0.716
H3k9me3	H3k4me2	SUZ12	0.72
H3k9me3	H3k4me2	SIN3A	0.727
H3k9me3	H3k4me2	TBP	0.698
H3k9me3	H3k4me2	ZNF143	0.73
H3k9me3	H3k4me2	USF2	0.715
H3k9me3	H3k4me2	ZNF274	0.7
H3k9me3	H3k27me3	H3k36me3	0.467
H3k9me3	H3k27me3	H3k9ac	0.692
H3k9me3	H3k27me3	H4k20me1	0.492
H3k9me3	H3k27me3	H3k79me2	0.551
H3k9me3	H3k27me3	BRCA1	0.606
H3k9me3	H3k27me3	BACH1	0.664
H3k9me3	H3k27me3	CEBPB	0.589
H3k9me3	H3k27me3	CHD1	0.573
H3k9me3	H3k27me3	CHD2	0.665
H3k9me3	H3k27me3	CJUN	0.598
H3k9me3	H3k27me3	CTCF	0.515
H3k9me3	H3k27me3	GTF2F1	0.667
H3k9me3	H3k27me3	CMYC	0.652
H3k9me3	H3k27me3	CTBP2	0.644
H3k9me3	H3k27me3	JUND	0.621
H3k9me3	H3k27me3	MXI1	0.667
H3k9me3	H3k27me3	MAX	0.592
H3k9me3	H3k27me3	MAFK	0.551
H3k9me3	H3k27me3	RFX5	0.56
H3k9me3	H3k27me3	RAD21	0.534
H3k9me3	H3k27me3	NRF1	0.645
H3k9me3	H3k27me3	SUZ12	0.485
H3k9me3	H3k27me3	SIN3A	0.717
H3k9me3	H3k27me3	TBP	0.597
H3k9me3	H3k27me3	ZNF143	0.595
H3k9me3	H3k27me3	USF2	0.609
H3k9me3	H3k27me3	ZNF274	0.485
H3k9me3	H3k36me3	H3k9ac	0.665
H3k9me3	H3k36me3	H4k20me1	0.466
H3k9me3	H3k36me3	H3k79me2	0.464
H3k9me3	H3k36me3	BRCA1	0.57
H3k9me3	H3k36me3	BACH1	0.661
H3k9me3	H3k36me3	CEBPB	0.558
H3k9me3	H3k36me3	CHD1	0.542
H3k9me3	H3k36me3	CHD2	0.638
H3k9me3	H3k36me3	CJUN	0.575
H3k9me3	H3k36me3	CTCF	0.468
H3k9me3	H3k36me3	GTF2F1	0.633
H3k9me3	H3k36me3	CMYC	0.631
H3k9me3	H3k36me3	CTBP2	0.649
H3k9me3	H3k36me3	JUND	0.588
H3k9me3	H3k36me3	MXI1	0.639
H3k9me3	H3k36me3	MAX	0.575
H3k9me3	H3k36me3	MAFK	0.52
H3k9me3	H3k36me3	RFX5	0.533
H3k9me3	H3k36me3	RAD21	0.486
H3k9me3	H3k36me3	NRF1	0.628
H3k9me3	H3k36me3	SUZ12	0.464
H3k9me3	H3k36me3	SIN3A	0.7
H3k9me3	H3k36me3	TBP	0.553
H3k9me3	H3k36me3	ZNF143	0.555
H3k9me3	H3k36me3	USF2	0.578
H3k9me3	H3k36me3	ZNF274	0.445
H3k9me3	H3k9ac	H4k20me1	0.69
H3k9me3	H3k9ac	H3k79me2	0.666
H3k9me3	H3k9ac	BRCA1	0.691
H3k9me3	H3k9ac	BACH1	0.718
H3k9me3	H3k9ac	CEBPB	0.689
H3k9me3	H3k9ac	CHD1	0.678
H3k9me3	H3k9ac	CHD2	0.703
H3k9me3	H3k9ac	CJUN	0.694
H3k9me3	H3k9ac	CTCF	0.709
H3k9me3	H3k9ac	GTF2F1	0.704
H3k9me3	H3k9ac	CMYC	0.7
H3k9me3	H3k9ac	CTBP2	0.72
H3k9me3	H3k9ac	JUND	0.696
H3k9me3	H3k9ac	MXI1	0.704
H3k9me3	H3k9ac	MAX	0.687
H3k9me3	H3k9ac	MAFK	0.681
H3k9me3	H3k9ac	RFX5	0.684
H3k9me3	H3k9ac	RAD21	0.699
H3k9me3	H3k9ac	NRF1	0.701
H3k9me3	H3k9ac	SUZ12	0.698
H3k9me3	H3k9ac	SIN3A	0.721
H3k9me3	H3k9ac	TBP	0.679
H3k9me3	H3k9ac	ZNF143	0.712
H3k9me3	H3k9ac	USF2	0.691
H3k9me3	H3k9ac	ZNF274	0.677
H3k9me3	H4k20me1	H3k79me2	0.492
H3k9me3	H4k20me1	BRCA1	0.621
H3k9me3	H4k20me1	BACH1	0.689
H3k9me3	H4k20me1	CEBPB	0.615
H3k9me3	H4k20me1	CHD1	0.579
H3k9me3	H4k20me1	CHD2	0.675
H3k9me3	H4k20me1	CJUN	0.62
H3k9me3	H4k20me1	CTCF	0.535
H3k9me3	H4k20me1	GTF2F1	0.674
H3k9me3	H4k20me1	CMYC	0.672
H3k9me3	H4k20me1	CTBP2	0.669
H3k9me3	H4k20me1	JUND	0.647
H3k9me3	H4k20me1	MXI1	0.674
H3k9me3	H4k20me1	MAX	0.631
H3k9me3	H4k20me1	MAFK	0.579
H3k9me3	H4k20me1	RFX5	0.579
H3k9me3	H4k20me1	RAD21	0.554
H3k9me3	H4k20me1	NRF1	0.651
H3k9me3	H4k20me1	SUZ12	0.488
H3k9me3	H4k20me1	SIN3A	0.719
H3k9me3	H4k20me1	TBP	0.595
H3k9me3	H4k20me1	ZNF143	0.612
H3k9me3	H4k20me1	USF2	0.622
H3k9me3	H4k20me1	ZNF274	0.493
H3k9me3	H3k79me2	BRCA1	0.59
H3k9me3	H3k79me2	BACH1	0.67
H3k9me3	H3k79me2	CEBPB	0.585
H3k9me3	H3k79me2	CHD1	0.558
H3k9me3	H3k79me2	CHD2	0.635
H3k9me3	H3k79me2	CJUN	0.6
H3k9me3	H3k79me2	CTCF	0.525
H3k9me3	H3k79me2	GTF2F1	0.632
H3k9me3	H3k79me2	CMYC	0.636
H3k9me3	H3k79me2	CTBP2	0.675
H3k9me3	H3k79me2	JUND	0.617
H3k9me3	H3k79me2	MXI1	0.649
H3k9me3	H3k79me2	MAX	0.605
H3k9me3	H3k79me2	MAFK	0.549
H3k9me3	H3k79me2	RFX5	0.546
H3k9me3	H3k79me2	RAD21	0.542
H3k9me3	H3k79me2	NRF1	0.626
H3k9me3	H3k79me2	SUZ12	0.53
H3k9me3	H3k79me2	SIN3A	0.697
H3k9me3	H3k79me2	TBP	0.552
H3k9me3	H3k79me2	ZNF143	0.594
H3k9me3	H3k79me2	USF2	0.593
H3k9me3	H3k79me2	ZNF274	0.501
H3k9me3	BRCA1	BACH1	0.647
H3k9me3	BRCA1	CEBPB	0.559
H3k9me3	BRCA1	CHD1	0.582
H3k9me3	BRCA1	CHD2	0.619
H3k9me3	BRCA1	CJUN	0.575
H3k9me3	BRCA1	CTCF	0.57
H3k9me3	BRCA1	GTF2F1	0.619
H3k9me3	BRCA1	CMYC	0.61
H3k9me3	BRCA1	CTBP2	0.655
H3k9me3	BRCA1	JUND	0.569
H3k9me3	BRCA1	MXI1	0.615
H3k9me3	BRCA1	MAX	0.574
H3k9me3	BRCA1	MAFK	0.558
H3k9me3	BRCA1	RFX5	0.56
H3k9me3	BRCA1	RAD21	0.573
H3k9me3	BRCA1	NRF1	0.632
H3k9me3	BRCA1	SUZ12	0.618
H3k9me3	BRCA1	SIN3A	0.678
H3k9me3	BRCA1	TBP	0.603
H3k9me3	BRCA1	ZNF143	0.568
H3k9me3	BRCA1	USF2	0.593
H3k9me3	BRCA1	ZNF274	0.573
H3k9me3	BACH1	CEBPB	0.64
H3k9me3	BACH1	CHD1	0.656
H3k9me3	BACH1	CHD2	0.666
H3k9me3	BACH1	CJUN	0.653
H3k9me3	BACH1	CTCF	0.648
H3k9me3	BACH1	GTF2F1	0.673
H3k9me3	BACH1	CMYC	0.665
H3k9me3	BACH1	CTBP2	0.688
H3k9me3	BACH1	JUND	0.647
H3k9me3	BACH1	MXI1	0.666
H3k9me3	BACH1	MAX	0.65
H3k9me3	BACH1	MAFK	0.659
H3k9me3	BACH1	RFX5	0.646
H3k9me3	BACH1	RAD21	0.65
H3k9me3	BACH1	NRF1	0.68
H3k9me3	BACH1	SUZ12	0.684
H3k9me3	BACH1	SIN3A	0.7
H3k9me3	BACH1	TBP	0.667
H3k9me3	BACH1	ZNF143	0.649
H3k9me3	BACH1	USF2	0.664
H3k9me3	BACH1	ZNF274	0.658
H3k9me3	CEBPB	CHD1	0.579
H3k9me3	CEBPB	CHD2	0.619
H3k9me3	CEBPB	CJUN	0.565
H3k9me3	CEBPB	CTCF	0.54
H3k9me3	CEBPB	GTF2F1	0.622
H3k9me3	CEBPB	CMYC	0.613
H3k9me3	CEBPB	CTBP2	0.647
H3k9me3	CEBPB	JUND	0.564
H3k9me3	CEBPB	MXI1	0.615
H3k9me3	CEBPB	MAX	0.558
H3k9me3	CEBPB	MAFK	0.538
H3k9me3	CEBPB	RFX5	0.555
H3k9me3	CEBPB	RAD21	0.542
H3k9me3	CEBPB	NRF1	0.632
H3k9me3	CEBPB	SUZ12	0.613
H3k9me3	CEBPB	SIN3A	0.677
H3k9me3	CEBPB	TBP	0.596
H3k9me3	CEBPB	ZNF143	0.556
H3k9me3	CEBPB	USF2	0.593
H3k9me3	CEBPB	ZNF274	0.561
H3k9me3	CHD1	CHD2	0.627
H3k9me3	CHD1	CJUN	0.59
H3k9me3	CHD1	CTCF	0.555
H3k9me3	CHD1	GTF2F1	0.629
H3k9me3	CHD1	CMYC	0.626
H3k9me3	CHD1	CTBP2	0.652
H3k9me3	CHD1	JUND	0.598
H3k9me3	CHD1	MXI1	0.629
H3k9me3	CHD1	MAX	0.588
H3k9me3	CHD1	MAFK	0.559
H3k9me3	CHD1	RFX5	0.566
H3k9me3	CHD1	RAD21	0.564
H3k9me3	CHD1	NRF1	0.635
H3k9me3	CHD1	SUZ12	0.593
H3k9me3	CHD1	SIN3A	0.681
H3k9me3	CHD1	TBP	0.578
H3k9me3	CHD1	ZNF143	0.594
H3k9me3	CHD1	USF2	0.605
H3k9me3	CHD1	ZNF274	0.558
H3k9me3	CHD2	CJUN	0.63
H3k9me3	CHD2	CTCF	0.625
H3k9me3	CHD2	GTF2F1	0.647
H3k9me3	CHD2	CMYC	0.635
H3k9me3	CHD2	CTBP2	0.679
H3k9me3	CHD2	JUND	0.62
H3k9me3	CHD2	MXI1	0.637
H3k9me3	CHD2	MAX	0.616
H3k9me3	CHD2	MAFK	0.624
H3k9me3	CHD2	RFX5	0.617
H3k9me3	CHD2	RAD21	0.623
H3k9me3	CHD2	NRF1	0.662
H3k9me3	CHD2	SUZ12	0.678
H3k9me3	CHD2	SIN3A	0.678
H3k9me3	CHD2	TBP	0.638
H3k9me3	CHD2	ZNF143	0.62
H3k9me3	CHD2	USF2	0.629
H3k9me3	CHD2	ZNF274	0.634
H3k9me3	CJUN	CTCF	0.563
H3k9me3	CJUN	GTF2F1	0.632
H3k9me3	CJUN	CMYC	0.619
H3k9me3	CJUN	CTBP2	0.654
H3k9me3	CJUN	JUND	0.576
H3k9me3	CJUN	MXI1	0.625
H3k9me3	CJUN	MAX	0.58
H3k9me3	CJUN	MAFK	0.549
H3k9me3	CJUN	RFX5	0.567
H3k9me3	CJUN	RAD21	0.56
H3k9me3	CJUN	NRF1	0.639
H3k9me3	CJUN	SUZ12	0.622
H3k9me3	CJUN	SIN3A	0.683
H3k9me3	CJUN	TBP	0.608
H3k9me3	CJUN	ZNF143	0.572
H3k9me3	CJUN	USF2	0.606
H3k9me3	CJUN	ZNF274	0.573
H3k9me3	CTCF	GTF2F1	0.625
H3k9me3	CTCF	CMYC	0.616
H3k9me3	CTCF	CTBP2	0.641
H3k9me3	CTCF	JUND	0.577
H3k9me3	CTCF	MXI1	0.622
H3k9me3	CTCF	MAX	0.559
H3k9me3	CTCF	MAFK	0.516
H3k9me3	CTCF	RFX5	0.533
H3k9me3	CTCF	RAD21	0.474
H3k9me3	CTCF	NRF1	0.622
H3k9me3	CTCF	SUZ12	0.525
H3k9me3	CTCF	SIN3A	0.688
H3k9me3	CTCF	TBP	0.574
H3k9me3	CTCF	ZNF143	0.557
H3k9me3	CTCF	USF2	0.577
H3k9me3	CTCF	ZNF274	0.484
H3k9me3	GTF2F1	CMYC	0.64
H3k9me3	GTF2F1	CTBP2	0.681
H3k9me3	GTF2F1	JUND	0.627
H3k9me3	GTF2F1	MXI1	0.646
H3k9me3	GTF2F1	MAX	0.621
H3k9me3	GTF2F1	MAFK	0.622
H3k9me3	GTF2F1	RFX5	0.621
H3k9me3	GTF2F1	RAD21	0.623
H3k9me3	GTF2F1	NRF1	0.664
H3k9me3	GTF2F1	SUZ12	0.675
H3k9me3	GTF2F1	SIN3A	0.686
H3k9me3	GTF2F1	TBP	0.639
H3k9me3	GTF2F1	ZNF143	0.622
H3k9me3	GTF2F1	USF2	0.633
H3k9me3	GTF2F1	ZNF274	0.641
H3k9me3	CMYC	CTBP2	0.676
H3k9me3	CMYC	JUND	0.613
H3k9me3	CMYC	MXI1	0.631
H3k9me3	CMYC	MAX	0.611
H3k9me3	CMYC	MAFK	0.613
H3k9me3	CMYC	RFX5	0.608
H3k9me3	CMYC	RAD21	0.612
H3k9me3	CMYC	NRF1	0.654
H3k9me3	CMYC	SUZ12	0.668
H3k9me3	CMYC	SIN3A	0.683
H3k9me3	CMYC	TBP	0.635
H3k9me3	CMYC	ZNF143	0.615
H3k9me3	CMYC	USF2	0.623
H3k9me3	CMYC	ZNF274	0.627
H3k9me3	CTBP2	JUND	0.659
H3k9me3	CTBP2	MXI1	0.678
H3k9me3	CTBP2	MAX	0.649
H3k9me3	CTBP2	MAFK	0.635
H3k9me3	CTBP2	RFX5	0.641
H3k9me3	CTBP2	RAD21	0.635
H3k9me3	CTBP2	NRF1	0.693
H3k9me3	CTBP2	SUZ12	0.665
H3k9me3	CTBP2	SIN3A	0.713
H3k9me3	CTBP2	TBP	0.662
H3k9me3	CTBP2	ZNF143	0.652
H3k9me3	CTBP2	USF2	0.668
H3k9me3	CTBP2	ZNF274	0.645
H3k9me3	JUND	MXI1	0.619
H3k9me3	JUND	MAX	0.578
H3k9me3	JUND	MAFK	0.563
H3k9me3	JUND	RFX5	0.567
H3k9me3	JUND	RAD21	0.573
H3k9me3	JUND	NRF1	0.638
H3k9me3	JUND	SUZ12	0.643
H3k9me3	JUND	SIN3A	0.676
H3k9me3	JUND	TBP	0.615
H3k9me3	JUND	ZNF143	0.574
H3k9me3	JUND	USF2	0.602
H3k9me3	JUND	ZNF274	0.588
H3k9me3	MXI1	MAX	0.616
H3k9me3	MXI1	MAFK	0.615
H3k9me3	MXI1	RFX5	0.618
H3k9me3	MXI1	RAD21	0.622
H3k9me3	MXI1	NRF1	0.662
H3k9me3	MXI1	SUZ12	0.677
H3k9me3	MXI1	SIN3A	0.677
H3k9me3	MXI1	TBP	0.642
H3k9me3	MXI1	ZNF143	0.622
H3k9me3	MXI1	USF2	0.635
H3k9me3	MXI1	ZNF274	0.634
H3k9me3	MAX	MAFK	0.554
H3k9me3	MAX	RFX5	0.567
H3k9me3	MAX	RAD21	0.559
H3k9me3	MAX	NRF1	0.634
H3k9me3	MAX	SUZ12	0.62
H3k9me3	MAX	SIN3A	0.677
H3k9me3	MAX	TBP	0.599
H3k9me3	MAX	ZNF143	0.579
H3k9me3	MAX	USF2	0.593
H3k9me3	MAX	ZNF274	0.573
H3k9me3	MAFK	RFX5	0.535
H3k9me3	MAFK	RAD21	0.512
H3k9me3	MAFK	NRF1	0.624
H3k9me3	MAFK	SUZ12	0.577
H3k9me3	MAFK	SIN3A	0.685
H3k9me3	MAFK	TBP	0.582
H3k9me3	MAFK	ZNF143	0.552
H3k9me3	MAFK	USF2	0.578
H3k9me3	MAFK	ZNF274	0.523
H3k9me3	RFX5	RAD21	0.534
H3k9me3	RFX5	NRF1	0.627
H3k9me3	RFX5	SUZ12	0.577
H3k9me3	RFX5	SIN3A	0.678
H3k9me3	RFX5	TBP	0.577
H3k9me3	RFX5	ZNF143	0.556
H3k9me3	RFX5	USF2	0.583
H3k9me3	RFX5	ZNF274	0.54
H3k9me3	RAD21	NRF1	0.626
H3k9me3	RAD21	SUZ12	0.553
H3k9me3	RAD21	SIN3A	0.683
H3k9me3	RAD21	TBP	0.574
H3k9me3	RAD21	ZNF143	0.558
H3k9me3	RAD21	USF2	0.582
H3k9me3	RAD21	ZNF274	0.501
H3k9me3	NRF1	SUZ12	0.661
H3k9me3	NRF1	SIN3A	0.699
H3k9me3	NRF1	TBP	0.647
H3k9me3	NRF1	ZNF143	0.636
H3k9me3	NRF1	USF2	0.647
H3k9me3	NRF1	ZNF274	0.632
H3k9me3	SUZ12	SIN3A	0.729
H3k9me3	SUZ12	TBP	0.601
H3k9me3	SUZ12	ZNF143	0.607
H3k9me3	SUZ12	USF2	0.621
H3k9me3	SUZ12	ZNF274	0.491
H3k9me3	SIN3A	TBP	0.686
H3k9me3	SIN3A	ZNF143	0.678
H3k9me3	SIN3A	USF2	0.684
H3k9me3	SIN3A	ZNF274	0.695
H3k9me3	TBP	ZNF143	0.607
H3k9me3	TBP	USF2	0.615
H3k9me3	TBP	ZNF274	0.575
H3k9me3	ZNF143	USF2	0.598
H3k9me3	ZNF143	ZNF274	0.565
H3k9me3	USF2	ZNF274	0.593
H3k27ac	H3k4me3	H3k4me1	0.705
H3k27ac	H3k4me3	H3k4me2	0.688
H3k27ac	H3k4me3	H3k27me3	0.701
H3k27ac	H3k4me3	H3k36me3	0.695
H3k27ac	H3k4me3	H3k9ac	0.682
H3k27ac	H3k4me3	H4k20me1	0.705
H3k27ac	H3k4me3	H3k79me2	0.692
H3k27ac	H3k4me3	BRCA1	0.698
H3k27ac	H3k4me3	BACH1	0.709
H3k27ac	H3k4me3	CEBPB	0.694
H3k27ac	H3k4me3	CHD1	0.687
H3k27ac	H3k4me3	CHD2	0.704
H3k27ac	H3k4me3	CJUN	0.699
H3k27ac	H3k4me3	CTCF	0.723
H3k27ac	H3k4me3	GTF2F1	0.713
H3k27ac	H3k4me3	CMYC	0.703
H3k27ac	H3k4me3	CTBP2	0.71
H3k27ac	H3k4me3	JUND	0.697
H3k27ac	H3k4me3	MXI1	0.705
H3k27ac	H3k4me3	MAX	0.692
H3k27ac	H3k4me3	MAFK	0.687
H3k27ac	H3k4me3	RFX5	0.694
H3k27ac	H3k4me3	RAD21	0.711
H3k27ac	H3k4me3	NRF1	0.702
H3k27ac	H3k4me3	SUZ12	0.72
H3k27ac	H3k4me3	SIN3A	0.712
H3k27ac	H3k4me3	TBP	0.687
H3k27ac	H3k4me3	ZNF143	0.725
H3k27ac	H3k4me3	USF2	0.704
H3k27ac	H3k4me3	ZNF274	0.692
H3k27ac	H3k4me1	H3k4me2	0.696
H3k27ac	H3k4me1	H3k27me3	0.663
H3k27ac	H3k4me1	H3k36me3	0.587
H3k27ac	H3k4me1	H3k9ac	0.677
H3k27ac	H3k4me1	H4k20me1	0.624
H3k27ac	H3k4me1	H3k79me2	0.597
H3k27ac	H3k4me1	BRCA1	0.619
H3k27ac	H3k4me1	BACH1	0.669
H3k27ac	H3k4me1	CEBPB	0.608
H3k27ac	H3k4me1	CHD1	0.605
H3k27ac	H3k4me1	CHD2	0.64
H3k27ac	H3k4me1	CJUN	0.615
H3k27ac	H3k4me1	CTCF	0.631
H3k27ac	H3k4me1	GTF2F1	0.649
H3k27ac	H3k4me1	CMYC	0.638
H3k27ac	H3k4me1	CTBP2	0.653
H3k27ac	H3k4me1	JUND	0.617
H3k27ac	H3k4me1	MXI1	0.65
H3k27ac	H3k4me1	MAX	0.613
H3k27ac	H3k4me1	MAFK	0.592
H3k27ac	H3k4me1	RFX5	0.598
H3k27ac	H3k4me1	RAD21	0.62
H3k27ac	H3k4me1	NRF1	0.657
H3k27ac	H3k4me1	SUZ12	0.661
H3k27ac	H3k4me1	SIN3A	0.69
H3k27ac	H3k4me1	TBP	0.611
H3k27ac	H3k4me1	ZNF143	0.644
H3k27ac	H3k4me1	USF2	0.628
H3k27ac	H3k4me1	ZNF274	0.603
H3k27ac	H3k4me2	H3k27me3	0.703
H3k27ac	H3k4me2	H3k36me3	0.699
H3k27ac	H3k4me2	H3k9ac	0.688
H3k27ac	H3k4me2	H4k20me1	0.707
H3k27ac	H3k4me2	H3k79me2	0.697
H3k27ac	H3k4me2	BRCA1	0.699
H3k27ac	H3k4me2	BACH1	0.708
H3k27ac	H3k4me2	CEBPB	0.691
H3k27ac	H3k4me2	CHD1	0.689
H3k27ac	H3k4me2	CHD2	0.706
H3k27ac	H3k4me2	CJUN	0.7
H3k27ac	H3k4me2	CTCF	0.725
H3k27ac	H3k4me2	GTF2F1	0.712
H3k27ac	H3k4me2	CMYC	0.704
H3k27ac	H3k4me2	CTBP2	0.711
H3k27ac	H3k4me2	JUND	0.699
H3k27ac	H3k4me2	MXI1	0.706
H3k27ac	H3k4me2	MAX	0.691
H3k27ac	H3k4me2	MAFK	0.69
H3k27ac	H3k4me2	RFX5	0.696
H3k27ac	H3k4me2	RAD21	0.714
H3k27ac	H3k4me2	NRF1	0.706
H3k27ac	H3k4me2	SUZ12	0.721
H3k27ac	H3k4me2	SIN3A	0.712
H3k27ac	H3k4me2	TBP	0.688
H3k27ac	H3k4me2	ZNF143	0.725
H3k27ac	H3k4me2	USF2	0.707
H3k27ac	H3k4me2	ZNF274	0.694
H3k27ac	H3k27me3	H3k36me3	0.652
H3k27ac	H3k27me3	H3k9ac	0.689
H3k27ac	H3k27me3	H4k20me1	0.661
H3k27ac	H3k27me3	H3k79me2	0.66
H3k27ac	H3k27me3	BRCA1	0.683
H3k27ac	H3k27me3	BACH1	0.706
H3k27ac	H3k27me3	CEBPB	0.679
H3k27ac	H3k27me3	CHD1	0.66
H3k27ac	H3k27me3	CHD2	0.698
H3k27ac	H3k27me3	CJUN	0.686
H3k27ac	H3k27me3	CTCF	0.702
H3k27ac	H3k27me3	GTF2F1	0.698
H3k27ac	H3k27me3	CMYC	0.695
H3k27ac	H3k27me3	CTBP2	0.699
H3k27ac	H3k27me3	JUND	0.689
H3k27ac	H3k27me3	MXI1	0.706
H3k27ac	H3k27me3	MAX	0.677
H3k27ac	H3k27me3	MAFK	0.667
H3k27ac	H3k27me3	RFX5	0.668
H3k27ac	H3k27me3	RAD21	0.694
H3k27ac	H3k27me3	NRF1	0.693
H3k27ac	H3k27me3	SUZ12	0.666
H3k27ac	H3k27me3	SIN3A	0.731
H3k27ac	H3k27me3	TBP	0.663
H3k27ac	H3k27me3	ZNF143	0.71
H3k27ac	H3k27me3	USF2	0.684
H3k27ac	H3k27me3	ZNF274	0.656
H3k27ac	H3k36me3	H3k9ac	0.647
H3k27ac	H3k36me3	H4k20me1	0.57
H3k27ac	H3k36me3	H3k79me2	0.541
H3k27ac	H3k36me3	BRCA1	0.603
H3k27ac	H3k36me3	BACH1	0.668
H3k27ac	H3k36me3	CEBPB	0.6
H3k27ac	H3k36me3	CHD1	0.584
H3k27ac	H3k36me3	CHD2	0.637
H3k27ac	H3k36me3	CJUN	0.606
H3k27ac	H3k36me3	CTCF	0.602
H3k27ac	H3k36me3	GTF2F1	0.639
H3k27ac	H3k36me3	CMYC	0.633
H3k27ac	H3k36me3	CTBP2	0.666
H3k27ac	H3k36me3	JUND	0.611
H3k27ac	H3k36me3	MXI1	0.643
H3k27ac	H3k36me3	MAX	0.61
H3k27ac	H3k36me3	MAFK	0.577
H3k27ac	H3k36me3	RFX5	0.581
H3k27ac	H3k36me3	RAD21	0.595
H3k27ac	H3k36me3	NRF1	0.637
H3k27ac	H3k36me3	SUZ12	0.608
H3k27ac	H3k36me3	SIN3A	0.689
H3k27ac	H3k36me3	TBP	0.585
H3k27ac	H3k36me3	ZNF143	0.624
H3k27ac	H3k36me3	USF2	0.607
H3k27ac	H3k36me3	ZNF274	0.558
H3k27ac	H3k9ac	H4k20me1	0.668
H3k27ac	H3k9ac	H3k79me2	0.645
H3k27ac	H3k9ac	BRCA1	0.671
H3k27ac	H3k9ac	BACH1	0.698
H3k27ac	H3k9ac	CEBPB	0.669
H3k27ac	H3k9ac	CHD1	0.657
H3k27ac	H3k9ac	CHD2	0.685
H3k27ac	H3k9ac	CJUN	0.673
H3k27ac	H3k9ac	CTCF	0.687
H3k27ac	H3k9ac	GTF2F1	0.686
H3k27ac	H3k9ac	CMYC	0.682
H3k27ac	H3k9ac	CTBP2	0.7
H3k27ac	H3k9ac	JUND	0.675
H3k27ac	H3k9ac	MXI1	0.686
H3k27ac	H3k9ac	MAX	0.669
H3k27ac	H3k9ac	MAFK	0.656
H3k27ac	H3k9ac	RFX5	0.663
H3k27ac	H3k9ac	RAD21	0.678
H3k27ac	H3k9ac	NRF1	0.682
H3k27ac	H3k9ac	SUZ12	0.687
H3k27ac	H3k9ac	SIN3A	0.703
H3k27ac	H3k9ac	TBP	0.653
H3k27ac	H3k9ac	ZNF143	0.696
H3k27ac	H3k9ac	USF2	0.673
H3k27ac	H3k9ac	ZNF274	0.655
H3k27ac	H4k20me1	H3k79me2	0.579
H3k27ac	H4k20me1	BRCA1	0.649
H3k27ac	H4k20me1	BACH1	0.698
H3k27ac	H4k20me1	CEBPB	0.648
H3k27ac	H4k20me1	CHD1	0.618
H3k27ac	H4k20me1	CHD2	0.673
H3k27ac	H4k20me1	CJUN	0.65
H3k27ac	H4k20me1	CTCF	0.639
H3k27ac	H4k20me1	GTF2F1	0.675
H3k27ac	H4k20me1	CMYC	0.678
H3k27ac	H4k20me1	CTBP2	0.691
H3k27ac	H4k20me1	JUND	0.664
H3k27ac	H4k20me1	MXI1	0.675
H3k27ac	H4k20me1	MAX	0.656
H3k27ac	H4k20me1	MAFK	0.623
H3k27ac	H4k20me1	RFX5	0.62
H3k27ac	H4k20me1	RAD21	0.64
H3k27ac	H4k20me1	NRF1	0.665
H3k27ac	H4k20me1	SUZ12	0.622
H3k27ac	H4k20me1	SIN3A	0.708
H3k27ac	H4k20me1	TBP	0.622
H3k27ac	H4k20me1	ZNF143	0.664
H3k27ac	H4k20me1	USF2	0.65
H3k27ac	H4k20me1	ZNF274	0.595
H3k27ac	H3k79me2	BRCA1	0.604
H3k27ac	H3k79me2	BACH1	0.668
H3k27ac	H3k79me2	CEBPB	0.6
H3k27ac	H3k79me2	CHD1	0.597
H3k27ac	H3k79me2	CHD2	0.631
H3k27ac	H3k79me2	CJUN	0.612
H3k27ac	H3k79me2	CTCF	0.604
H3k27ac	H3k79me2	GTF2F1	0.635
H3k27ac	H3k79me2	CMYC	0.635
H3k27ac	H3k79me2	CTBP2	0.669
H3k27ac	H3k79me2	JUND	0.617
H3k27ac	H3k79me2	MXI1	0.643
H3k27ac	H3k79me2	MAX	0.616
H3k27ac	H3k79me2	MAFK	0.583
H3k27ac	H3k79me2	RFX5	0.586
H3k27ac	H3k79me2	RAD21	0.6
H3k27ac	H3k79me2	NRF1	0.638
H3k27ac	H3k79me2	SUZ12	0.618
H3k27ac	H3k79me2	SIN3A	0.681
H3k27ac	H3k79me2	TBP	0.587
H3k27ac	H3k79me2	ZNF143	0.628
H3k27ac	H3k79me2	USF2	0.616
H3k27ac	H3k79me2	ZNF274	0.569
H3k27ac	BRCA1	BACH1	0.649
H3k27ac	BRCA1	CEBPB	0.591
H3k27ac	BRCA1	CHD1	0.597
H3k27ac	BRCA1	CHD2	0.613
H3k27ac	BRCA1	CJUN	0.602
H3k27ac	BRCA1	CTCF	0.611
H3k27ac	BRCA1	GTF2F1	0.62
H3k27ac	BRCA1	CMYC	0.612
H3k27ac	BRCA1	CTBP2	0.657
H3k27ac	BRCA1	JUND	0.591
H3k27ac	BRCA1	MXI1	0.62
H3k27ac	BRCA1	MAX	0.598
H3k27ac	BRCA1	MAFK	0.59
H3k27ac	BRCA1	RFX5	0.587
H3k27ac	BRCA1	RAD21	0.599
H3k27ac	BRCA1	NRF1	0.634
H3k27ac	BRCA1	SUZ12	0.668
H3k27ac	BRCA1	SIN3A	0.662
H3k27ac	BRCA1	TBP	0.605
H3k27ac	BRCA1	ZNF143	0.612
H3k27ac	BRCA1	USF2	0.611
H3k27ac	BRCA1	ZNF274	0.605
H3k27ac	BACH1	CEBPB	0.645
H3k27ac	BACH1	CHD1	0.652
H3k27ac	BACH1	CHD2	0.656
H3k27ac	BACH1	CJUN	0.657
H3k27ac	BACH1	CTCF	0.662
H3k27ac	BACH1	GTF2F1	0.662
H3k27ac	BACH1	CMYC	0.654
H3k27ac	BACH1	CTBP2	0.685
H3k27ac	BACH1	JUND	0.649
H3k27ac	BACH1	MXI1	0.66
H3k27ac	BACH1	MAX	0.648
H3k27ac	BACH1	MAFK	0.667
H3k27ac	BACH1	RFX5	0.647
H3k27ac	BACH1	RAD21	0.652
H3k27ac	BACH1	NRF1	0.671
H3k27ac	BACH1	SUZ12	0.706
H3k27ac	BACH1	SIN3A	0.684
H3k27ac	BACH1	TBP	0.659
H3k27ac	BACH1	ZNF143	0.656
H3k27ac	BACH1	USF2	0.661
H3k27ac	BACH1	ZNF274	0.666
H3k27ac	CEBPB	CHD1	0.591
H3k27ac	CEBPB	CHD2	0.615
H3k27ac	CEBPB	CJUN	0.597
H3k27ac	CEBPB	CTCF	0.599
H3k27ac	CEBPB	GTF2F1	0.621
H3k27ac	CEBPB	CMYC	0.613
H3k27ac	CEBPB	CTBP2	0.654
H3k27ac	CEBPB	JUND	0.589
H3k27ac	CEBPB	MXI1	0.62
H3k27ac	CEBPB	MAX	0.591
H3k27ac	CEBPB	MAFK	0.577
H3k27ac	CEBPB	RFX5	0.584
H3k27ac	CEBPB	RAD21	0.588
H3k27ac	CEBPB	NRF1	0.634
H3k27ac	CEBPB	SUZ12	0.669
H3k27ac	CEBPB	SIN3A	0.662
H3k27ac	CEBPB	TBP	0.604
H3k27ac	CEBPB	ZNF143	0.609
H3k27ac	CEBPB	USF2	0.606
H3k27ac	CEBPB	ZNF274	0.602
H3k27ac	CHD1	CHD2	0.619
H3k27ac	CHD1	CJUN	0.603
H3k27ac	CHD1	CTCF	0.612
H3k27ac	CHD1	GTF2F1	0.626
H3k27ac	CHD1	CMYC	0.618
H3k27ac	CHD1	CTBP2	0.652
H3k27ac	CHD1	JUND	0.6
H3k27ac	CHD1	MXI1	0.625
H3k27ac	CHD1	MAX	0.598
H3k27ac	CHD1	MAFK	0.581
H3k27ac	CHD1	RFX5	0.585
H3k27ac	CHD1	RAD21	0.598
H3k27ac	CHD1	NRF1	0.635
H3k27ac	CHD1	SUZ12	0.647
H3k27ac	CHD1	SIN3A	0.666
H3k27ac	CHD1	TBP	0.596
H3k27ac	CHD1	ZNF143	0.618
H3k27ac	CHD1	USF2	0.62
H3k27ac	CHD1	ZNF274	0.595
H3k27ac	CHD2	CJUN	0.624
H3k27ac	CHD2	CTCF	0.63
H3k27ac	CHD2	GTF2F1	0.632
H3k27ac	CHD2	CMYC	0.626
H3k27ac	CHD2	CTBP2	0.664
H3k27ac	CHD2	JUND	0.614
H3k27ac	CHD2	MXI1	0.629
H3k27ac	CHD2	MAX	0.611
H3k27ac	CHD2	MAFK	0.617
H3k27ac	CHD2	RFX5	0.611
H3k27ac	CHD2	RAD21	0.62
H3k27ac	CHD2	NRF1	0.649
H3k27ac	CHD2	SUZ12	0.692
H3k27ac	CHD2	SIN3A	0.663
H3k27ac	CHD2	TBP	0.621
H3k27ac	CHD2	ZNF143	0.628
H3k27ac	CHD2	USF2	0.626
H3k27ac	CHD2	ZNF274	0.631
H3k27ac	CJUN	CTCF	0.611
H3k27ac	CJUN	GTF2F1	0.63
H3k27ac	CJUN	CMYC	0.623
H3k27ac	CJUN	CTBP2	0.662
H3k27ac	CJUN	JUND	0.6
H3k27ac	CJUN	MXI1	0.629
H3k27ac	CJUN	MAX	0.607
H3k27ac	CJUN	MAFK	0.585
H3k27ac	CJUN	RFX5	0.595
H3k27ac	CJUN	RAD21	0.602
H3k27ac	CJUN	NRF1	0.64
H3k27ac	CJUN	SUZ12	0.675
H3k27ac	CJUN	SIN3A	0.668
H3k27ac	CJUN	TBP	0.611
H3k27ac	CJUN	ZNF143	0.619
H3k27ac	CJUN	USF2	0.62
H3k27ac	CJUN	ZNF274	0.611
H3k27ac	CTCF	GTF2F1	0.633
H3k27ac	CTCF	CMYC	0.626
H3k27ac	CTCF	CTBP2	0.67
H3k27ac	CTCF	JUND	0.605
H3k27ac	CTCF	MXI1	0.632
H3k27ac	CTCF	MAX	0.613
H3k27ac	CTCF	MAFK	0.596
H3k27ac	CTCF	RFX5	0.601
H3k27ac	CTCF	RAD21	0.588
H3k27ac	CTCF	NRF1	0.648
H3k27ac	CTCF	SUZ12	0.666
H3k27ac	CTCF	SIN3A	0.676
H3k27ac	CTCF	TBP	0.615
H3k27ac	CTCF	ZNF143	0.617
H3k27ac	CTCF	USF2	0.619
H3k27ac	CTCF	ZNF274	0.608
H3k27ac	GTF2F1	CMYC	0.629
H3k27ac	GTF2F1	CTBP2	0.672
H3k27ac	GTF2F1	JUND	0.619
H3k27ac	GTF2F1	MXI1	0.638
H3k27ac	GTF2F1	MAX	0.621
H3k27ac	GTF2F1	MAFK	0.622
H3k27ac	GTF2F1	RFX5	0.615
H3k27ac	GTF2F1	RAD21	0.625
H3k27ac	GTF2F1	NRF1	0.652
H3k27ac	GTF2F1	SUZ12	0.692
H3k27ac	GTF2F1	SIN3A	0.672
H3k27ac	GTF2F1	TBP	0.625
H3k27ac	GTF2F1	ZNF143	0.628
H3k27ac	GTF2F1	USF2	0.63
H3k27ac	GTF2F1	ZNF274	0.639
H3k27ac	CMYC	CTBP2	0.668
H3k27ac	CMYC	JUND	0.611
H3k27ac	CMYC	MXI1	0.626
H3k27ac	CMYC	MAX	0.612
H3k27ac	CMYC	MAFK	0.614
H3k27ac	CMYC	RFX5	0.61
H3k27ac	CMYC	RAD21	0.615
H3k27ac	CMYC	NRF1	0.643
H3k27ac	CMYC	SUZ12	0.688
H3k27ac	CMYC	SIN3A	0.665
H3k27ac	CMYC	TBP	0.625
H3k27ac	CMYC	ZNF143	0.623
H3k27ac	CMYC	USF2	0.622
H3k27ac	CMYC	ZNF274	0.629
H3k27ac	CTBP2	JUND	0.656
H3k27ac	CTBP2	MXI1	0.67
H3k27ac	CTBP2	MAX	0.653
H3k27ac	CTBP2	MAFK	0.649
H3k27ac	CTBP2	RFX5	0.65
H3k27ac	CTBP2	RAD21	0.658
H3k27ac	CTBP2	NRF1	0.683
H3k27ac	CTBP2	SUZ12	0.698
H3k27ac	CTBP2	SIN3A	0.697
H3k27ac	CTBP2	TBP	0.657
H3k27ac	CTBP2	ZNF143	0.667
H3k27ac	CTBP2	USF2	0.666
H3k27ac	CTBP2	ZNF274	0.66
H3k27ac	JUND	MXI1	0.617
H3k27ac	JUND	MAX	0.598
H3k27ac	JUND	MAFK	0.589
H3k27ac	JUND	RFX5	0.589
H3k27ac	JUND	RAD21	0.595
H3k27ac	JUND	NRF1	0.635
H3k27ac	JUND	SUZ12	0.681
H3k27ac	JUND	SIN3A	0.658
H3k27ac	JUND	TBP	0.607
H3k27ac	JUND	ZNF143	0.607
H3k27ac	JUND	USF2	0.611
H3k27ac	JUND	ZNF274	0.612
H3k27ac	MXI1	MAX	0.616
H3k27ac	MXI1	MAFK	0.619
H3k27ac	MXI1	RFX5	0.618
H3k27ac	MXI1	RAD21	0.623
H3k27ac	MXI1	NRF1	0.652
H3k27ac	MXI1	SUZ12	0.695
H3k27ac	MXI1	SIN3A	0.662
H3k27ac	MXI1	TBP	0.633
H3k27ac	MXI1	ZNF143	0.63
H3k27ac	MXI1	USF2	0.629
H3k27ac	MXI1	ZNF274	0.639
H3k27ac	MAX	MAFK	0.588
H3k27ac	MAX	RFX5	0.592
H3k27ac	MAX	RAD21	0.598
H3k27ac	MAX	NRF1	0.635
H3k27ac	MAX	SUZ12	0.671
H3k27ac	MAX	SIN3A	0.66
H3k27ac	MAX	TBP	0.607
H3k27ac	MAX	ZNF143	0.616
H3k27ac	MAX	USF2	0.609
H3k27ac	MAX	ZNF274	0.609
H3k27ac	MAFK	RFX5	0.574
H3k27ac	MAFK	RAD21	0.583
H3k27ac	MAFK	NRF1	0.627
H3k27ac	MAFK	SUZ12	0.656
H3k27ac	MAFK	SIN3A	0.667
H3k27ac	MAFK	TBP	0.589
H3k27ac	MAFK	ZNF143	0.611
H3k27ac	MAFK	USF2	0.602
H3k27ac	MAFK	ZNF274	0.586
H3k27ac	RFX5	RAD21	0.587
H3k27ac	RFX5	NRF1	0.629
H3k27ac	RFX5	SUZ12	0.646
H3k27ac	RFX5	SIN3A	0.662
H3k27ac	RFX5	TBP	0.597
H3k27ac	RFX5	ZNF143	0.606
H3k27ac	RFX5	USF2	0.606
H3k27ac	RFX5	ZNF274	0.59
H3k27ac	RAD21	NRF1	0.64
H3k27ac	RAD21	SUZ12	0.665
H3k27ac	RAD21	SIN3A	0.666
H3k27ac	RAD21	TBP	0.604
H3k27ac	RAD21	ZNF143	0.611
H3k27ac	RAD21	USF2	0.61
H3k27ac	RAD21	ZNF274	0.6
H3k27ac	NRF1	SUZ12	0.688
H3k27ac	NRF1	SIN3A	0.68
H3k27ac	NRF1	TBP	0.64
H3k27ac	NRF1	ZNF143	0.648
H3k27ac	NRF1	USF2	0.644
H3k27ac	NRF1	ZNF274	0.641
H3k27ac	SUZ12	SIN3A	0.731
H3k27ac	SUZ12	TBP	0.645
H3k27ac	SUZ12	ZNF143	0.686
H3k27ac	SUZ12	USF2	0.666
H3k27ac	SUZ12	ZNF274	0.622
H3k27ac	SIN3A	TBP	0.67
H3k27ac	SIN3A	ZNF143	0.664
H3k27ac	SIN3A	USF2	0.667
H3k27ac	SIN3A	ZNF274	0.684
H3k27ac	TBP	ZNF143	0.624
H3k27ac	TBP	USF2	0.619
H3k27ac	TBP	ZNF274	0.596
H3k27ac	ZNF143	USF2	0.626
H3k27ac	ZNF143	ZNF274	0.628
H3k27ac	USF2	ZNF274	0.618
H3k4me3	H3k4me1	H3k4me2	0.703
H3k4me3	H3k4me1	H3k27me3	0.706
H3k4me3	H3k4me1	H3k36me3	0.711
H3k4me3	H3k4me1	H3k9ac	0.706
H3k4me3	H3k4me1	H4k20me1	0.72
H3k4me3	H3k4me1	H3k79me2	0.712
H3k4me3	H3k4me1	BRCA1	0.718
H3k4me3	H3k4me1	BACH1	0.726
H3k4me3	H3k4me1	CEBPB	0.709
H3k4me3	H3k4me1	CHD1	0.706
H3k4me3	H3k4me1	CHD2	0.723
H3k4me3	H3k4me1	CJUN	0.717
H3k4me3	H3k4me1	CTCF	0.742
H3k4me3	H3k4me1	GTF2F1	0.731
H3k4me3	H3k4me1	CMYC	0.723
H3k4me3	H3k4me1	CTBP2	0.726
H3k4me3	H3k4me1	JUND	0.716
H3k4me3	H3k4me1	MXI1	0.723
H3k4me3	H3k4me1	MAX	0.711
H3k4me3	H3k4me1	MAFK	0.708
H3k4me3	H3k4me1	RFX5	0.712
H3k4me3	H3k4me1	RAD21	0.732
H3k4me3	H3k4me1	NRF1	0.723
H3k4me3	H3k4me1	SUZ12	0.734
H3k4me3	H3k4me1	SIN3A	0.73
H3k4me3	H3k4me1	TBP	0.705
H3k4me3	H3k4me1	ZNF143	0.746
H3k4me3	H3k4me1	USF2	0.725
H3k4me3	H3k4me1	ZNF274	0.711
H3k4me3	H3k4me2	H3k27me3	0.693
H3k4me3	H3k4me2	H3k36me3	0.705
H3k4me3	H3k4me2	H3k9ac	0.692
H3k4me3	H3k4me2	H4k20me1	0.709
H3k4me3	H3k4me2	H3k79me2	0.7
H3k4me3	H3k4me2	BRCA1	0.698
H3k4me3	H3k4me2	BACH1	0.711
H3k4me3	H3k4me2	CEBPB	0.694
H3k4me3	H3k4me2	CHD1	0.69
H3k4me3	H3k4me2	CHD2	0.707
H3k4me3	H3k4me2	CJUN	0.7
H3k4me3	H3k4me2	CTCF	0.722
H3k4me3	H3k4me2	GTF2F1	0.713
H3k4me3	H3k4me2	CMYC	0.705
H3k4me3	H3k4me2	CTBP2	0.711
H3k4me3	H3k4me2	JUND	0.698
H3k4me3	H3k4me2	MXI1	0.707
H3k4me3	H3k4me2	MAX	0.693
H3k4me3	H3k4me2	MAFK	0.691
H3k4me3	H3k4me2	RFX5	0.697
H3k4me3	H3k4me2	RAD21	0.713
H3k4me3	H3k4me2	NRF1	0.705
H3k4me3	H3k4me2	SUZ12	0.722
H3k4me3	H3k4me2	SIN3A	0.716
H3k4me3	H3k4me2	TBP	0.689
H3k4me3	H3k4me2	ZNF143	0.727
H3k4me3	H3k4me2	USF2	0.708
H3k4me3	H3k4me2	ZNF274	0.697
H3k4me3	H3k27me3	H3k36me3	0.699
H3k4me3	H3k27me3	H3k9ac	0.696
H3k4me3	H3k27me3	H4k20me1	0.704
H3k4me3	H3k27me3	H3k79me2	0.7
H3k4me3	H3k27me3	BRCA1	0.706
H3k4me3	H3k27me3	BACH1	0.715
H3k4me3	H3k27me3	CEBPB	0.702
H3k4me3	H3k27me3	CHD1	0.689
H3k4me3	H3k27me3	CHD2	0.716
H3k4me3	H3k27me3	CJUN	0.708
H3k4me3	H3k27me3	CTCF	0.726
H3k4me3	H3k27me3	GTF2F1	0.72
H3k4me3	H3k27me3	CMYC	0.713
H3k4me3	H3k27me3	CTBP2	0.716
H3k4me3	H3k27me3	JUND	0.709
H3k4me3	H3k27me3	MXI1	0.718
H3k4me3	H3k27me3	MAX	0.699
H3k4me3	H3k27me3	MAFK	0.695
H3k4me3	H3k27me3	RFX5	0.699
H3k4me3	H3k27me3	RAD21	0.718
H3k4me3	H3k27me3	NRF1	0.709
H3k4me3	H3k27me3	SUZ12	0.713
H3k4me3	H3k27me3	SIN3A	0.728
H3k4me3	H3k27me3	TBP	0.688
H3k4me3	H3k27me3	ZNF143	0.731
H3k4me3	H3k27me3	USF2	0.712
H3k4me3	H3k27me3	ZNF274	0.695
H3k4me3	H3k36me3	H3k9ac	0.695
H3k4me3	H3k36me3	H4k20me1	0.707
H3k4me3	H3k36me3	H3k79me2	0.707
H3k4me3	H3k36me3	BRCA1	0.715
H3k4me3	H3k36me3	BACH1	0.729
H3k4me3	H3k36me3	CEBPB	0.711
H3k4me3	H3k36me3	CHD1	0.697
H3k4me3	H3k36me3	CHD2	0.721
H3k4me3	H3k36me3	CJUN	0.716
H3k4me3	H3k36me3	CTCF	0.734
H3k4me3	H3k36me3	GTF2F1	0.727
H3k4me3	H3k36me3	CMYC	0.722
H3k4me3	H3k36me3	CTBP2	0.729
H3k4me3	H3k36me3	JUND	0.717
H3k4me3	H3k36me3	MXI1	0.723
H3k4me3	H3k36me3	MAX	0.71
H3k4me3	H3k36me3	MAFK	0.705
H3k4me3	H3k36me3	RFX5	0.708
H3k4me3	H3k36me3	RAD21	0.724
H3k4me3	H3k36me3	NRF1	0.719
H3k4me3	H3k36me3	SUZ12	0.719
H3k4me3	H3k36me3	SIN3A	0.733
H3k4me3	H3k36me3	TBP	0.699
H3k4me3	H3k36me3	ZNF143	0.74
H3k4me3	H3k36me3	USF2	0.717
H3k4me3	H3k36me3	ZNF274	0.704
H3k4me3	H3k9ac	H4k20me1	0.71
H3k4me3	H3k9ac	H3k79me2	0.692
H3k4me3	H3k9ac	BRCA1	0.698
H3k4me3	H3k9ac	BACH1	0.713
H3k4me3	H3k9ac	CEBPB	0.696
H3k4me3	H3k9ac	CHD1	0.688
H3k4me3	H3k9ac	CHD2	0.703
H3k4me3	H3k9ac	CJUN	0.698
H3k4me3	H3k9ac	CTCF	0.727
H3k4me3	H3k9ac	GTF2F1	0.711
H3k4me3	H3k9ac	CMYC	0.705
H3k4me3	H3k9ac	CTBP2	0.712
H3k4me3	H3k9ac	JUND	0.7
H3k4me3	H3k9ac	MXI1	0.707
H3k4me3	H3k9ac	MAX	0.694
H3k4me3	H3k9ac	MAFK	0.689
H3k4me3	H3k9ac	RFX5	0.695
H3k4me3	H3k9ac	RAD21	0.715
H3k4me3	H3k9ac	NRF1	0.704
H3k4me3	H3k9ac	SUZ12	0.718
H3k4me3	H3k9ac	SIN3A	0.712
H3k4me3	H3k9ac	TBP	0.686
H3k4me3	H3k9ac	ZNF143	0.725
H3k4me3	H3k9ac	USF2	0.705
H3k4me3	H3k9ac	ZNF274	0.695
H3k4me3	H4k20me1	H3k79me2	0.718
H3k4me3	H4k20me1	BRCA1	0.726
H3k4me3	H4k20me1	BACH1	0.736
H3k4me3	H4k20me1	CEBPB	0.723
H3k4me3	H4k20me1	CHD1	0.709
H3k4me3	H4k20me1	CHD2	0.735
H3k4me3	H4k20me1	CJUN	0.727
H3k4me3	H4k20me1	CTCF	0.745
H3k4me3	H4k20me1	GTF2F1	0.741
H3k4me3	H4k20me1	CMYC	0.734
H3k4me3	H4k20me1	CTBP2	0.734
H3k4me3	H4k20me1	JUND	0.731
H3k4me3	H4k20me1	MXI1	0.736
H3k4me3	H4k20me1	MAX	0.724
H3k4me3	H4k20me1	MAFK	0.718
H3k4me3	H4k20me1	RFX5	0.719
H3k4me3	H4k20me1	RAD21	0.74
H3k4me3	H4k20me1	NRF1	0.724
H3k4me3	H4k20me1	SUZ12	0.724
H3k4me3	H4k20me1	SIN3A	0.739
H3k4me3	H4k20me1	TBP	0.712
H3k4me3	H4k20me1	ZNF143	0.75
H3k4me3	H4k20me1	USF2	0.728
H3k4me3	H4k20me1	ZNF274	0.711
H3k4me3	H3k79me2	BRCA1	0.709
H3k4me3	H3k79me2	BACH1	0.719
H3k4me3	H3k79me2	CEBPB	0.707
H3k4me3	H3k79me2	CHD1	0.699
H3k4me3	H3k79me2	CHD2	0.714
H3k4me3	H3k79me2	CJUN	0.71
H3k4me3	H3k79me2	CTCF	0.73
H3k4me3	H3k79me2	GTF2F1	0.719
H3k4me3	H3k79me2	CMYC	0.715
H3k4me3	H3k79me2	CTBP2	0.723
H3k4me3	H3k79me2	JUND	0.708
H3k4me3	H3k79me2	MXI1	0.716
H3k4me3	H3k79me2	MAX	0.703
H3k4me3	H3k79me2	MAFK	0.699
H3k4me3	H3k79me2	RFX5	0.705
H3k4me3	H3k79me2	RAD21	0.719
H3k4me3	H3k79me2	NRF1	0.712
H3k4me3	H3k79me2	SUZ12	0.722
H3k4me3	H3k79me2	SIN3A	0.723
H3k4me3	H3k79me2	TBP	0.697
H3k4me3	H3k79me2	ZNF143	0.73
H3k4me3	H3k79me2	USF2	0.717
H3k4me3	H3k79me2	ZNF274	0.703
H3k4me3	BRCA1	BACH1	0.709
H3k4me3	BRCA1	CEBPB	0.69
H3k4me3	BRCA1	CHD1	0.69
H3k4me3	BRCA1	CHD2	0.698
H3k4me3	BRCA1	CJUN	0.697
H3k4me3	BRCA1	CTCF	0.716
H3k4me3	BRCA1	GTF2F1	0.701
H3k4me3	BRCA1	CMYC	0.698
H3k4me3	BRCA1	CTBP2	0.716
H3k4me3	BRCA1	JUND	0.693
H3k4me3	BRCA1	MXI1	0.698
H3k4me3	BRCA1	MAX	0.691
H3k4me3	BRCA1	MAFK	0.692
H3k4me3	BRCA1	RFX5	0.691
H3k4me3	BRCA1	RAD21	0.701
H3k4me3	BRCA1	NRF1	0.7
H3k4me3	BRCA1	SUZ12	0.734
H3k4me3	BRCA1	SIN3A	0.707
H3k4me3	BRCA1	TBP	0.693
H3k4me3	BRCA1	ZNF143	0.713
H3k4me3	BRCA1	USF2	0.702
H3k4me3	BRCA1	ZNF274	0.704
H3k4me3	BACH1	CEBPB	0.706
H3k4me3	BACH1	CHD1	0.706
H3k4me3	BACH1	CHD2	0.712
H3k4me3	BACH1	CJUN	0.712
H3k4me3	BACH1	CTCF	0.723
H3k4me3	BACH1	GTF2F1	0.716
H3k4me3	BACH1	CMYC	0.712
H3k4me3	BACH1	CTBP2	0.722
H3k4me3	BACH1	JUND	0.704
H3k4me3	BACH1	MXI1	0.713
H3k4me3	BACH1	MAX	0.706
H3k4me3	BACH1	MAFK	0.711
H3k4me3	BACH1	RFX5	0.709
H3k4me3	BACH1	RAD21	0.713
H3k4me3	BACH1	NRF1	0.715
H3k4me3	BACH1	SUZ12	0.742
H3k4me3	BACH1	SIN3A	0.719
H3k4me3	BACH1	TBP	0.707
H3k4me3	BACH1	ZNF143	0.723
H3k4me3	BACH1	USF2	0.717
H3k4me3	BACH1	ZNF274	0.717
H3k4me3	CEBPB	CHD1	0.686
H3k4me3	CEBPB	CHD2	0.697
H3k4me3	CEBPB	CJUN	0.694
H3k4me3	CEBPB	CTCF	0.716
H3k4me3	CEBPB	GTF2F1	0.704
H3k4me3	CEBPB	CMYC	0.698
H3k4me3	CEBPB	CTBP2	0.711
H3k4me3	CEBPB	JUND	0.692
H3k4me3	CEBPB	MXI1	0.698
H3k4me3	CEBPB	MAX	0.687
H3k4me3	CEBPB	MAFK	0.687
H3k4me3	CEBPB	RFX5	0.69
H3k4me3	CEBPB	RAD21	0.701
H3k4me3	CEBPB	NRF1	0.7
H3k4me3	CEBPB	SUZ12	0.733
H3k4me3	CEBPB	SIN3A	0.708
H3k4me3	CEBPB	TBP	0.689
H3k4me3	CEBPB	ZNF143	0.714
H3k4me3	CEBPB	USF2	0.701
H3k4me3	CEBPB	ZNF274	0.7
H3k4me3	CHD1	CHD2	0.699
H3k4me3	CHD1	CJUN	0.694
H3k4me3	CHD1	CTCF	0.715
H3k4me3	CHD1	GTF2F1	0.702
H3k4me3	CHD1	CMYC	0.698
H3k4me3	CHD1	CTBP2	0.71
H3k4me3	CHD1	JUND	0.692
H3k4me3	CHD1	MXI1	0.7
H3k4me3	CHD1	MAX	0.687
H3k4me3	CHD1	MAFK	0.684
H3k4me3	CHD1	RFX5	0.689
H3k4me3	CHD1	RAD21	0.702
H3k4me3	CHD1	NRF1	0.699
H3k4me3	CHD1	SUZ12	0.719
H3k4me3	CHD1	SIN3A	0.708
H3k4me3	CHD1	TBP	0.682
H3k4me3	CHD1	ZNF143	0.715
H3k4me3	CHD1	USF2	0.702
H3k4me3	CHD1	ZNF274	0.693
H3k4me3	CHD2	CJUN	0.703
H3k4me3	CHD2	CTCF	0.719
H3k4me3	CHD2	GTF2F1	0.705
H3k4me3	CHD2	CMYC	0.7
H3k4me3	CHD2	CTBP2	0.717
H3k4me3	CHD2	JUND	0.697
H3k4me3	CHD2	MXI1	0.701
H3k4me3	CHD2	MAX	0.693
H3k4me3	CHD2	MAFK	0.697
H3k4me3	CHD2	RFX5	0.696
H3k4me3	CHD2	RAD21	0.707
H3k4me3	CHD2	NRF1	0.706
H3k4me3	CHD2	SUZ12	0.743
H3k4me3	CHD2	SIN3A	0.708
H3k4me3	CHD2	TBP	0.699
H3k4me3	CHD2	ZNF143	0.715
H3k4me3	CHD2	USF2	0.708
H3k4me3	CHD2	ZNF274	0.71
H3k4me3	CJUN	CTCF	0.717
H3k4me3	CJUN	GTF2F1	0.708
H3k4me3	CJUN	CMYC	0.702
H3k4me3	CJUN	CTBP2	0.717
H3k4me3	CJUN	JUND	0.696
H3k4me3	CJUN	MXI1	0.703
H3k4me3	CJUN	MAX	0.694
H3k4me3	CJUN	MAFK	0.692
H3k4me3	CJUN	RFX5	0.696
H3k4me3	CJUN	RAD21	0.705
H3k4me3	CJUN	NRF1	0.705
H3k4me3	CJUN	SUZ12	0.736
H3k4me3	CJUN	SIN3A	0.711
H3k4me3	CJUN	TBP	0.694
H3k4me3	CJUN	ZNF143	0.716
H3k4me3	CJUN	USF2	0.708
H3k4me3	CJUN	ZNF274	0.706
H3k4me3	CTCF	GTF2F1	0.72
H3k4me3	CTCF	CMYC	0.719
H3k4me3	CTCF	CTBP2	0.733
H3k4me3	CTCF	JUND	0.713
H3k4me3	CTCF	MXI1	0.72
H3k4me3	CTCF	MAX	0.714
H3k4me3	CTCF	MAFK	0.716
H3k4me3	CTCF	RFX5	0.716
H3k4me3	CTCF	RAD21	0.714
H3k4me3	CTCF	NRF1	0.722
H3k4me3	CTCF	SUZ12	0.751
H3k4me3	CTCF	SIN3A	0.724
H3k4me3	CTCF	TBP	0.716
H3k4me3	CTCF	ZNF143	0.724
H3k4me3	CTCF	USF2	0.721
H3k4me3	CTCF	ZNF274	0.726
H3k4me3	GTF2F1	CMYC	0.708
H3k4me3	GTF2F1	CTBP2	0.723
H3k4me3	GTF2F1	JUND	0.703
H3k4me3	GTF2F1	MXI1	0.707
H3k4me3	GTF2F1	MAX	0.7
H3k4me3	GTF2F1	MAFK	0.704
H3k4me3	GTF2F1	RFX5	0.702
H3k4me3	GTF2F1	RAD21	0.71
H3k4me3	GTF2F1	NRF1	0.711
H3k4me3	GTF2F1	SUZ12	0.745
H3k4me3	GTF2F1	SIN3A	0.713
H3k4me3	GTF2F1	TBP	0.706
H3k4me3	GTF2F1	ZNF143	0.719
H3k4me3	GTF2F1	USF2	0.709
H3k4me3	GTF2F1	ZNF274	0.719
H3k4me3	CMYC	CTBP2	0.718
H3k4me3	CMYC	JUND	0.699
H3k4me3	CMYC	MXI1	0.702
H3k4me3	CMYC	MAX	0.694
H3k4me3	CMYC	MAFK	0.698
H3k4me3	CMYC	RFX5	0.698
H3k4me3	CMYC	RAD21	0.706
H3k4me3	CMYC	NRF1	0.705
H3k4me3	CMYC	SUZ12	0.74
H3k4me3	CMYC	SIN3A	0.711
H3k4me3	CMYC	TBP	0.698
H3k4me3	CMYC	ZNF143	0.719
H3k4me3	CMYC	USF2	0.706
H3k4me3	CMYC	ZNF274	0.71
H3k4me3	CTBP2	JUND	0.717
H3k4me3	CTBP2	MXI1	0.719
H3k4me3	CTBP2	MAX	0.709
H3k4me3	CTBP2	MAFK	0.709
H3k4me3	CTBP2	RFX5	0.711
H3k4me3	CTBP2	RAD21	0.724
H3k4me3	CTBP2	NRF1	0.721
H3k4me3	CTBP2	SUZ12	0.737
H3k4me3	CTBP2	SIN3A	0.723
H3k4me3	CTBP2	TBP	0.708
H3k4me3	CTBP2	ZNF143	0.732
H3k4me3	CTBP2	USF2	0.722
H3k4me3	CTBP2	ZNF274	0.718
H3k4me3	JUND	MXI1	0.7
H3k4me3	JUND	MAX	0.692
H3k4me3	JUND	MAFK	0.692
H3k4me3	JUND	RFX5	0.691
H3k4me3	JUND	RAD21	0.7
H3k4me3	JUND	NRF1	0.701
H3k4me3	JUND	SUZ12	0.74
H3k4me3	JUND	SIN3A	0.705
H3k4me3	JUND	TBP	0.693
H3k4me3	JUND	ZNF143	0.714
H3k4me3	JUND	USF2	0.702
H3k4me3	JUND	ZNF274	0.704
H3k4me3	MXI1	MAX	0.696
H3k4me3	MXI1	MAFK	0.698
H3k4me3	MXI1	RFX5	0.701
H3k4me3	MXI1	RAD21	0.708
H3k4me3	MXI1	NRF1	0.708
H3k4me3	MXI1	SUZ12	0.741
H3k4me3	MXI1	SIN3A	0.706
H3k4me3	MXI1	TBP	0.7
H3k4me3	MXI1	ZNF143	0.715
H3k4me3	MXI1	USF2	0.707
H3k4me3	MXI1	ZNF274	0.711
H3k4me3	MAX	MAFK	0.685
H3k4me3	MAX	RFX5	0.69
H3k4me3	MAX	RAD21	0.701
H3k4me3	MAX	NRF1	0.698
H3k4me3	MAX	SUZ12	0.727
H3k4me3	MAX	SIN3A	0.703
H3k4me3	MAX	TBP	0.685
H3k4me3	MAX	ZNF143	0.713
H3k4me3	MAX	USF2	0.699
H3k4me3	MAX	ZNF274	0.699
H3k4me3	MAFK	RFX5	0.687
H3k4me3	MAFK	RAD21	0.698
H3k4me3	MAFK	NRF1	0.701
H3k4me3	MAFK	SUZ12	0.727
H3k4me3	MAFK	SIN3A	0.708
H3k4me3	MAFK	TBP	0.683
H3k4me3	MAFK	ZNF143	0.716
H3k4me3	MAFK	USF2	0.7
H3k4me3	MAFK	ZNF274	0.697
H3k4me3	RFX5	RAD21	0.703
H3k4me3	RFX5	NRF1	0.701
H3k4me3	RFX5	SUZ12	0.728
H3k4me3	RFX5	SIN3A	0.708
H3k4me3	RFX5	TBP	0.688
H3k4me3	RFX5	ZNF143	0.714
H3k4me3	RFX5	USF2	0.703
H3k4me3	RFX5	ZNF274	0.702
H3k4me3	RAD21	NRF1	0.71
H3k4me3	RAD21	SUZ12	0.744
H3k4me3	RAD21	SIN3A	0.714
H3k4me3	RAD21	TBP	0.702
H3k4me3	RAD21	ZNF143	0.717
H3k4me3	RAD21	USF2	0.71
H3k4me3	RAD21	ZNF274	0.714
H3k4me3	NRF1	SUZ12	0.736
H3k4me3	NRF1	SIN3A	0.713
H3k4me3	NRF1	TBP	0.7
H3k4me3	NRF1	ZNF143	0.721
H3k4me3	NRF1	USF2	0.711
H3k4me3	NRF1	ZNF274	0.711
H3k4me3	SUZ12	SIN3A	0.751
H3k4me3	SUZ12	TBP	0.719
H3k4me3	SUZ12	ZNF143	0.754
H3k4me3	SUZ12	USF2	0.736
H3k4me3	SUZ12	ZNF274	0.717
H3k4me3	SIN3A	TBP	0.709
H3k4me3	SIN3A	ZNF143	0.719
H3k4me3	SIN3A	USF2	0.713
H3k4me3	SIN3A	ZNF274	0.72
H3k4me3	TBP	ZNF143	0.716
H3k4me3	TBP	USF2	0.702
H3k4me3	TBP	ZNF274	0.695
H3k4me3	ZNF143	USF2	0.721
H3k4me3	ZNF143	ZNF274	0.73
H3k4me3	USF2	ZNF274	0.713
H3k4me1	H3k4me2	H3k27me3	0.692
H3k4me1	H3k4me2	H3k36me3	0.702
H3k4me1	H3k4me2	H3k9ac	0.703
H3k4me1	H3k4me2	H4k20me1	0.706
H3k4me1	H3k4me2	H3k79me2	0.695
H3k4me1	H3k4me2	BRCA1	0.707
H3k4me1	H3k4me2	BACH1	0.714
H3k4me1	H3k4me2	CEBPB	0.694
H3k4me1	H3k4me2	CHD1	0.692
H3k4me1	H3k4me2	CHD2	0.716
H3k4me1	H3k4me2	CJUN	0.704
H3k4me1	H3k4me2	CTCF	0.724
H3k4me1	H3k4me2	GTF2F1	0.721
H3k4me1	H3k4me2	CMYC	0.715
H3k4me1	H3k4me2	CTBP2	0.713
H3k4me1	H3k4me2	JUND	0.707
H3k4me1	H3k4me2	MXI1	0.715
H3k4me1	H3k4me2	MAX	0.697
H3k4me1	H3k4me2	MAFK	0.694
H3k4me1	H3k4me2	RFX5	0.7
H3k4me1	H3k4me2	RAD21	0.714
H3k4me1	H3k4me2	NRF1	0.715
H3k4me1	H3k4me2	SUZ12	0.72
H3k4me1	H3k4me2	SIN3A	0.728
H3k4me1	H3k4me2	TBP	0.691
H3k4me1	H3k4me2	ZNF143	0.731
H3k4me1	H3k4me2	USF2	0.713
H3k4me1	H3k4me2	ZNF274	0.697
H3k4me1	H3k27me3	H3k36me3	0.526
H3k4me1	H3k27me3	H3k9ac	0.703
H3k4me1	H3k27me3	H4k20me1	0.544
H3k4me1	H3k27me3	H3k79me2	0.571
H3k4me1	H3k27me3	BRCA1	0.625
H3k4me1	H3k27me3	BACH1	0.66
H3k4me1	H3k27me3	CEBPB	0.592
H3k4me1	H3k27me3	CHD1	0.594
H3k4me1	H3k27me3	CHD2	0.672
H3k4me1	H3k27me3	CJUN	0.603
H3k4me1	H3k27me3	CTCF	0.561
H3k4me1	H3k27me3	GTF2F1	0.675
H3k4me1	H3k27me3	CMYC	0.659
H3k4me1	H3k27me3	CTBP2	0.632
H3k4me1	H3k27me3	JUND	0.618
H3k4me1	H3k27me3	MXI1	0.671
H3k4me1	H3k27me3	MAX	0.599
H3k4me1	H3k27me3	MAFK	0.564
H3k4me1	H3k27me3	RFX5	0.583
H3k4me1	H3k27me3	RAD21	0.564
H3k4me1	H3k27me3	NRF1	0.662
H3k4me1	H3k27me3	SUZ12	0.557
H3k4me1	H3k27me3	SIN3A	0.714
H3k4me1	H3k27me3	TBP	0.625
H3k4me1	H3k27me3	ZNF143	0.624
H3k4me1	H3k27me3	USF2	0.63
H3k4me1	H3k27me3	ZNF274	0.537
H3k4me1	H3k36me3	H3k9ac	0.681
H3k4me1	H3k36me3	H4k20me1	0.522
H3k4me1	H3k36me3	H3k79me2	0.513
H3k4me1	H3k36me3	BRCA1	0.6
H3k4me1	H3k36me3	BACH1	0.661
H3k4me1	H3k36me3	CEBPB	0.568
H3k4me1	H3k36me3	CHD1	0.579
H3k4me1	H3k36me3	CHD2	0.649
H3k4me1	H3k36me3	CJUN	0.584
H3k4me1	H3k36me3	CTCF	0.537
H3k4me1	H3k36me3	GTF2F1	0.648
H3k4me1	H3k36me3	CMYC	0.641
H3k4me1	H3k36me3	CTBP2	0.637
H3k4me1	H3k36me3	JUND	0.594
H3k4me1	H3k36me3	MXI1	0.648
H3k4me1	H3k36me3	MAX	0.59
H3k4me1	H3k36me3	MAFK	0.535
H3k4me1	H3k36me3	RFX5	0.557
H3k4me1	H3k36me3	RAD21	0.536
H3k4me1	H3k36me3	NRF1	0.646
H3k4me1	H3k36me3	SUZ12	0.557
H3k4me1	H3k36me3	SIN3A	0.703
H3k4me1	H3k36me3	TBP	0.591
H3k4me1	H3k36me3	ZNF143	0.598
H3k4me1	H3k36me3	USF2	0.605
H3k4me1	H3k36me3	ZNF274	0.511
H3k4me1	H3k9ac	H4k20me1	0.699
H3k4me1	H3k9ac	H3k79me2	0.681
H3k4me1	H3k9ac	BRCA1	0.695
H3k4me1	H3k9ac	BACH1	0.714
H3k4me1	H3k9ac	CEBPB	0.686
H3k4me1	H3k9ac	CHD1	0.682
H3k4me1	H3k9ac	CHD2	0.702
H3k4me1	H3k9ac	CJUN	0.693
H3k4me1	H3k9ac	CTCF	0.716
H3k4me1	H3k9ac	GTF2F1	0.704
H3k4me1	H3k9ac	CMYC	0.699
H3k4me1	H3k9ac	CTBP2	0.709
H3k4me1	H3k9ac	JUND	0.693
H3k4me1	H3k9ac	MXI1	0.702
H3k4me1	H3k9ac	MAX	0.684
H3k4me1	H3k9ac	MAFK	0.68
H3k4me1	H3k9ac	RFX5	0.685
H3k4me1	H3k9ac	RAD21	0.704
H3k4me1	H3k9ac	NRF1	0.705
H3k4me1	H3k9ac	SUZ12	0.718
H3k4me1	H3k9ac	SIN3A	0.716
H3k4me1	H3k9ac	TBP	0.681
H3k4me1	H3k9ac	ZNF143	0.72
H3k4me1	H3k9ac	USF2	0.697
H3k4me1	H3k9ac	ZNF274	0.687
H3k4me1	H4k20me1	H3k79me2	0.543
H3k4me1	H4k20me1	BRCA1	0.636
H3k4me1	H4k20me1	BACH1	0.686
H3k4me1	H4k20me1	CEBPB	0.617
H3k4me1	H4k20me1	CHD1	0.603
H3k4me1	H4k20me1	CHD2	0.678
H3k4me1	H4k20me1	CJUN	0.624
H3k4me1	H4k20me1	CTCF	0.576
H3k4me1	H4k20me1	GTF2F1	0.681
H3k4me1	H4k20me1	CMYC	0.675
H3k4me1	H4k20me1	CTBP2	0.656
H3k4me1	H4k20me1	JUND	0.643
H3k4me1	H4k20me1	MXI1	0.675
H3k4me1	H4k20me1	MAX	0.632
H3k4me1	H4k20me1	MAFK	0.581
H3k4me1	H4k20me1	RFX5	0.593
H3k4me1	H4k20me1	RAD21	0.578
H3k4me1	H4k20me1	NRF1	0.665
H3k4me1	H4k20me1	SUZ12	0.571
H3k4me1	H4k20me1	SIN3A	0.713
H3k4me1	H4k20me1	TBP	0.624
H3k4me1	H4k20me1	ZNF143	0.631
H3k4me1	H4k20me1	USF2	0.633
H3k4me1	H4k20me1	ZNF274	0.543
H3k4me1	H3k79me2	BRCA1	0.604
H3k4me1	H3k79me2	BACH1	0.667
H3k4me1	H3k79me2	CEBPB	0.593
H3k4me1	H3k79me2	CHD1	0.565
H3k4me1	H3k79me2	CHD2	0.64
H3k4me1	H3k79me2	CJUN	0.606
H3k4me1	H3k79me2	CTCF	0.573
H3k4me1	H3k79me2	GTF2F1	0.636
H3k4me1	H3k79me2	CMYC	0.641
H3k4me1	H3k79me2	CTBP2	0.662
H3k4me1	H3k79me2	JUND	0.621
H3k4me1	H3k79me2	MXI1	0.652
H3k4me1	H3k79me2	MAX	0.613
H3k4me1	H3k79me2	MAFK	0.56
H3k4me1	H3k79me2	RFX5	0.555
H3k4me1	H3k79me2	RAD21	0.564
H3k4me1	H3k79me2	NRF1	0.638
H3k4me1	H3k79me2	SUZ12	0.592
H3k4me1	H3k79me2	SIN3A	0.696
H3k4me1	H3k79me2	TBP	0.574
H3k4me1	H3k79me2	ZNF143	0.617
H3k4me1	H3k79me2	USF2	0.606
H3k4me1	H3k79me2	ZNF274	0.538
H3k4me1	BRCA1	BACH1	0.648
H3k4me1	BRCA1	CEBPB	0.581
H3k4me1	BRCA1	CHD1	0.601
H3k4me1	BRCA1	CHD2	0.629
H3k4me1	BRCA1	CJUN	0.593
H3k4me1	BRCA1	CTCF	0.608
H3k4me1	BRCA1	GTF2F1	0.639
H3k4me1	BRCA1	CMYC	0.625
H3k4me1	BRCA1	CTBP2	0.641
H3k4me1	BRCA1	JUND	0.59
H3k4me1	BRCA1	MXI1	0.629
H3k4me1	BRCA1	MAX	0.594
H3k4me1	BRCA1	MAFK	0.58
H3k4me1	BRCA1	RFX5	0.582
H3k4me1	BRCA1	RAD21	0.605
H3k4me1	BRCA1	NRF1	0.649
H3k4me1	BRCA1	SUZ12	0.649
H3k4me1	BRCA1	SIN3A	0.681
H3k4me1	BRCA1	TBP	0.624
H3k4me1	BRCA1	ZNF143	0.605
H3k4me1	BRCA1	USF2	0.617
H3k4me1	BRCA1	ZNF274	0.6
H3k4me1	BACH1	CEBPB	0.64
H3k4me1	BACH1	CHD1	0.654
H3k4me1	BACH1	CHD2	0.669
H3k4me1	BACH1	CJUN	0.649
H3k4me1	BACH1	CTCF	0.657
H3k4me1	BACH1	GTF2F1	0.677
H3k4me1	BACH1	CMYC	0.666
H3k4me1	BACH1	CTBP2	0.676
H3k4me1	BACH1	JUND	0.645
H3k4me1	BACH1	MXI1	0.666
H3k4me1	BACH1	MAX	0.65
H3k4me1	BACH1	MAFK	0.655
H3k4me1	BACH1	RFX5	0.646
H3k4me1	BACH1	RAD21	0.654
H3k4me1	BACH1	NRF1	0.68
H3k4me1	BACH1	SUZ12	0.687
H3k4me1	BACH1	SIN3A	0.697
H3k4me1	BACH1	TBP	0.669
H3k4me1	BACH1	ZNF143	0.657
H3k4me1	BACH1	USF2	0.666
H3k4me1	BACH1	ZNF274	0.656
H3k4me1	CEBPB	CHD1	0.583
H3k4me1	CEBPB	CHD2	0.628
H3k4me1	CEBPB	CJUN	0.574
H3k4me1	CEBPB	CTCF	0.569
H3k4me1	CEBPB	GTF2F1	0.636
H3k4me1	CEBPB	CMYC	0.621
H3k4me1	CEBPB	CTBP2	0.625
H3k4me1	CEBPB	JUND	0.569
H3k4me1	CEBPB	MXI1	0.624
H3k4me1	CEBPB	MAX	0.573
H3k4me1	CEBPB	MAFK	0.545
H3k4me1	CEBPB	RFX5	0.561
H3k4me1	CEBPB	RAD21	0.561
H3k4me1	CEBPB	NRF1	0.641
H3k4me1	CEBPB	SUZ12	0.63
H3k4me1	CEBPB	SIN3A	0.681
H3k4me1	CEBPB	TBP	0.612
H3k4me1	CEBPB	ZNF143	0.584
H3k4me1	CEBPB	USF2	0.605
H3k4me1	CEBPB	ZNF274	0.573
H3k4me1	CHD1	CHD2	0.637
H3k4me1	CHD1	CJUN	0.595
H3k4me1	CHD1	CTCF	0.593
H3k4me1	CHD1	GTF2F1	0.642
H3k4me1	CHD1	CMYC	0.633
H3k4me1	CHD1	CTBP2	0.634
H3k4me1	CHD1	JUND	0.601
H3k4me1	CHD1	MXI1	0.638
H3k4me1	CHD1	MAX	0.598
H3k4me1	CHD1	MAFK	0.571
H3k4me1	CHD1	RFX5	0.583
H3k4me1	CHD1	RAD21	0.588
H3k4me1	CHD1	NRF1	0.649
H3k4me1	CHD1	SUZ12	0.635
H3k4me1	CHD1	SIN3A	0.683
H3k4me1	CHD1	TBP	0.603
H3k4me1	CHD1	ZNF143	0.619
H3k4me1	CHD1	USF2	0.625
H3k4me1	CHD1	ZNF274	0.584
H3k4me1	CHD2	CJUN	0.641
H3k4me1	CHD2	CTCF	0.646
H3k4me1	CHD2	GTF2F1	0.655
H3k4me1	CHD2	CMYC	0.647
H3k4me1	CHD2	CTBP2	0.664
H3k4me1	CHD2	JUND	0.629
H3k4me1	CHD2	MXI1	0.648
H3k4me1	CHD2	MAX	0.628
H3k4me1	CHD2	MAFK	0.629
H3k4me1	CHD2	RFX5	0.626
H3k4me1	CHD2	RAD21	0.636
H3k4me1	CHD2	NRF1	0.67
H3k4me1	CHD2	SUZ12	0.693
H3k4me1	CHD2	SIN3A	0.686
H3k4me1	CHD2	TBP	0.644
H3k4me1	CHD2	ZNF143	0.639
H3k4me1	CHD2	USF2	0.643
H3k4me1	CHD2	ZNF274	0.646
H3k4me1	CJUN	CTCF	0.586
H3k4me1	CJUN	GTF2F1	0.645
H3k4me1	CJUN	CMYC	0.63
H3k4me1	CJUN	CTBP2	0.634
H3k4me1	CJUN	JUND	0.582
H3k4me1	CJUN	MXI1	0.635
H3k4me1	CJUN	MAX	0.588
H3k4me1	CJUN	MAFK	0.556
H3k4me1	CJUN	RFX5	0.577
H3k4me1	CJUN	RAD21	0.576
H3k4me1	CJUN	NRF1	0.647
H3k4me1	CJUN	SUZ12	0.638
H3k4me1	CJUN	SIN3A	0.688
H3k4me1	CJUN	TBP	0.619
H3k4me1	CJUN	ZNF143	0.598
H3k4me1	CJUN	USF2	0.618
H3k4me1	CJUN	ZNF274	0.582
H3k4me1	CTCF	GTF2F1	0.648
H3k4me1	CTCF	CMYC	0.637
H3k4me1	CTCF	CTBP2	0.625
H3k4me1	CTCF	JUND	0.591
H3k4me1	CTCF	MXI1	0.642
H3k4me1	CTCF	MAX	0.591
H3k4me1	CTCF	MAFK	0.55
H3k4me1	CTCF	RFX5	0.566
H3k4me1	CTCF	RAD21	0.53
H3k4me1	CTCF	NRF1	0.653
H3k4me1	CTCF	SUZ12	0.585
H3k4me1	CTCF	SIN3A	0.69
H3k4me1	CTCF	TBP	0.616
H3k4me1	CTCF	ZNF143	0.604
H3k4me1	CTCF	USF2	0.608
H3k4me1	CTCF	ZNF274	0.547
H3k4me1	GTF2F1	CMYC	0.651
H3k4me1	GTF2F1	CTBP2	0.67
H3k4me1	GTF2F1	JUND	0.635
H3k4me1	GTF2F1	MXI1	0.654
H3k4me1	GTF2F1	MAX	0.636
H3k4me1	GTF2F1	MAFK	0.634
H3k4me1	GTF2F1	RFX5	0.63
H3k4me1	GTF2F1	RAD21	0.639
H3k4me1	GTF2F1	NRF1	0.676
H3k4me1	GTF2F1	SUZ12	0.691
H3k4me1	GTF2F1	SIN3A	0.691
H3k4me1	GTF2F1	TBP	0.648
H3k4me1	GTF2F1	ZNF143	0.647
H3k4me1	GTF2F1	USF2	0.651
H3k4me1	GTF2F1	ZNF274	0.654
H3k4me1	CMYC	CTBP2	0.662
H3k4me1	CMYC	JUND	0.624
H3k4me1	CMYC	MXI1	0.641
H3k4me1	CMYC	MAX	0.621
H3k4me1	CMYC	MAFK	0.62
H3k4me1	CMYC	RFX5	0.622
H3k4me1	CMYC	RAD21	0.63
H3k4me1	CMYC	NRF1	0.664
H3k4me1	CMYC	SUZ12	0.683
H3k4me1	CMYC	SIN3A	0.686
H3k4me1	CMYC	TBP	0.647
H3k4me1	CMYC	ZNF143	0.634
H3k4me1	CMYC	USF2	0.636
H3k4me1	CMYC	ZNF274	0.639
H3k4me1	CTBP2	JUND	0.637
H3k4me1	CTBP2	MXI1	0.666
H3k4me1	CTBP2	MAX	0.633
H3k4me1	CTBP2	MAFK	0.613
H3k4me1	CTBP2	RFX5	0.623
H3k4me1	CTBP2	RAD21	0.621
H3k4me1	CTBP2	NRF1	0.682
H3k4me1	CTBP2	SUZ12	0.662
H3k4me1	CTBP2	SIN3A	0.704
H3k4me1	CTBP2	TBP	0.647
H3k4me1	CTBP2	ZNF143	0.642
H3k4me1	CTBP2	USF2	0.653
H3k4me1	CTBP2	ZNF274	0.632
H3k4me1	JUND	MXI1	0.627
H3k4me1	JUND	MAX	0.586
H3k4me1	JUND	MAFK	0.566
H3k4me1	JUND	RFX5	0.574
H3k4me1	JUND	RAD21	0.581
H3k4me1	JUND	NRF1	0.648
H3k4me1	JUND	SUZ12	0.653
H3k4me1	JUND	SIN3A	0.68
H3k4me1	JUND	TBP	0.62
H3k4me1	JUND	ZNF143	0.595
H3k4me1	JUND	USF2	0.613
H3k4me1	JUND	ZNF274	0.593
H3k4me1	MXI1	MAX	0.623
H3k4me1	MXI1	MAFK	0.624
H3k4me1	MXI1	RFX5	0.626
H3k4me1	MXI1	RAD21	0.636
H3k4me1	MXI1	NRF1	0.669
H3k4me1	MXI1	SUZ12	0.689
H3k4me1	MXI1	SIN3A	0.681
H3k4me1	MXI1	TBP	0.65
H3k4me1	MXI1	ZNF143	0.637
H3k4me1	MXI1	USF2	0.641
H3k4me1	MXI1	ZNF274	0.642
H3k4me1	MAX	MAFK	0.563
H3k4me1	MAX	RFX5	0.574
H3k4me1	MAX	RAD21	0.581
H3k4me1	MAX	NRF1	0.643
H3k4me1	MAX	SUZ12	0.636
H3k4me1	MAX	SIN3A	0.679
H3k4me1	MAX	TBP	0.614
H3k4me1	MAX	ZNF143	0.604
H3k4me1	MAX	USF2	0.608
H3k4me1	MAX	ZNF274	0.585
H3k4me1	MAFK	RFX5	0.546
H3k4me1	MAFK	RAD21	0.539
H3k4me1	MAFK	NRF1	0.635
H3k4me1	MAFK	SUZ12	0.6
H3k4me1	MAFK	SIN3A	0.685
H3k4me1	MAFK	TBP	0.592
H3k4me1	MAFK	ZNF143	0.583
H3k4me1	MAFK	USF2	0.595
H3k4me1	MAFK	ZNF274	0.54
H3k4me1	RFX5	RAD21	0.56
H3k4me1	RFX5	NRF1	0.642
H3k4me1	RFX5	SUZ12	0.614
H3k4me1	RFX5	SIN3A	0.681
H3k4me1	RFX5	TBP	0.6
H3k4me1	RFX5	ZNF143	0.587
H3k4me1	RFX5	USF2	0.604
H3k4me1	RFX5	ZNF274	0.565
H3k4me1	RAD21	NRF1	0.648
H3k4me1	RAD21	SUZ12	0.596
H3k4me1	RAD21	SIN3A	0.684
H3k4me1	RAD21	TBP	0.605
H3k4me1	RAD21	ZNF143	0.598
H3k4me1	RAD21	USF2	0.606
H3k4me1	RAD21	ZNF274	0.547
H3k4me1	NRF1	SUZ12	0.687
H3k4me1	NRF1	SIN3A	0.701
H3k4me1	NRF1	TBP	0.66
H3k4me1	NRF1	ZNF143	0.663
H3k4me1	NRF1	USF2	0.66
H3k4me1	NRF1	ZNF274	0.651
H3k4me1	SUZ12	SIN3A	0.731
H3k4me1	SUZ12	TBP	0.65
H3k4me1	SUZ12	ZNF143	0.643
H3k4me1	SUZ12	USF2	0.651
H3k4me1	SUZ12	ZNF274	0.569
H3k4me1	SIN3A	TBP	0.689
H3k4me1	SIN3A	ZNF143	0.684
H3k4me1	SIN3A	USF2	0.687
H3k4me1	SIN3A	ZNF274	0.695
H3k4me1	TBP	ZNF143	0.637
H3k4me1	TBP	USF2	0.634
H3k4me1	TBP	ZNF274	0.608
H3k4me1	ZNF143	USF2	0.622
H3k4me1	ZNF143	ZNF274	0.602
H3k4me1	USF2	ZNF274	0.613
H3k4me2	H3k27me3	H3k36me3	0.705
H3k4me2	H3k27me3	H3k9ac	0.704
H3k4me2	H3k27me3	H4k20me1	0.709
H3k4me2	H3k27me3	H3k79me2	0.7
H3k4me2	H3k27me3	BRCA1	0.706
H3k4me2	H3k27me3	BACH1	0.715
H3k4me2	H3k27me3	CEBPB	0.699
H3k4me2	H3k27me3	CHD1	0.692
H3k4me2	H3k27me3	CHD2	0.717
H3k4me2	H3k27me3	CJUN	0.708
H3k4me2	H3k27me3	CTCF	0.723
H3k4me2	H3k27me3	GTF2F1	0.719
H3k4me2	H3k27me3	CMYC	0.713
H3k4me2	H3k27me3	CTBP2	0.714
H3k4me2	H3k27me3	JUND	0.707
H3k4me2	H3k27me3	MXI1	0.717
H3k4me2	H3k27me3	MAX	0.698
H3k4me2	H3k27me3	MAFK	0.696
H3k4me2	H3k27me3	RFX5	0.698
H3k4me2	H3k27me3	RAD21	0.716
H3k4me2	H3k27me3	NRF1	0.71
H3k4me2	H3k27me3	SUZ12	0.715
H3k4me2	H3k27me3	SIN3A	0.731
H3k4me2	H3k27me3	TBP	0.692
H3k4me2	H3k27me3	ZNF143	0.727
H3k4me2	H3k27me3	USF2	0.709
H3k4me2	H3k27me3	ZNF274	0.696
H3k4me2	H3k36me3	H3k9ac	0.704
H3k4me2	H3k36me3	H4k20me1	0.709
H3k4me2	H3k36me3	H3k79me2	0.706
H3k4me2	H3k36me3	BRCA1	0.714
H3k4me2	H3k36me3	BACH1	0.726
H3k4me2	H3k36me3	CEBPB	0.709
H3k4me2	H3k36me3	CHD1	0.701
H3k4me2	H3k36me3	CHD2	0.723
H3k4me2	H3k36me3	CJUN	0.717
H3k4me2	H3k36me3	CTCF	0.734
H3k4me2	H3k36me3	GTF2F1	0.727
H3k4me2	H3k36me3	CMYC	0.723
H3k4me2	H3k36me3	CTBP2	0.725
H3k4me2	H3k36me3	JUND	0.719
H3k4me2	H3k36me3	MXI1	0.723
H3k4me2	H3k36me3	MAX	0.711
H3k4me2	H3k36me3	MAFK	0.707
H3k4me2	H3k36me3	RFX5	0.71
H3k4me2	H3k36me3	RAD21	0.725
H3k4me2	H3k36me3	NRF1	0.721
H3k4me2	H3k36me3	SUZ12	0.725
H3k4me2	H3k36me3	SIN3A	0.733
H3k4me2	H3k36me3	TBP	0.701
H3k4me2	H3k36me3	ZNF143	0.739
H3k4me2	H3k36me3	USF2	0.72
H3k4me2	H3k36me3	ZNF274	0.706
H3k4me2	H3k9ac	H4k20me1	0.714
H3k4me2	H3k9ac	H3k79me2	0.7
H3k4me2	H3k9ac	BRCA1	0.704
H3k4me2	H3k9ac	BACH1	0.714
H3k4me2	H3k9ac	CEBPB	0.699
H3k4me2	H3k9ac	CHD1	0.695
H3k4me2	H3k9ac	CHD2	0.711
H3k4me2	H3k9ac	CJUN	0.707
H3k4me2	H3k9ac	CTCF	0.73
H3k4me2	H3k9ac	GTF2F1	0.715
H3k4me2	H3k9ac	CMYC	0.707
H3k4me2	H3k9ac	CTBP2	0.715
H3k4me2	H3k9ac	JUND	0.704
H3k4me2	H3k9ac	MXI1	0.709
H3k4me2	H3k9ac	MAX	0.699
H3k4me2	H3k9ac	MAFK	0.697
H3k4me2	H3k9ac	RFX5	0.701
H3k4me2	H3k9ac	RAD21	0.72
H3k4me2	H3k9ac	NRF1	0.71
H3k4me2	H3k9ac	SUZ12	0.725
H3k4me2	H3k9ac	SIN3A	0.719
H3k4me2	H3k9ac	TBP	0.694
H3k4me2	H3k9ac	ZNF143	0.731
H3k4me2	H3k9ac	USF2	0.71
H3k4me2	H3k9ac	ZNF274	0.7
H3k4me2	H4k20me1	H3k79me2	0.713
H3k4me2	H4k20me1	BRCA1	0.726
H3k4me2	H4k20me1	BACH1	0.735
H3k4me2	H4k20me1	CEBPB	0.721
H3k4me2	H4k20me1	CHD1	0.708
H3k4me2	H4k20me1	CHD2	0.732
H3k4me2	H4k20me1	CJUN	0.725
H3k4me2	H4k20me1	CTCF	0.744
H3k4me2	H4k20me1	GTF2F1	0.737
H3k4me2	H4k20me1	CMYC	0.731
H3k4me2	H4k20me1	CTBP2	0.729
H3k4me2	H4k20me1	JUND	0.73
H3k4me2	H4k20me1	MXI1	0.733
H3k4me2	H4k20me1	MAX	0.722
H3k4me2	H4k20me1	MAFK	0.716
H3k4me2	H4k20me1	RFX5	0.718
H3k4me2	H4k20me1	RAD21	0.738
H3k4me2	H4k20me1	NRF1	0.725
H3k4me2	H4k20me1	SUZ12	0.728
H3k4me2	H4k20me1	SIN3A	0.74
H3k4me2	H4k20me1	TBP	0.708
H3k4me2	H4k20me1	ZNF143	0.747
H3k4me2	H4k20me1	USF2	0.727
H3k4me2	H4k20me1	ZNF274	0.709
H3k4me2	H3k79me2	BRCA1	0.7
H3k4me2	H3k79me2	BACH1	0.713
H3k4me2	H3k79me2	CEBPB	0.696
H3k4me2	H3k79me2	CHD1	0.694
H3k4me2	H3k79me2	CHD2	0.705
H3k4me2	H3k79me2	CJUN	0.704
H3k4me2	H3k79me2	CTCF	0.725
H3k4me2	H3k79me2	GTF2F1	0.712
H3k4me2	H3k79me2	CMYC	0.71
H3k4me2	H3k79me2	CTBP2	0.716
H3k4me2	H3k79me2	JUND	0.704
H3k4me2	H3k79me2	MXI1	0.71
H3k4me2	H3k79me2	MAX	0.695
H3k4me2	H3k79me2	MAFK	0.694
H3k4me2	H3k79me2	RFX5	0.699
H3k4me2	H3k79me2	RAD21	0.713
H3k4me2	H3k79me2	NRF1	0.707
H3k4me2	H3k79me2	SUZ12	0.72
H3k4me2	H3k79me2	SIN3A	0.718
H3k4me2	H3k79me2	TBP	0.69
H3k4me2	H3k79me2	ZNF143	0.724
H3k4me2	H3k79me2	USF2	0.71
H3k4me2	H3k79me2	ZNF274	0.699
H3k4me2	BRCA1	BACH1	0.706
H3k4me2	BRCA1	CEBPB	0.69
H3k4me2	BRCA1	CHD1	0.691
H3k4me2	BRCA1	CHD2	0.699
H3k4me2	BRCA1	CJUN	0.698
H3k4me2	BRCA1	CTCF	0.715
H3k4me2	BRCA1	GTF2F1	0.703
H3k4me2	BRCA1	CMYC	0.697
H3k4me2	BRCA1	CTBP2	0.711
H3k4me2	BRCA1	JUND	0.694
H3k4me2	BRCA1	MXI1	0.699
H3k4me2	BRCA1	MAX	0.69
H3k4me2	BRCA1	MAFK	0.692
H3k4me2	BRCA1	RFX5	0.692
H3k4me2	BRCA1	RAD21	0.702
H3k4me2	BRCA1	NRF1	0.703
H3k4me2	BRCA1	SUZ12	0.731
H3k4me2	BRCA1	SIN3A	0.709
H3k4me2	BRCA1	TBP	0.693
H3k4me2	BRCA1	ZNF143	0.715
H3k4me2	BRCA1	USF2	0.703
H3k4me2	BRCA1	ZNF274	0.703
H3k4me2	BACH1	CEBPB	0.704
H3k4me2	BACH1	CHD1	0.706
H3k4me2	BACH1	CHD2	0.71
H3k4me2	BACH1	CJUN	0.71
H3k4me2	BACH1	CTCF	0.722
H3k4me2	BACH1	GTF2F1	0.714
H3k4me2	BACH1	CMYC	0.71
H3k4me2	BACH1	CTBP2	0.723
H3k4me2	BACH1	JUND	0.707
H3k4me2	BACH1	MXI1	0.712
H3k4me2	BACH1	MAX	0.706
H3k4me2	BACH1	MAFK	0.708
H3k4me2	BACH1	RFX5	0.708
H3k4me2	BACH1	RAD21	0.714
H3k4me2	BACH1	NRF1	0.715
H3k4me2	BACH1	SUZ12	0.74
H3k4me2	BACH1	SIN3A	0.717
H3k4me2	BACH1	TBP	0.704
H3k4me2	BACH1	ZNF143	0.723
H3k4me2	BACH1	USF2	0.716
H3k4me2	BACH1	ZNF274	0.714
H3k4me2	CEBPB	CHD1	0.687
H3k4me2	CEBPB	CHD2	0.698
H3k4me2	CEBPB	CJUN	0.695
H3k4me2	CEBPB	CTCF	0.713
H3k4me2	CEBPB	GTF2F1	0.704
H3k4me2	CEBPB	CMYC	0.699
H3k4me2	CEBPB	CTBP2	0.707
H3k4me2	CEBPB	JUND	0.692
H3k4me2	CEBPB	MXI1	0.7
H3k4me2	CEBPB	MAX	0.687
H3k4me2	CEBPB	MAFK	0.685
H3k4me2	CEBPB	RFX5	0.691
H3k4me2	CEBPB	RAD21	0.702
H3k4me2	CEBPB	NRF1	0.702
H3k4me2	CEBPB	SUZ12	0.728
H3k4me2	CEBPB	SIN3A	0.711
H3k4me2	CEBPB	TBP	0.689
H3k4me2	CEBPB	ZNF143	0.714
H3k4me2	CEBPB	USF2	0.702
H3k4me2	CEBPB	ZNF274	0.699
H3k4me2	CHD1	CHD2	0.7
H3k4me2	CHD1	CJUN	0.694
H3k4me2	CHD1	CTCF	0.713
H3k4me2	CHD1	GTF2F1	0.705
H3k4me2	CHD1	CMYC	0.699
H3k4me2	CHD1	CTBP2	0.707
[truncated: 3,460 more rows]
