# Supplementary material for: A Quantitative Analysis of the Impact on Chromatin Accessibility by Histone Modifications and Binding of Transcription Factors in DNase I Hypersensitive Sites
Source: Biomed Res Int. 2013 Oct 22;2013:914971. doi: 10.1155/2013/914971 (PMC3819824; doi:10.1155/2013/914971)
Supplement: Supplementary file 1 — Online Supporting Information S1. The prediction powers using all features with different sample sizes. In each sample size, we randomly sampled 500 times and modeling according to the procedure discussed in method 2.3 in each sample. Online Supporting Information S2. The input maximum signal dataset including the maximum signals of Chip-seq and DNase-seq in 5000 DNase I hypersensitive sites. Online Supporting Information S3. The input average signal dataset including the average signals of Chip-seq and DNase-seq in 5000 DNase I hypersensitive sites. Online Supporting Information S4. The prediction powers (R) using only one feature. Online Supporting Information S5. The prediction powers (R) using all possible two-feature combinations. Online Supporting Information S6. The prediction powers (R) using all possible three-feature combinations. Online Supporting Information S7. The related R codes are available. [file 914971.f1.zip › supple_S4.txt]

####################################################################################
Online Supporting Information S4.

The prediction powers (R) using only one feature.

###################################################################################

H3k4me2	0.674
H3k4me3	0.664
H3k9ac	0.629
H3k27ac	0.486
H3k4me1	0.407
H3k79me2	0.371
H3k27me3	0.357
H4k20me1	0.349
H3k9me3	0.298
H3k36me3	0.227
SIN3A	0.646
BACH1	0.607
CTBP2	0.588
GTF2F1	0.586
NRF1	0.585
MXI1	0.577
CHD2	0.576
CMYC	0.566
USF2	0.547
TBP	0.539
JUND	0.508
MAX	0.499
ZNF143	0.498
BRCA1	0.498
CHD1	0.494
CJUN	0.49
CEBPB	0.479
RFX5	0.47
MAFK	0.424
RAD21	0.411
SUZ12	0.368
CTCF	0.362
ZNF274	0.33
