# Supplementary material for: A Quantitative Analysis of the Impact on Chromatin Accessibility by Histone Modifications and Binding of Transcription Factors in DNase I Hypersensitive Sites
Source: Biomed Res Int. 2013 Oct 22;2013:914971. doi: 10.1155/2013/914971 (PMC3819824; doi:10.1155/2013/914971)
Supplement: Supplementary file 1 — Online Supporting Information S1. The prediction powers using all features with different sample sizes. In each sample size, we randomly sampled 500 times and modeling according to the procedure discussed in method 2.3 in each sample. Online Supporting Information S2. The input maximum signal dataset including the maximum signals of Chip-seq and DNase-seq in 5000 DNase I hypersensitive sites. Online Supporting Information S3. The input average signal dataset including the average signals of Chip-seq and DNase-seq in 5000 DNase I hypersensitive sites. Online Supporting Information S4. The prediction powers (R) using only one feature. Online Supporting Information S5. The prediction powers (R) using all possible two-feature combinations. Online Supporting Information S6. The prediction powers (R) using all possible three-feature combinations. Online Supporting Information S7. The related R codes are available. [file 914971.f1.zip › supple_S3.txt]

####################################################################################################
Online Supporting Information S3.
The input average signal dataset including the average signals of Chip-seq and DNase-seq in 5000 DNase I hypersensitive sites.
#####################################################################################################
Chr	start	end	dnase1sig	H3k9me3	H3k27ac	H3k4me3	H3k4me1	H3k4me2	H3k27me3	H3k36me3	H3k9ac	H4k20me1	H3k79me2	BRCA1	BACH1	CEBPB	CHD1	CHD2	CJUN	CTCF	GTF2F1	CMYC	CTBP2	JUND	MXI1	MAX	MAFK	RFX5	RAD21	NRF1	SUZ12	SIN3A	TBP	ZNF143	USF2	ZNF274
chr11	46926627	46926916	0.048	1.142	3.215	2.667	13.611	1.818	0.836	3.276	4.524	5.625	11.105	4.3	7.25	4.273	3.545	3	4.714	1.607	3.5	3.333	4.929	2.571	6.789	4.137	3.364	5.929	5.5	2.875	1.067	5.188	6.625	5.875	4.5	3.5
chr20	61948864	61954555	0.068	1.818	3.242	1.398	3.126	1.757	1.621	1.616	2.148	2.772	2.001	2.75	3.759	3.437	4.072	4.628	4	2.6	3.889	3.394	3.414	4.492	4.809	1.281	2.685	2.913	4.143	3.542	2.344	4.982	3.065	5.658	4.372	1.735
chr11	364220	365603	0.272	4.1	4.418	2.159	6.902	5.746	4.489	3.22	3.117	2.413	1.922	5.873	9.477	7.818	3.364	12.095	6.265	57.526	8.18	7.696	11.153	22.842	11.839	5.945	5.661	6.212	42.065	5.902	3.394	21.254	16.598	42.568	8.972	2.261
chr9	132311952	132313036	0.11	2.254	3.152	12.807	7.302	45.529	16.372	1.715	7.865	1.507	1.688	7.246	13.061	3.613	7.344	18.008	6.152	2.453	7.136	8.366	9.863	9.595	9.11	2.487	3.192	7	12.625	6.039	2.717	16.257	19.678	11.7	9.807	2.25
chr17	78789979	78790564	0.043	1.371	4.666	0.985	3.972	3.04	1.714	1.618	4.287	3.122	4.871	5.138	4	3.769	3.524	4.64	4.947	4.696	2.909	4.75	4.056	5.034	7.5	1.2	24.27	4.105	7.132	2.625	2.295	4.435	4.476	6.833	5.903	2.125
chr19	6475259	6477490	0.175	2.207	5.395	20.252	8.586	75.278	6.894	1.336	8.813	3.279	1.876	11.679	18.167	6.596	6.847	27.516	5.823	5.692	8.302	12.855	9.435	9.763	15.022	9.518	5.252	9.217	6.906	7.71	1.807	29.355	13.49	16.128	11.239	1.957
chr12	54788034	54788350	0.056	4.686	4.498	2.191	9.449	5.458	1.295	1.24	2.72	4.877	2.905	12.688	11.581	12.946	10.091	12.162	7.125	148.969	15.475	20	8	20.509	18.634	5.014	11.848	8.391	81.473	11.52	0.788	29.459	10.968	62.177	18.717	1
chr2	11605668	11606607	0.105	3.37	6.576	7.224	4.992	22.563	4.037	0.977	8.988	4.085	3.438	10.309	48.61	14.745	10.36	28	18.462	2.967	25.581	18.739	10.13	30.169	13.804	45.986	24.034	58.153	7.25	104.25	2.268	18.662	17.5	22.435	41.155	2.87
chr22	45949432	45950336	0.132	3.455	7.087	1.76	8.259	4.086	0.888	6.033	4.282	7.061	4.026	11.532	13.562	16.667	9.491	28.07	8.473	109.047	20.694	14.808	10.702	18.091	19.907	17.963	12.274	10.897	148.78	7.911	3.078	30.072	11.761	53.657	16.869	1.818
chr16	464534	465203	0.068	2.16	4.634	1.259	1.484	3.226	1.478	1.446	4.443	4.28	1.567	1.727	4.185	8.3	3.923	8.8	1.545	4.123	4.1	3.667	2.769	4.353	4.6	1.775	21.507	3.056	4.643	2.167	2.552	5.452	2.538	6.822	5.778	1.333
chr1	3168571	3168935	0.039	3.192	3.541	1.45	5.147	1.046	0.978	1.091	2.668	3.973	1.493	4.3	3.091	2.25	4.5	2.2	5	3.501	4.308	2.5	1.667	1.857	4	1.4	1.667	2.833	4.071	3.714	1.55	3.7	2	3.1	4	1
chr19	41815780	41816735	0.132	4.692	26.398	58.371	5.889	64.701	1.568	2.643	55.54	5.345	5.179	17.85	47.898	28.152	15.281	29.444	13.376	4.809	19.965	19.154	18.535	24.319	34.688	7.829	10.588	18.175	9.775	132.37	1.5	75.155	63.132	38.276	21.019	1.889
chr14	101249753	101250274	0.039	1.765	3.69	1.511	4.002	1.293	2.169	1.38	1.916	1.61	3.792	2	1.333	2.933	3.455	4.96	2.333	1.705	2.111	3.667	2.857	5.68	5.107	6.225	1.5	6.882	2.667	3.25	0.675	4	2.5	4	5.81	1.333
chr11	75914307	75914925	0.054	1.902	3.038	0.985	2.047	1.84	7.549	2.093	2.489	4.059	1.614	2.769	3.952	3.5	3.083	5.8	4.778	2.477	2.692	3	2.706	3.304	3.3	1.05	3.231	3.214	3.333	4.083	2.146	3.857	3.667	3.885	3.409	1.667
chr16	19886232	19886557	0.046	1.763	5.545	1.203	10.809	1.298	1.252	4.403	1.932	11.791	70.631	3.636	4.615	3.917	1.8	4.615	3.25	3.431	4.3	3	5.385	3.889	4.455	2.63	1.75	6.5	6.905	5.778	2.918	4	5.056	5.812	6.75	2
chr8	102503803	102505090	0.14	4.539	25.987	34.91	10.722	88.209	2.517	2.085	36.111	3.987	3.961	9.495	24.884	29.43	20.598	22.919	8.397	3.829	22.519	13.681	9.899	14.359	20.203	12.181	11.25	12.444	14.034	12.405	2.166	46.55	73.408	15.762	14.094	2.857
chr20	56034541	56034903	0.043	1.228	3.229	0.8	3.457	2.011	0.94	0.909	2.749	0.925	1.68	3.8	3.1	2.5	2.714	3.882	4.25	2.512	1.333	2.692	2.625	3.1	2.778	0.7	1.833	2.333	1	2.286	1.311	4.429	3.643	4.875	9.444	2
chr15	85174379	85174889	0.104	2.82	4.768	24.294	3.822	54.806	1.687	2.462	8.908	1.653	2.326	15.391	16.328	6.735	4.565	105.752	8.429	1.757	10.089	11.48	8.852	14.065	42.881	8.329	6.484	14.327	6.16	7.636	2.187	82.068	19	317.12	11.86	1.875
chr3	48630239	48630550	0.039	5.351	4.615	0.914	3.64	2.157	1.135	1.385	4.295	3.095	2.105	2.429	3.1	3.444	5.167	3.727	5.625	3.883	3.308	2.5	1.5	5.125	2.286	1.94	1.8	4.538	2.286	2.556	3.141	2.667	2.625	2.75	7	2.429
chr9	137395858	137396169	0.042	2.89	1.527	0.935	1.05	1.667	1.617	1.417	1.677	2.483	1.413	2.25	5.353	3.9	4.214	2.2	1.8	16.037	2.2	2.167	6.5	2.833	3.857	1.4	1.667	4.714	3.5	3.167	2.4	4	3.7	1.333	3.364	2.833
chr2	159312887	159314952	0.156	2.752	23.409	35.44	3.681	49.787	1.473	1.686	42.993	3.723	8.844	11.842	24.551	7.669	14.359	26.275	8.6	14.197	15.728	17.816	20.27	16.453	18.587	11.065	7.063	10.155	34.838	7.058	2.144	62.468	50.979	33.176	12.916	2
chr5	138254489	138254733	0.045	1.94	4.86	1.46	8.896	7.452	1.008	7.288	2.2	5.964	9.428	10.864	7	7.733	4.778	6.588	9.2	2.052	8.278	7.818	7.615	5.615	9.909	0.467	5	5.667	6.417	3.444	4.541	10.84	4.923	11.667	9.714	1.5
chr1	54963947	54964407	0.041	3.931	2.465	2.649	14.051	10.825	4.992	1.757	2.179	5.377	2.848	7.355	3.786	4.067	5.389	11.561	10.931	2.067	4.294	8	8.654	3.167	5.227	1.773	3	8.548	4.9	10.125	3.591	5.862	5.429	7.758	7.444	2.571
chr2	238786742	238788026	0.047	2.567	3.579	1.157	4.527	3.972	1.719	1.579	2.913	2.747	2.354	2.7	5.052	3.744	4.839	3.424	4.071	2.643	4.154	4.659	7.102	4.514	3.118	3.348	2.714	3.868	2.464	3.731	1.99	4.25	4.738	5.435	5.885	1.667
chr17	41394187	41394436	0.041	3.708	6.268	1.316	4.848	5.296	1.072	0.948	6.004	4.444	2.4	9.2	8.611	7.846	3.556	7.8	6.933	4.324	3.5	6.182	3.556	12.704	5.786	2.789	4.091	9.524	3	3.429	1.93	6.154	3.375	6.357	5.333	1.5
chr7	116139304	116140824	0.066	2.274	2.521	19.591	7.861	74.333	17.473	1.516	6.271	3.202	2.43	5.301	6.16	6.724	8.618	7.856	5.263	3.102	6.597	8.653	10.149	11.459	9.492	10.901	5.761	4.952	7.727	5.232	3.879	24.87	9.709	9.851	8.07	2.042
chr5	159848631	159849101	0.072	2.984	8.078	23.067	2.823	26.509	0.967	1.84	20.998	2.067	7.585	7.125	13.672	6.667	8.978	19.935	7.062	5.248	18.38	16.203	3.471	13.907	19.231	5.821	4.095	9.929	6.192	8.947	0.771	41.075	84.009	11.542	9.2	1.333
chr12	122247741	122248620	0.046	1.392	4.456	1.789	7.703	2.467	1.857	4.439	5.025	5.753	11.278	3.08	3.478	3.3	4.697	5.574	1.923	1.555	3.208	2.5	4.68	2.955	3.625	0.84	3.3	4.065	1.909	3.762	3.216	5.622	2.824	3.462	6.34	1
chr17	73615579	73617496	0.138	2.259	3.379	2.042	6.138	3.953	2.627	2.02	5.312	3.919	2.54	5.885	8.808	5.543	5.244	14.03	7.561	41.317	5.506	7.789	8.175	9.425	10.442	2.91	5.262	7.33	40.018	6.49	2.732	17.824	11.077	31.576	11.837	2.545
chr16	57546570	57546774	0.04	2.995	2.995	0.64	2.475	1.085	1.24	2.545	1.835	3.39	3.11	2.5	2.5	1	2	2.5	3.333	0.83	1	3.5	2.5	1.5	4.857	1.4	3.167	2.667	3.167	3.889	1.363	5.333	5.5	4.571	1.5	3
chr11	1793636	1795028	0.134	2.041	7.884	2.806	14.869	12.622	2.397	2.459	4.135	2.02	1.424	5.032	458.298	7.949	5.038	16.647	13.773	2.84	8.774	7.364	11.054	46.459	8.932	2.854	170.208	5.641	7.531	6.903	2.357	14.543	9.137	12.212	16.128	1.75
chr3	13147378	13147769	0.059	4.197	2.325	1.467	2.747	1.333	0.82	1.989	0.914	2.413	3.864	5.053	6.625	3.4	3.3	6.611	3.857	27.512	5.158	4.5	4.125	5.333	2.286	2.08	5.053	2.333	21.451	3.357	2.755	3.846	6.833	14.091	8.481	1.5
chr8	142342967	142344228	0.067	2.912	4.375	1.76	4.186	2.18	2.597	1.817	2.433	3.36	2.017	4.154	5.844	4.964	4.807	6.324	2.222	2.531	5.25	4.698	3.85	3.429	4.965	3.422	3.138	4.102	4.479	3.698	2.331	6.16	3	12.89	6.956	2.87
chr4	22131140	22131356	0.039	1.926	4.787	0.987	2.004	4.173	1.616	3.956	1.297	1.773	2.84	10.889	12.238	11.1	6	12.609	10.278	193.884	14.217	11.684	3.75	19.857	10.389	4.589	12	6.733	117.843	10.077	2.48	10.118	5	49.471	6.167	2
chr8	136774453	136774716	0.048	1.972	2.148	0.951	5.328	3.53	0.944	0.84	1.816	3.028	2.668	15.778	12.32	10.824	11.259	13.852	4.1	76.584	9.474	9.273	3.25	5	8.529	4.454	4.818	5.8	87.153	5.857	0.72	10.931	7.905	27.164	9.318	3
chr17	64958284	64958809	0.047	3.219	3.373	1.79	6.204	2.787	8.137	2.116	2.351	2.808	3.31	3.579	4.737	2.765	2.786	5.429	2.571	3.507	4.5	5	2.3	3.389	4.435	4.036	4	5.5	2.7	2.909	3.098	7.469	4.059	4	2.636	1
chr14	100665887	100666104	0.038	2.707	4.947	2.789	13.742	9.853	2.404	1.547	3.093	2.529	2.34	6.071	19.133	4.833	2.2	5.125	5.909	4.347	4.556	2.75	8.818	19.12	6.7	1.68	13.944	1.8	8	3.2	2.356	6.5	6.455	8.077	7.333	2.2
chr11	128105803	128106272	0.051	2.518	4.565	1.56	2.782	2.817	1.83	2.971	2.258	4.429	3.511	3.944	3.6	6.44	5.353	3.923	2.875	1.071	6.545	3.4	1	3.692	7	0	3.833	4.056	4.857	3.833	1.758	6.043	4.5	5.333	7.611	2.143
chr22	51162028	51162900	0.064	3.079	4.762	1.9	4.202	2.847	4.872	3.066	3.235	7.405	1.929	5.25	5.906	5.242	2.84	4.5	5.821	2.395	3.074	4.933	2.857	3.731	5.282	2.083	5.703	5.936	3.68	3.923	2.488	6.5	3.923	4.645	5.897	1
chr12	124822965	124825737	0.071	1.806	2.134	1.34	1.849	1.971	1.37	4.861	2.429	4.103	2.306	3.714	4.076	3.12	3.159	3.417	2.781	1.434	3.53	2.596	2.425	3.328	2.827	1.165	2.222	3.483	4.582	3.605	2.62	3.91	2.564	4	5.376	1.474
chr17	2206313	2207625	0.42	1.444	19.179	37.39	2.443	35.912	1.751	0.892	39.121	3.346	5.308	17.856	13.079	8.165	12.452	32.761	6.448	4.312	16.139	11.009	6.836	14.137	12.346	6.882	4.333	6.535	6.145	82.113	2.603	39.963	54.295	13.462	11.769	1.778
chr19	7291198	7291416	0.039	2.449	6.822	1.702	6.738	6.116	1.728	2.924	1.284	5.662	33.076	4.143	7	3.857	5.538	3.5	8.667	2.576	3.167	4.3	4.333	7.25	6.333	3.391	2.75	4.429	6.5	6	1.05	5.615	1.5	4.462	3.143	2.6
chr11	76756843	76757589	0.143	3.271	3.743	6.86	11.299	38.205	3.432	2.2	6.887	3	2.072	11.176	38.822	11.369	10.016	11.565	9.74	89.344	10.556	19.717	14.408	16.747	16.659	9.109	11.161	9.955	57.386	11.754	1.935	25.134	10.703	43.625	10.657	2.182
chr4	109115490	109115867	0.062	1.99	3.464	1.563	3.26	7.848	2.36	0.83	2.12	4.331	2.255	9.629	10.094	14.846	13.122	14.022	9.92	3.183	4.786	17.719	7.6	20.966	11.735	10.056	6.476	7.423	10.829	11.788	0.9	16.082	11.486	6.96	8.433	2.111
chr10	130375200	130375480	0.056	5.236	3.131	1.66	4.222	3.495	0.993	3.425	2.777	4.029	2.48	5	10.211	61.263	7.231	13.576	10.364	11.615	6.857	11.294	2.6	21.476	7.944	24.212	7.857	8.941	8.778	7.933	0.45	10.96	10.444	12.571	14.838	2
chr7	155006092	155006584	0.044	1.003	4.9	1.26	12.696	4.126	3.035	1.478	4.872	3.326	2.77	7.618	6.533	4.381	3.706	3.944	5.769	3.722	2.643	2.375	4.4	6.524	4.68	5.235	3	3.789	4.833	3.462	4.168	9.189	7.971	6.3	9.261	2.5
chr1	156614641	156615205	0.048	4.006	2.409	1.141	2.864	3.708	8.821	2.544	2.663	4.718	3.087	4.786	7.439	2.786	6.625	2.875	2.5	2.154	3.875	5.154	3.222	1.9	7.222	1.711	3.3	6	4.25	4.182	2.942	7.029	3	14.569	2.667	1.25
chr14	38063268	38065884	0.197	2.342	2.257	7.024	6.747	36.941	45.834	1.456	2.933	7.042	1.527	8.126	14.959	6.904	9.595	9.259	6.432	15.479	7.918	6.068	16.682	10.907	7.633	4.371	7.154	8.782	39.832	5.333	5.46	14.832	8.627	16.219	8.894	1.591
chr15	78118065	78118369	0.038	4.413	3.16	1.783	6.46	4.113	2.26	1.617	3.007	3.443	1.167	2.222	6.625	2	3.929	2.5	1.5	2.372	2.571	4.667	6.222	3.444	3.636	1.633	7.25	8.238	2	5.562	2.677	4.842	4.5	8.667	4.273	2.833
chr3	133265949	133266878	0.042	3.272	4.367	2.408	6.94	9.459	2.149	2.55	3.575	2.597	2.737	7.712	8.431	8.585	4.667	5.792	3.69	3.672	6.431	8.213	3.385	9.508	6.792	3.287	10.333	5.98	6.471	4.879	1.891	7.41	6.041	9.471	6.163	1.571
chr3	10184441	10184715	0.043	5.785	10.36	10.844	10.705	49.138	0.985	2.811	7.236	16.898	47.073	4.846	8.526	6.095	4	7.357	4.5	4.945	6.2	5.583	7.333	6.333	10.364	3.583	3.7	5	6.308	4.375	2.3	13.207	3.545	5.786	7.9	2.5
chr1	206645947	206646154	0.042	2.12	5.418	3.16	21.209	18.48	0.817	1.391	2.173	2.044	7.067	7	4.429	58.576	5	6.1	2.857	3.893	6.8	7.5	4	11.833	9.667	1.4	3.778	5.5	3.286	7.364	1.66	21.9	5.1	12.857	5.692	2.2
chr12	131847856	131848378	0.063	4.568	4.194	1.211	8.261	5.945	2.688	4.381	4.088	3.853	2.511	5.346	7.469	6.148	5.522	3.867	3.5	0.889	6.788	7.88	5.818	4.652	4.474	4.353	3.643	4.2	5.08	3.533	1.914	5.967	6.885	11.74	7.441	2
chr7	618698	619269	0.04	1.856	6.59	2.328	2.527	0.941	1.381	5.577	3.523	6.515	3.327	3.833	3.625	5.167	6.194	3.176	2	1.798	4	5.091	3.083	3	5.391	0.84	1.714	3	1.714	7.478	2.722	5.269	5.045	4.96	4.1	1.75
chr21	39498844	39499036	0.045	0.845	4.73	1.607	3.205	2.926	2.55	1.095	4.145	2.41	2.52	19.419	16.3	29.029	6.3	17.435	7.692	178.705	14.368	10.6	4	26.607	11.824	9.23	24.462	6.444	342.007	20.16	1.625	19.043	10.615	48.358	14.136	2.857
chr4	184579754	184580903	0.25	1.559	18.619	41.247	2.032	39.695	1.552	2.4	42.383	2.028	9.345	10.582	21.531	14.475	11.533	40.333	6.356	9.194	9.24	9.944	7.292	10.94	12.893	4.966	8.173	6.407	11.71	5.305	1.359	24.739	27.995	11.371	9.393	1.692
chr22	40086269	40086672	0.05	4.683	0.84	0.827	5.718	2.603	1.913	2.51	4.155	3.488	2.345	4.412	3.786	2.1	7.172	4.533	5.267	3.914	2.5	2.727	4.692	3.5	8.423	1.844	5.417	4.25	3	2.167	2.589	6.296	4.6	4.625	4.2	1.5
chr8	26047690	26048252	0.048	1.273	3.424	6.887	5.277	19.819	3.537	2.348	5.011	3.487	2.07	5.905	10.314	4.6	4.773	9.808	2.833	3.667	5.185	7.811	4.81	10.25	6.967	2.354	3.706	6.219	7.829	9.409	3.757	6	6.086	6.714	9.104	1.4
chr4	175204687	175205360	0.059	4.84	98.252	90.197	2.347	68.797	2.321	1.817	155.147	5.588	5.57	18.8	16.65	11.82	17.723	24.246	11.73	6.261	19.963	19.021	9.878	20.707	28.054	16.81	14.853	9.656	9.212	20.113	3.538	127.255	96.675	23.675	13	1.4
chr16	81592505	81592722	0.041	0.965	6.38	1.185	8.93	3.43	1.8	0.9	4.93	9.74	12.72	1.5	3.25	4.333	3.714	6.273	8.667	4.52	3	5.7	5	12.091	7.643	3.683	2.5	3.75	7.333	7.143	1.6	7.833	3.667	10.588	6.923	1.5
chr20	33878440	33879097	0.053	3.8	3.532	1.632	2.867	1.333	2.706	2.517	3.451	2.917	2.192	4.633	3.632	2.6	2.385	2.722	2.111	0.89	3.65	1.333	2.615	3.111	4.138	1	1.333	2.952	3.565	3.167	2.736	4.167	4.52	2.944	3.826	1.75
chr16	51148358	51148704	0.064	3.366	4.194	1.453	11.483	9.317	8.606	2.9	8.234	3.397	2.023	5.067	3.692	4.214	4.933	7.391	4.357	5.217	5.333	4.316	5	5.067	7.222	2.645	5.412	2.7	6.19	1.5	0.45	8.654	5.625	5.462	6.636	1.333
chr11	2429675	2430134	0.047	1.503	4.267	0.94	2.44	2.069	2.356	1.56	4.889	3.749	2.251	2.375	4.167	2.571	2.929	3.824	3.273	1.837	3.5	1.667	1.833	2.25	3.273	0.933	1.4	3.071	2.5	3.429	2.85	3.5	3.467	3.077	4.4	1.333
chr16	19918792	19919161	0.062	3.483	3.931	1.613	4.728	12.149	2.2	1.789	3.771	0.985	2.608	23.797	14.891	30.458	8.571	20.5	10.867	216.493	19.983	20.31	9.533	25.045	18.965	7.887	14.644	15.467	469.934	13.462	0.771	36.98	17.294	61.747	22.639	1.75
chr18	47139250	47139988	0.072	2.499	12.537	5.419	17.436	26.286	1.594	1.975	5.768	4.07	2.244	11.694	17.146	10.969	9.692	24.007	10.817	3.713	12.963	21.098	29.049	16.808	10.862	23.604	8.085	13.342	14.299	9.053	2.508	19.398	13.123	20.511	14.779	2.882
chr3	193724025	193724166	0.038	1.496	1.05	2.768	3.728	4.816	3.424	1.78	3.96	1.248	2.816	6.556	7.889	16	6.875	6.222	5.667	33.488	7.167	3.4	2	11.286	4.8	3.04	9.286	5.6	28.5	3.75	1.367	10.7	6.5	14.1	9.533	4.75
chr19	48980561	48980955	0.05	1.511	3.955	0.96	3.96	3.348	1.14	7.21	7.057	3.672	1.963	3.533	4.467	1	4.714	6.364	1.333	2.51	3.364	4.5	3	5.5	7.04	0.7	1.75	3.538	3.786	2.364	2.39	3.667	3.5	4.375	2.571	1
chr12	125223498	125223814	0.037	1.513	3.806	0.956	7.148	3.524	2.072	1.966	2.871	2.747	2.812	4.357	6.368	3.5	3.455	5.294	6.733	2.284	2.143	4	3.111	11.8	3.8	2.771	3.833	1.5	3.3	6.714	2.67	5.056	3.6	15	6.32	1
chr19	56764097	56764562	0.089	12.255	3.998	2.596	5.96	9.425	2.937	1.132	5.061	1.748	2.537	13.83	11.867	12.723	11.674	18.159	11.028	186.225	17.185	21.026	16.66	16.431	18.2	17.634	9.371	9.641	110.147	8.233	1.865	21.12	14.346	56.747	15.509	1.8
chr14	76842162	76843040	0.1	1.934	2.413	20.775	8.726	61.864	43.304	1.137	5.162	2.814	3.111	5.568	18.468	6.125	4.818	11.8	6.25	3.523	4.2	8.417	10.912	7.264	11.361	3.64	3.357	6.754	11.697	5.257	3.551	36.278	12.094	10.303	8.274	2.25
chr19	2150113	2152253	0.231	3.195	12.347	30.052	10.854	45.233	1.54	2.995	31.354	8.003	66.34	7.066	27.847	6.895	9.358	16.462	5.213	3.059	9.783	18.113	8.927	9.924	117.903	28.875	6.765	8.507	4.788	6.679	2.923	85.12	15.534	11.723	39.493	1.8
chr5	112942243	112942555	0.06	4.32	3.055	2.169	4.409	10.271	3.286	1.977	1.969	1.738	2.911	15.375	11.6	15.024	8.591	13.212	10.258	147.498	8.16	16.053	7.091	21.875	17.854	31.894	14.714	13.829	314.222	12.1	0.633	22.912	9.333	39.578	15.5	2.167
chr2	238653402	238654026	0.086	1.965	5.382	1.123	13.435	5.955	0.92	3.229	4.816	8.381	11.898	13.522	25.663	11.019	7.062	12.953	7.946	99.24	12.055	10.673	9.615	17.306	12.523	4.262	8.756	10.346	260.587	9.283	2.121	23.53	11.772	29.107	14.309	2.556
chr2	74651749	74652161	0.038	2.874	7.322	1.475	3.162	2.251	2.398	5.468	5.911	4.704	3.308	4.067	5.5	3.357	3.333	8.258	7.043	1.909	3.6	5.8	5.588	10.649	3.167	3.45	4.778	2.286	2.333	3.824	1.7	9.867	6.609	5.952	9.6	2.286
chr3	176917283	176917598	0.044	3.09	3.633	2.931	10.553	7.14	2.768	1.337	2.927	2.807	7.42	5	7.053	4	7.636	4.333	3.556	2.78	2.889	4.833	3.2	4.643	2.909	1.633	4.133	5	4.467	3.923	0.9	4.286	2.429	3.5	4.733	1.333
chr19	12865171	12867183	0.045	2.628	2.295	1.121	2.36	1.894	1.992	2.182	3.831	2.431	2.25	5.702	4.514	2.5	2.512	4.803	4.562	2.743	4.333	2.425	3.677	4.754	4.556	1.737	2.276	3.111	3.371	5.295	3.75	5.272	3.091	3.984	5.394	2.118
chr7	73894465	73895404	0.157	3.618	11.581	5.107	14.514	29.501	2.201	1.815	8.239	11.68	10.858	7.097	23.187	13.26	11.888	13.128	6.465	4.812	9.789	9.554	8.912	13.412	39.777	13.366	5.667	4.4	11.425	8.377	3.623	72.567	23.396	11.7	11.625	2.091
chr18	12885499	12886062	0.088	2.251	4.268	3.007	9.722	15.654	2.524	1.558	0.968	4.797	2.049	8.826	16.25	17.605	9.907	16.625	11.553	2.631	12.036	12.04	3.818	21.293	11.517	11.522	14.281	7.455	7	7.971	1.788	16.014	9.489	12.246	8.512	1.4
chr10	13181163	13181474	0.056	0.96	3.807	0.78	5.96	10.157	1.307	2.04	1.168	1.297	2.48	4.923	7.1	5.588	6.294	6.96	8.722	0.865	7.5	11.833	1.5	9.16	10.808	11.865	4.8	4.917	1.5	7.235	0.9	8.304	2.75	11	7	1
chr11	69484738	69485624	0.175	1.915	4.253	2.363	5.615	4.008	1.875	3.891	5.666	5.209	5.873	12.036	10.638	6.837	11.662	21.607	7.314	116.493	12.444	11.758	11.157	14.024	13.059	7.975	8.656	10.161	134.657	5.977	2.124	22.985	13.12	55.147	12.115	2.8
chr7	31060341	31060721	0.066	2.597	5.563	1.34	16.592	13.605	2.462	2.149	3.227	1.388	2.304	4.25	8.208	6.095	4.167	9.742	2.5	3.751	6.667	11.789	8.417	7.84	7.696	5.186	6.75	5.143	8.679	7.65	1.675	12.878	7.1	18.797	6.92	1.833
chr7	639143	639496	0.056	1.553	4.577	1.6	5.377	4.393	1.545	1.266	1.951	5.868	3.734	4.143	4.75	1.4	3.111	2.167	3	4.308	4.182	2.571	4.111	5.917	2.75	2.108	1.8	3.429	3.25	2.2	2.86	2.9	2.143	3.2	2.6	1.75
chr2	220429807	220430852	0.126	3.38	39.729	5.607	24.928	39.999	1.158	3.969	19.852	3.636	3.316	13.75	22.951	10.5	10.316	28.039	9.25	4.265	21.213	12.315	18.008	27.973	16.918	9.795	16.397	14.019	14.159	8.68	2.929	36.536	38.593	18.366	14	3.179
chr9	96728142	96728437	0.053	2.52	4.62	0.914	4.32	2.567	1.49	2.985	1.671	2.933	1.524	5.75	6.667	5.5	4.8	6.167	3.364	61.103	7.176	4.077	4.818	5.471	6.5	4.122	9.381	6.091	64.707	3.286	1.956	10.565	7.421	18.2	7.222	2.714
chr10	134753678	134754268	0.103	1.792	1.56	2.135	1.537	1.08	1.447	1.6	1.296	1.022	0.892	5.296	10.104	5.552	4.304	9.882	5.786	65.071	10.585	7.969	2.4	11.48	8.128	3.397	7.351	5.12	152.696	5.559	3.081	18.728	4.577	23.183	6.75	1.8
chr5	141044387	141045013	0.117	2.53	2.286	1.592	5.83	5.378	1.263	3.174	3.96	4.93	3.349	14.939	11.967	12.268	5.64	10.9	8.722	113.366	14.286	14.898	7	18.233	18.911	7.055	4.458	8.787	161.077	9.238	2.504	30.862	10.396	41.722	14.91	1.4
chr12	99090084	99090311	0.042	2.111	11.013	7.978	8.96	22.382	0.749	0.967	8.133	3.071	3.613	9	12.409	14.125	9.6	14.556	9.167	2.751	6.154	13.96	2	15.483	7.214	6.907	5.6	8.588	5.929	6.692	0.8	11.353	7.071	9	17.679	4.429
chr6	42421922	42422463	0.057	2.882	7.385	22.202	13.025	67.495	4.92	2.348	14.138	5.065	6.649	7.15	11.692	9.568	11.644	16.773	8.188	4.745	7.634	7.485	6.545	13.333	12.746	4.457	7.333	5.724	9.571	8.194	2.148	32.595	15.851	15.788	8.119	1.25
chr11	70671958	70673808	0.108	2.551	3.908	2.722	9.344	11.918	2.279	2.111	2.757	7.273	4.633	5.75	5.761	5.906	4.173	9.938	4.969	3.199	6.765	6.744	7.241	6.755	9.828	6.805	4.727	7.78	7.423	6.568	1.425	18.03	8.311	9.423	11.622	2.346
chr9	7536423	7536595	0.041	4.337	2.96	1.143	4.063	3.069	0.62	0.693	4.949	1.76	1.451	16.706	15	17.476	6.9	21.217	16.105	228.377	8.882	7.846	5	16.864	15.3	11.926	6.375	8.636	197.13	7.1	2.243	13.263	10.545	49.894	16.889	1.667
chr10	102276509	102276874	0.064	3.763	1.893	1.723	3.094	1.613	2.297	2.091	4.834	2.583	4.986	7.136	5.167	7.167	9.182	7.3	4.636	58.183	6.267	4.643	6.688	10.967	9.594	2.762	8	10.606	16.2	4.647	3.883	15.667	5.474	16.256	7.577	2.2
chr5	139020258	139020868	0.059	1.58	4.963	2.128	24.182	10.852	2.057	1.868	8.512	5.533	3.368	6.927	5.909	7.184	6.878	9.113	5.2	3.617	7.524	8.143	8.8	7.105	6.75	1.773	4.429	5.433	6.061	3.941	2.636	7.723	6.4	6.171	9.426	3.375
chr4	140690117	140690303	0.039	2.585	3.39	0.914	1.355	2.29	0.933	3.755	2.875	0.869	2.885	13.062	36.281	12.056	10.286	16.167	8.688	103.235	10.611	9.385	9.429	27.5	14.864	3.522	23.375	7.071	80.065	11.824	3.6	16.409	13.556	55.094	15.12	2.333
chr11	116574116	116574636	0.1	1.985	5.234	2.602	15.775	9.41	3.059	1.789	6.777	4.078	3.074	9.349	9.268	7.545	6.147	7.625	5.767	10.364	8.333	5.348	12.372	11.952	10.16	8.041	5.667	14.328	10.19	3.842	3.255	32.11	12.121	13.482	8.707	1.75
chr9	131855875	131856475	0.038	1.554	3.742	1.104	4.708	2.023	0.936	1.575	2.902	2.727	1.346	3.591	3.5	4.15	5	6.553	3	3.008	4	4.143	5.154	3.591	4.143	2.22	2.786	3.947	2.071	3.214	2.382	4.091	2.75	5.897	4.889	1.25
chr2	85569411	85569600	0.039	2.98	4.69	1.44	19.11	12.865	0.98	7.67	5.33	6.495	2.39	6.364	6.929	6.867	8.4	6.786	2.5	7.85	4.571	3.556	6.2	9.091	8.125	5.127	4.25	7.929	7.1	2.833	2.537	12.529	3.875	7.545	14.3	1.333
chr4	1098561	1098788	0.04	3.29	9.88	1.849	7.147	6.564	3.822	0.72	5.178	1.425	2.92	3	13.231	1.75	4.75	4.727	5.125	15.151	4.143	7.647	7.455	4.333	7.375	2.22	9.118	4.222	7.462	4.7	2.75	6.154	3.857	7	3	2
chr14	104171337	104172709	0.06	2.738	4.045	1.672	3.222	2.735	1.458	6.833	3.398	8.574	2.437	4.171	3.04	3.405	5.653	4.557	2.292	3.447	4.082	2.444	3.69	3.519	5.789	1.4	3.244	3.776	3.632	1.895	2.298	7.137	4.145	5.721	7.494	2.409
chr19	48953606	48954491	0.042	1.83	2.628	1.506	1.012	1.304	1.714	13.016	2.886	7.362	3.836	3.909	2.944	2.273	4.167	5.605	2.6	1.608	3.423	3.111	1.8	3.767	4.633	1.2	4.217	3.182	1.769	2.824	2.59	4.179	3.818	4.778	4	1.455
chr19	8034099	8034901	0.101	2.227	13.293	4.743	25.128	13.318	1.611	4.496	14.043	8.937	6.589	6.976	10.812	6.333	8.255	13.494	8.143	5.069	10.514	23.874	7.761	13.75	30.825	41.31	5.955	5.031	6.474	7.333	2.005	33.383	12.763	9	28.814	1.778
chr19	32895994	32897355	0.264	1.482	28.452	33.726	1.782	36.194	1.939	1.032	55.641	3.472	5.505	8.033	20.539	8.9	11.603	26.455	9.213	5.453	19.789	21.185	7.289	13.903	15.099	6.757	5.833	8.344	4.592	12.439	1.742	38.191	59.499	17.656	9.378	1.556
chr4	90176042	90176235	0.043	2.365	3.38	0.8	2.265	2.445	4.1	1.44	3.347	0.792	3.65	12.7	8.333	13.955	9.6	8.5	13.632	117.22	6.3	15.429	4	18.25	13.95	14.603	9.143	6.3	89.085	4.7	1.08	13.619	7.7	56.937	11.429	2
chr9	95803346	95803761	0.079	8.266	3.682	1.622	3.103	1.852	1.249	3.348	2.871	6.286	3.968	7.316	6.238	4.684	2.625	10.636	5.071	2.471	6.19	8.536	2	5	5.043	18.152	5.053	5.278	3.867	7.704	2.005	6.375	5.708	8.062	34.914	1.833
chr19	51897342	51898036	0.1	3.139	21.831	21.804	4.025	39.847	1.218	2.529	33.977	1.335	2.517	16.365	9.415	16.101	8.14	62.266	6.343	5.746	21.533	15.126	8.051	16.816	25.258	18.44	10.526	11.8	10.937	97.908	1.533	31.265	66.42	19.481	17.602	1.75
chr3	14460353	14460665	0.053	4.43	3.737	2.493	9.7	5.21	1.337	4.317	3.3	6.053	22.587	11.182	8	21.509	2.167	7.526	7.652	2.62	9.783	6.842	4.833	10.5	5.722	5.181	7.3	7.85	9.136	3.25	1.7	16.457	11.719	14.452	5.5	1.5
chr22	50873256	50874328	0.051	1.87	2.613	0.8	1.278	0.92	1.943	7.235	2.884	5.885	1.837	2.92	2.409	2.8	3.364	4.111	4.136	2.271	3.062	4.147	3	2.737	3.429	1.167	2.222	2.727	2.917	4.647	3.775	3.722	2.87	2.722	5.265	1.944
chr7	1514927	1525444	0.107	2.004	2.867	1.219	1.855	1.602	1.32	7.424	2.938	4.001	2.231	3.135	3.878	3	3.255	4.132	2.929	2.587	3.266	3.26	3.463	2.932	4.3	1.215	2.743	3.243	3.103	2.713	2.83	3.872	3.118	5.226	5.221	1.483
chr12	124933695	124935427	0.054	2.448	6.721	1.412	2.699	2.284	1.797	5.414	4.298	6.745	8.516	4.164	3.62	3.731	3.481	4.179	2.815	4.473	4.103	4.844	2.433	4.94	6.842	2.077	2.609	4.461	4.299	2.974	2.144	4.93	3.961	4.622	5.341	1
chr16	85283574	85284181	0.059	2.777	3.677	1.492	8.91	3.125	1.407	1.677	2.488	7.538	5.387	3.706	5.136	4	6.125	5.714	5.174	1.41	3.762	3.737	3.632	3	4.36	1.4	3.526	2.545	3.833	4.2	2.726	4.833	4.731	5.448	4.318	1.75
chr9	132248227	132248745	0.058	3.436	6.984	0.876	9.624	5.362	9.648	1.332	3.676	2.056	3.362	4.409	8.724	2.167	3.062	6.074	2.643	2.674	6.161	3.235	1.8	8.821	8.421	3.46	4.889	5.667	6.233	5.818	4.022	8.553	7.935	8.206	4.381	2.3
chr18	77213880	77222212	0.09	2.344	3.67	1.511	5.021	2.993	1.603	1.742	3.328	2.734	2.304	3.435	4.796	3.13	3.934	4.041	3.852	1.981	3.94	3.486	5.211	5.065	3.898	2.976	3.566	4.008	2.465	3.648	2.538	4.453	3.693	4.03	4.616	2
chr1	247241537	247242434	0.152	2.688	28.519	44.251	4.317	34.191	1.448	2.402	62.972	3.062	13.03	10.437	12.739	16.306	16.951	26.776	9.773	6.717	23.743	19.11	9.103	15.575	13.062	5.471	7.935	13.01	21.408	12.767	1.465	52.879	91.184	19.779	16.585	2
chr2	178628381	178628735	0.047	3.2	3.177	7.669	6.083	38.123	2.809	2.225	6	4.383	2.94	13.864	16.159	24.235	12.763	24.29	8.6	178.391	13.279	21.71	13.394	21.371	16.135	22.847	14.4	14.364	51.3	6.429	3.471	27.346	13.5	52.599	17.122	2.25
chr11	128523719	128524017	0.046	2.145	7.183	1.029	11.6	14.613	4.713	1.6	7.147	1.872	1.57	9	177.762	8.654	4	12.6	9.231	25.47	3.667	4.214	7.857	20.152	27.781	15.528	95.25	5.824	47.652	6.875	1.522	25.545	16.698	104.551	17.242	2
chr20	10415607	10416106	0.083	2.846	18.274	35.804	1.406	41.1	1.471	3.45	28.618	2.697	5.378	56.32	53.141	11.792	32.884	112.516	15.702	2.948	28.519	27.5	17.772	20.954	37.164	13.865	10.469	9.69	17.31	12.291	1.685	61.595	63.052	33.798	16.377	1
chr18	72264542	72266097	0.111	1.579	14.495	43.831	2.87	48.037	2.019	1.62	30.045	3.606	4.722	8.554	11.16	7.815	10.238	15.433	4.807	4.12	12.532	9.273	11.911	10.263	12.257	4.303	4.196	8.625	9.562	5.545	1.524	39.3	40.816	13.924	9.333	1.875
chr3	49498878	49499539	0.071	1.442	41.398	7.443	19.497	28.737	3.683	3.186	15.383	1.282	2.477	10.179	11.985	9.963	9.264	43	6.897	14.983	14.179	16.951	16.026	15.121	13.468	5.629	7.415	8.936	17.968	12.041	0.982	21.183	27.525	19.736	11.597	2.846
chr20	61367419	61368284	0.059	3.69	2.473	1.802	6.76	3.818	3.4	2.496	5.822	3.622	3.848	6.592	4.743	2.714	11.188	7.678	5.786	4.682	3.36	4	5.031	8.34	4.172	1.4	3	4.5	4.188	5.69	2.4	7.467	3.32	7.132	6.317	1.375
chr2	85346976	85347462	0.092	3.966	4.86	3.423	9.604	15.396	3.044	1.421	3.314	3.317	2.901	14.232	11.136	15.817	10.5	21.936	15.581	14.571	8.3	27.363	13.615	18.909	21.5	23.45	11.432	14.593	31.176	9.55	1.773	23.75	20.324	19.529	24.091	5.808
chr13	113707405	113707629	0.038	2.6	4.373	0.83	1.43	1.528	0.909	3.298	1.63	6.28	2.076	2.889	9.714	1.5	6.455	2	2	5.28	2	3.444	4.25	2	4	2.957	3.333	3.222	3.75	4.556	5.288	7.308	4.273	3.7	4.818	1.4
chr10	114067616	114067977	0.069	1.499	5.424	1.6	8.696	7.216	3.274	2.344	3.349	2.512	1.543	19.566	9.92	19.4	8.867	18.721	10.857	173.523	14	12.657	9.769	27.532	16.087	6.675	10.065	9.484	223.329	7.52	0.9	16.059	12	47.348	16.981	3.5
chr1	49381921	49382187	0.047	5.291	6.458	0.84	6.309	4.178	1.178	0.84	1.771	1.924	2.844	8.652	7.278	9.579	7.609	8.739	6.143	57.527	8.65	10.269	5.071	10.867	9.737	4.629	11.346	9.167	59.184	6.353	0.9	9.458	9.609	22.809	10.6	1
chr12	112954114	112954439	0.045	3.437	2.997	1.144	2.375	2.046	0.969	2.8	2.326	2.575	2.062	3.625	5.308	4.786	6.211	4.583	6.579	3.803	6.579	2.167	3	5.625	1.8	1.74	2	4.867	5.833	3	0.98	2.7	5	5	4.214	3.667
chr2	229044861	229046670	0.068	2.818	2.881	17.608	7.281	75.494	40.131	1.414	6.589	4.456	1.658	7.735	10.077	6.029	7.259	9.955	6.821	9.382	6.512	8.088	12.791	8.748	8.699	12.01	4.517	5.418	26.228	6.58	4.115	13.736	7.054	14.036	9.973	1.5
chr15	102027327	102031609	0.172	4.88	2.009	3.562	3.759	13.659	21.088	1.789	2.839	2.58	1.597	4.776	16.062	5.538	5.193	4.604	5.225	3.26	4.717	5.226	10.068	5.164	4.699	2.793	3.163	4.399	6.821	3.409	3.433	12.35	5.265	7.614	5.692	1.714
chr19	5678107	5678637	0.045	1.617	3.804	1.177	2.909	2.02	0.872	5.52	4.482	5.672	4.678	3.769	2.857	2.333	5	4.773	5.3	1.153	3.588	1.75	2.143	4.538	5.633	0.7	3.5	4.389	2.308	2.857	2.683	3.611	2.167	4.105	5.08	1.2
chr14	50998473	50999972	0.137	2.076	20.283	40.779	5.551	59.813	1.464	2.165	42.646	2.926	10.116	9.927	15.385	11.119	16.318	16.201	8.699	37.135	15.73	19.601	12.351	18.077	20.719	6.101	7.013	10.418	149.728	6.69	1.616	38.274	32.74	19.474	11.953	2.281
chr19	42834736	42835145	0.037	2.085	2.66	1.758	6.168	3.64	4.747	2.295	3.71	6.917	11.855	5.053	6.28	2.778	6	4.625	4.333	4.022	2.778	1.333	3	3.071	6.227	2.087	2.286	3.583	2	4.471	1.155	6.2	4.308	4.071	6.318	1
chr13	114889799	114890371	0.048	1.648	3.259	1.176	2.2	2.259	0.889	3.331	3.317	3.736	14.555	3.909	3.333	2.786	4.652	2.923	4.706	1.985	4.444	4.714	4.8	2.692	6	1.68	3.412	6.8	2.125	3.765	3.973	8.353	4.706	6.143	6	1.714
chr1	204167768	204168095	0.048	2.932	8.48	3.095	7.157	3.037	0.909	1.569	2.389	3.332	3.034	7.118	12.771	8.526	4.071	10.481	11.96	17.917	9.64	3.462	5.667	15.154	18.02	6.852	4	5.529	30.961	5.2	3.005	30.649	5.647	9.444	6.95	1
chr2	231728346	231732329	0.128	2.783	14.084	16.221	12.591	42.424	2.295	2.43	18.555	3.505	31.205	6.82	13.234	8.901	13.247	12.802	5.026	6.63	8.236	7.785	9.518	11.341	9.96	4.165	6.3	6.836	7.822	7.503	2.194	29.8	17.032	12.769	10.503	2.195
chr11	128603550	128603994	0.08	2.32	14.878	5.527	10.809	29.918	1.706	2.495	10	2.511	6.727	9.5	15.725	17.355	8.545	25.435	15.444	3.301	21.129	59.399	14.22	28.3	38.036	116.62	14	7.724	15.274	8.545	2.85	42.646	32.981	20.574	27.25	1.833
chr12	132083141	132083780	0.164	1.42	3.607	1.962	3.8	2.583	3.089	0.784	1.855	3.131	2.168	3.13	4.444	2.4	2.583	6.147	6	3.026	6.769	5.267	2.857	6.771	7.444	1.633	3.619	3.941	6.564	3.429	1.697	3.95	3.333	12.929	7.697	1.833
chr13	111209990	111210454	0.041	3.571	6.996	3.64	6.617	3.756	1.701	3.276	3.011	5.8	11.373	2.538	3.091	4.211	2.4	4.706	3.077	1.073	3.4	4	5.15	5.727	5.8	1.856	2.933	4	4.211	2.909	1.836	4	4.682	5.65	3.538	1
chr15	77956129	77956600	0.041	2.909	7.364	0.94	18.846	5.516	3.26	2.573	2.946	2.688	2.937	3.6	6.84	6.607	6.28	7.618	5.684	3.305	4.45	5.739	3.889	10.116	7.5	1.773	7.167	4.263	9.976	4.714	3.081	11.562	7.7	9.5	8.194	1.8
chr22	50763309	50763570	0.037	2.792	2.956	1.649	3.984	0.827	8.264	2.636	4.596	1.08	2.245	5	3.556	4.5	1.333	2.667	2	4.016	3.636	4.25	3.714	2.5	3.917	0.7	6.333	5.067	2.6	1.833	0.3	4.4	3.7	3	8.591	1
chr9	71705367	71705612	0.042	4.064	14.232	14.376	5.312	54.12	0.76	1.192	7.56	2.512	2.504	4.545	9.238	9.429	9.158	15.258	4.455	2.696	13.346	13.6	11.87	12.484	11.962	3.45	3.833	6.5	12.903	2.8	0.9	22.368	8.636	28.591	12	2
chr9	139135531	139135823	0.044	3.989	9.535	4.233	16.84	16.131	2.309	7.338	14.775	12.447	61.909	7.059	8	2.75	3.9	6.933	6.706	1.44	4.769	6.062	1	4.778	3.455	2.456	3.125	4.375	3.333	6.167	3.306	8.522	3.545	4.786	3.6	1.333
chr11	75906378	75906635	0.041	1.94	1.42	1.004	1.004	0.935	2.204	1.9	3.568	9.408	2.892	3.1	1.8	3.556	4.643	6.267	4.111	7.632	2.5	2.667	2.2	6.5	4.364	1.4	2	3.1	4.909	4	1.511	6.864	3	6.778	3.3	1
chr8	22045999	22046675	0.15	1.92	3.935	2.187	11.257	11.367	3.077	1.656	6.511	3.639	1.127	18.613	17.607	19.04	10.34	20.657	23.071	90.8	13.608	58.825	21.33	97.393	59.364	91.543	11.411	12.535	56.128	9.14	4.51	92.22	20.545	37.018	54.762	1.4
chr11	67887965	67889976	0.2	2.146	22.528	13.203	11.738	33.462	1.026	2.603	25.538	3.188	17.644	5.424	9.5	13.082	12.294	19.787	7.925	3.415	13.48	12.656	13.369	13.015	11.492	6.157	5.024	9.72	6.775	7.376	2.448	29.659	68.823	29.61	14.604	2.381
chr22	19864473	19864803	0.041	0.889	5.354	0.914	1.403	0.824	0.82	2.529	2.391	1.467	2.011	3.364	4.167	2.75	3	1.8	3.923	2.363	3	3.25	2.857	2.556	5.077	0.467	1.4	2.857	3.667	2	3.471	2.143	3.286	3.462	8.92	2
chr12	131579084	131580678	0.044	1.7	2.107	1.41	1.925	1.056	2.064	2.008	1.819	2.295	2.538	3.186	3.533	3.316	4.212	3.163	3.316	3.156	3.317	3.294	5.194	3.435	3.745	0.933	2.565	3.065	3.75	4.6	1.944	3.458	3.519	5.328	6.161	2
chr15	53085214	53085421	0.041	5.27	0.848	3.2	16.255	9.855	33.39	1.98	0.98	10.22	3.211	4	5.182	6.583	5.769	11.158	2.286	4.67	10.2	7.1	4.667	7	9.8	2.083	7.182	7.364	3.833	9.706	5.219	8.389	9.176	4.25	12.957	2
chr6	148921062	148921459	0.081	2.423	12.167	3.335	5.562	7.803	0.85	1.654	3.6	1.189	1.865	12.468	28.812	26.513	9.379	28.235	15.717	2.286	7.409	10.414	10.543	25.975	13	14.354	13.053	8.029	13.864	9.152	1.05	12.86	84.168	26.096	6.261	2.286
chr8	11429287	11429691	0.061	0.828	1.305	1.02	3.812	1.552	1.584	1	4.058	1.76	3.574	3.938	4.071	4.882	3.286	4.385	6.048	2.96	2.692	6.611	4.5	6.652	3.5	1.96	5.1	3.727	4.625	3.154	2.3	6.643	3.2	8.286	6.783	2.5
chr22	50682637	50684512	0.157	3.559	14.282	34.919	7.609	61.077	1.176	2.695	29.467	5.158	12.021	19.853	32.973	7.812	8.079	25.359	9.031	7.77	11.855	10.456	8.133	16.411	20.318	5.91	5.697	7.35	6.038	9.521	1.867	55.288	38.757	12.199	12.258	2.2
chr22	24235490	24238004	0.198	2.04	23.64	30.432	10.617	63.499	1.513	2.833	36.77	4.437	10.194	12.644	19.7	14.073	13.037	22.461	8.989	40.018	14.16	20.909	12.354	15.668	23.904	12.261	6.755	9.791	23.075	25.055	2.144	46.661	41.166	31.723	20.053	3.333
chr9	113799709	113801499	0.114	1.944	2.288	20.575	3.286	52.615	9.031	1.511	9.74	2.372	2.984	5.543	13.279	6.6	6.347	9.483	6.636	13.46	6.598	8.374	10.103	8.025	10.422	3.929	5.552	6.157	27.502	4.812	2.903	19.065	10.295	11.291	6.788	2.1
chr11	2735400	2735665	0.039	2.471	2.21	1.698	9.028	1.508	14.436	2.296	0.785	3.196	2.58	4.1	2.857	2.75	3	1.5	2.833	1.827	2.857	2	1.5	3.167	2.6	2.571	1	1.5	4.1	2	3.05	3	2.429	5.733	8.238	1
chr15	89345435	89347956	0.156	4.02	2.294	13.617	7.525	39.573	49.27	1.78	5.447	5.291	2.557	4.952	5.467	7.993	5.402	7.757	4.449	4.04	6.512	5.904	9.441	7.151	8.262	5.747	4.494	5.421	7.261	6.639	4.604	14.694	15.338	7.449	8.076	1.947
chr19	34636608	34636894	0.048	1.738	3.246	3.171	6.996	11.382	2.284	1.651	3.393	2.155	3.415	16.475	13.565	9.15	6.167	13.03	9.6	116.615	15.1	12.476	2.5	13.074	12.963	3.931	10.05	10.217	268.168	4.846	2	27.404	10.962	40.929	10.697	1
chr10	128437695	128437960	0.05	5.211	0.86	1.074	4.207	2.927	2.287	3.156	1.991	5.175	1.436	17.7	37.239	21.225	8.435	17.059	9.471	247.32	9.833	14.914	6.643	16.382	16.267	4.264	52.66	7.833	256.956	6.882	3.08	17.879	13.067	47.809	14.29	5
chr1	221060382	221061191	0.05	3.916	2.375	4.473	11.106	21.334	116.155	2.148	2.219	11.154	1.493	5.605	9.644	5.024	6.935	10.321	3.448	6.387	5.462	6.128	19.143	6.571	8.759	0.7	3.815	6.708	13.294	3.118	20.213	11.198	10.537	6.792	5.979	1.625
chr10	97054733	97055552	0.053	2.748	4.463	9.04	18.285	43.587	24.526	2.255	8.213	1.174	3.061	9.476	20.54	8.443	5.632	13.244	5.714	4.382	7.214	12.108	7.977	13.209	12.938	4.755	5.552	10.896	8.769	7.769	3.99	12.18	11.857	13.989	8.508	2.091
chr17	80881272	80881863	0.05	1.733	7.243	1.371	3.362	1.422	1.704	6.483	4.238	4.208	2.965	3.462	3.941	6.944	3.167	2.385	4.538	0.834	3.615	1.625	1.714	4.731	2.765	1.543	3.471	3.6	2.214	3.375	3.308	3.85	3.167	3.263	6.514	2.333
chr10	134620996	134627044	0.098	2.39	2.538	1.303	2.602	2.117	1.589	1.553	2.737	2.603	1.745	3.075	3.97	3.041	3.584	4.36	2.617	2.609	4.55	3.783	4.556	3.28	4.861	1.823	2.925	4.428	2.486	3.092	2.147	4.606	3.855	4.906	4.414	2.312
chr1	35388829	35389174	0.052	4.24	3.68	3.228	8.492	8.138	3.009	1.436	2.668	3.597	4.508	9.148	5.278	3.5	6.167	7.864	9.857	3.56	4.938	5.571	3.667	6.619	5.368	2.767	5.375	7.263	6.87	5.5	1.375	14.658	12.4	6.056	9.233	1.75
chr2	58468074	58468792	0.112	2.958	35.163	34.748	6.312	37.248	1.284	1.514	71.034	2.371	6.625	13.766	21.25	19.204	17.311	22.523	10.78	9.261	27.075	18.396	18.989	21.677	22.213	13.661	4.643	9.133	22.678	111.906	1.959	39.077	73.012	19.811	15.278	2.167
chr20	48937693	48938272	0.096	1.905	7.858	1.89	12.506	16.09	1.663	1.056	5.49	2.83	1.968	6.31	15.547	7.4	5.038	11.077	10.19	5.048	9.936	8.05	10.727	35.357	9.935	2.762	10.762	11.273	9.913	3.75	1.525	17.028	14.042	17.6	9.945	2.167
chr9	100980970	100981697	0.1	5.565	17.241	3.538	6.81	21.352	1.195	1.998	7.168	3.095	1.654	26.752	10.803	9.052	5.692	18.588	7.295	4.633	18.191	15.6	8.867	12.55	16.796	8.149	10.667	8.636	9.438	6.406	2.065	21.246	25.5	24.698	13.05	3.1
chr10	28030028	28035687	0.124	3.239	2.344	17.392	10.392	68.341	59.559	1.388	7.27	5.705	1.855	9.071	22.279	19.314	9.793	11.695	7.368	8.952	10.255	14.396	21.664	13.309	10.24	25.051	5.591	6.322	31.951	20.9	7.224	18.545	17.535	16.086	9.193	1.744
chr9	23824712	23825148	0.083	1.755	3.678	22.216	5.186	72.398	11.689	0.889	4.014	11.701	6.793	13.277	17.714	3.941	10.1	28.472	7.625	1.605	8.206	11.756	21.405	8.152	28.146	3.647	6.962	7.71	13.481	6.593	2.5	120.068	13.188	27.364	9.692	2.75
chr1	954528	957787	0.183	1.57	5.807	8.968	9.096	23.957	3.806	1.866	9.152	4.751	10.69	4.291	11.247	4.13	4.667	7.629	5.429	6.323	5.699	6.092	10.43	7.632	7.124	1.525	3.689	4.394	5.551	5.111	2.801	17.072	8.247	10.602	7.309	2.13
chr15	29488583	29488760	0.038	3.023	11.64	6.314	10.869	21.863	0.85	2	8.84	5.566	6.017	14	10.714	10.625	7	11.625	12.143	5.823	6	10.941	13.643	6.636	13.125	3.17	7.111	4.5	15.278	7	1.2	17.773	8.5	19.091	8.308	2
chr1	4695059	4695187	0.036	4	2.928	1.52	8.432	7.736	1.768	0.968	3.008	3.992	1.696	4.25	6.286	8.2	7.6	5.6	2.5	1	6.333	5.429	5.667	8.167	10.444	1.867	3.5	12.167	9.778	3	1.825	16.417	4.286	10.067	5	3
chr9	36165925	36166992	0.134	1.76	2.635	6.227	3.751	17.524	2.503	2.39	6.111	2.126	3.556	8.058	18.507	9.442	9.141	12.606	7.273	64.403	11.011	13.25	12.707	18.536	12.963	4.188	8.821	7.984	139.76	12.2	1.851	23.97	12.039	39.065	12.063	1.25
chr5	154996441	154996677	0.047	1.154	2.888	0.927	4.696	4.14	0.947	2.388	1.604	1.332	3.702	18.333	13	12.778	11.053	14.2	7.722	147.44	12.042	21.458	3.5	14	12.654	7.25	6.071	13.167	398.675	8.278	3.191	16.655	5.643	40.228	14.321	1
chr22	38147217	38148107	0.046	1.227	4.881	1.704	6.29	3.885	2.551	3.945	3.518	7.22	5.161	5.5	3.864	2.143	5.25	3.16	3.875	1.993	4.971	3.593	2.867	3.625	3.633	0.7	5.536	3.037	3.529	5.087	1.804	6.306	3.926	4.821	5.279	1.6
chr22	22336878	22337415	0.099	1.227	12.215	40.166	2.021	36.577	1.262	0.897	29.427	1.254	6.122	13.787	19.986	19.186	17.632	25.097	13.321	3.21	25.809	16.5	13.796	28.667	23.782	3.45	5.148	16.87	8.641	11.5	1.46	52.109	89.349	66.51	18.94	1.833
chr19	52111081	52111664	0.099	7.25	1.616	1.465	2.955	1.144	2.375	1.504	1.607	2.524	2.167	10.096	10.938	12.274	5.871	12.155	4.852	113.647	11.842	7.031	7.741	14.38	26.324	11.774	6.417	7.029	57.742	7.73	1.789	52.172	7.351	102.759	7.462	3.118
chr1	45271209	45275215	0.14	3.539	28.552	3.321	20.497	15.012	1.475	4.035	18.87	3.955	2.831	7.267	15.555	7.93	7.112	15.974	15.72	5.828	14.312	23.292	9.102	38.845	18.73	39.877	11.338	9.202	8.542	5.644	2.389	22.248	30.366	16.58	11.98	3.04
chr16	4359620	4360282	0.13	2.04	6.492	4.155	15.96	10.487	1.905	0.958	6.477	2.422	3.865	10.262	14.298	10.039	10.431	15.303	17.85	108.274	13.099	16.024	18.429	21.594	14.013	14.669	7.97	11.133	39.034	10.328	2.792	38.774	28.333	48.029	17.011	1.4
chr15	90649771	90650297	0.063	4.048	6.349	1.338	10.147	6.886	2.035	1.467	5.15	2.048	1.79	5	7.943	8.286	4.714	6.743	5.607	2.509	4.118	5.591	4.176	15.881	5.731	1.888	5.87	6.767	4.571	4.182	2.667	11.345	3.235	9.538	6	1.667
chr2	232328420	232330378	0.177	2.951	56.733	49.073	7.257	55.049	1.595	2.962	135.302	6.501	47.085	47.458	27.178	10.441	22.528	89.559	7.793	4.982	30.168	76.881	6.053	18.292	47.214	32.052	9.51	10.855	5.885	12.059	2.995	50.35	157.681	12.053	119.351	2.13
chr15	66238057	66238277	0.044	2.818	3.258	1.8	3.551	1.622	3.244	0.98	0.712	3.151	3.396	8.692	7.071	4.75	7.273	13.1	6.273	74.964	8.333	3.75	8.7	8	9.2	2.1	11.792	2.75	82.495	5.786	2.467	24.946	6.9	25.667	11	3
chr19	11286279	11286900	0.043	1.318	4.418	1.371	2.072	0.893	1.263	4.843	2.47	3.774	2.467	2.933	3.4	1.889	4.55	2.538	4.786	3.07	2.538	3.471	3.167	4.368	4.524	2.1	3	4.571	1.714	3.538	3.659	3.7	4.367	3.421	3.312	1
chr19	42866266	42866750	0.037	2.204	5.236	1.016	5.448	4.502	0.844	3.212	3.884	4.126	2.075	3.5	3.5	4.611	3.733	2.786	4.364	3.144	4.375	4.375	3	2.538	5.625	1.12	3.167	3.2	4.077	3.889	2.624	4.583	2	4.958	4.429	1.4
chr12	2799868	2801202	0.129	2.809	7.641	23.212	6.679	66.293	6.626	1.121	14.939	1.273	1.855	5.464	9.716	6.91	11.474	10.956	5.557	10.958	8.18	12.092	9.361	11.473	19.331	10.68	3.868	6.643	9.083	8.283	1.726	38.658	10.474	16.746	10.491	1.556
chr19	48995719	48998224	0.347	2.645	9.851	8.298	8.861	30.112	4.178	1.732	12.943	4.173	3.807	7.724	8.497	5	6.187	12.496	5.691	3.118	6.585	5.743	5.71	10.502	7.527	3.311	6.855	6.992	5.345	6.38	2.928	15.875	12.097	13.344	11.628	2.333
chr1	16361364	16362453	0.051	2.545	1.77	1.652	4.349	1.798	1.509	1.444	1.943	2.362	2.249	1.571	2.389	1.375	1.667	1.25	2.375	4.13	1.333	1.75	1	1.4	2	1.45	1.625	2.231	1.333	2.091	2.593	1.714	2.95	4.037	2.562	1
chr6	52099109	52099262	0.037	2.28	5.973	1.733	10.173	4.4	2.14	0.72	1.06	1.376	1.168	13.4	17.579	12.846	9	12.381	7	199.833	17.6	10.5	7.2	19.417	17	3.45	8.455	7.667	262.39	7.556	2.02	15.105	13.125	39.93	15.722	1
chr17	1015942	1016511	0.083	6.991	3.758	1.501	5.13	4.082	3.39	3.574	3.169	2.393	2.353	4.76	3.9	5.286	8.3	16.63	6.318	2.805	7.697	5.909	3.647	4.6	4.346	22.185	5.2	9.043	3.467	5.318	3.702	9.682	5.846	12.79	16.949	2.3
chr4	40936733	40937030	0.055	1.887	7.45	2.413	9.03	20.623	1.397	3.497	5.487	1.497	3.983	13.769	16.132	15.206	9.64	16.462	13.533	6.073	6.294	6.8	6.077	17.075	12.821	6.176	34.73	4.133	8.591	5.154	2.767	15.881	3.1	17.061	11.138	1.333
chr8	37593733	37594545	0.145	3.013	13.686	36.526	2.698	38.174	1.6	0.901	26.85	2.335	3.465	59.908	25.914	16.264	13.384	156.266	9.823	58.994	15.194	20.589	11.867	25.49	37.264	11.588	9.862	10.547	156.731	33.474	2.46	89.103	52.678	28.075	20.968	1.625
chr20	32888858	32889294	0.066	1.812	5.273	6.572	15.748	23.104	1.403	4.845	6.907	12.885	80.181	3.867	6.9	5.917	3.667	9.951	3	10.838	8.484	6.96	7.143	5	10.548	6.811	3.6	5.8	3.889	5.45	2.764	10.405	9.516	7.357	10.108	1.667
chr19	49620743	49623991	0.21	3.044	6.865	12.89	6.598	35.431	14.539	1.882	9.127	5.412	3.4	9.495	43.378	6.373	19.143	17.087	12.613	4.217	9.745	9.518	10.36	47.766	13.889	4.34	4.229	6.16	7.686	7.1	2.544	37.417	26.546	18.33	8.527	1.583
chr11	67208491	67211517	0.183	2.609	5.046	9.273	5.708	20.305	1.486	4.889	6.412	5.836	6.358	4.342	12.086	5.678	6.333	8.161	4.173	2.632	6.071	5.635	4.152	6.517	5.957	2.091	3.521	4.286	6.402	4.833	3.097	20.434	8.759	7.425	10.519	3.311
chr12	54965116	54965651	0.054	3.027	6.569	5.402	14.058	20.771	1.467	1.567	2.696	2.018	2.796	11.157	6.6	9.449	8.95	11.4	6.552	19.46	12.145	7.226	3.8	11.468	37.948	28.844	7.727	23.424	82.968	5.794	1.947	29.646	10.625	10.667	10.191	1
chr12	121925255	121925458	0.041	4.68	3.97	0.97	7.045	3.48	0.987	4.025	3.735	7.28	17.76	5.5	5.25	5.111	8.625	7.333	5.636	34.21	7	8.455	5	10.067	7.857	2.762	4.143	7.273	10.688	2.4	2.287	16.96	7.714	14.045	10.9	4
chr19	10992086	10992426	0.049	0.847	8.863	3.517	20.434	12.44	1.2	4.215	5.889	9.614	26.326	6.048	6.312	3.3	6.647	14.707	10.767	1.184	9.444	10.077	8.6	13.311	5.667	2.55	4.5	6.55	9.967	4.333	2.164	11.667	8.889	8.538	8.926	2
chr4	3515337	3515811	0.055	1.795	5.265	0.902	5.585	0.88	1.283	8.933	2.282	2.943	2.383	3.308	2.875	5.167	3.6	4.611	3.75	9.061	3.25	2.786	2.286	2.385	3.067	0.933	2.833	1.667	6.348	3.643	4.178	4.526	4.105	5.762	6.417	2.75
chr11	116228504	116229420	0.107	3.033	5.648	1.491	17.082	11.222	3.048	1.995	4.392	1.487	3.423	9.873	8.5	6.03	7.778	14.695	5.957	95.131	9.69	10.328	18.326	25.118	14.33	9.782	3.581	7.678	122.101	7.762	2.439	13.822	10.909	43.031	16.139	2.077
chr1	112451770	112451928	0.038	2.737	7.611	3.577	4.154	3.571	3.6	2.486	4.234	1.7	3.76	7	7.556	12	5.25	19.722	10.636	2.474	8.286	8.1	5	8.5	20.833	20.647	9.5	5.5	5.5	6.4	2.3	21	6.538	21.64	6.75	2
chr14	103382773	103384796	0.124	2.684	3.174	1.561	5.342	2.264	2.117	1.456	3.966	3.875	4.284	5.808	9.415	5.707	7.87	9.569	5.279	26.934	8.857	6.649	11.394	9.696	7.975	4.324	5.377	7.584	143.16	4.603	3.585	9.477	6.211	24.542	7.007	2.5
chr17	46664226	46664458	0.038	3.524	2.72	2.111	4.511	1.127	152.831	1.924	0.96	10.893	4.262	2.571	8.333	1.5	4.091	6.071	8.333	0.92	2.833	2.25	4.444	4.286	5.5	2.1	2	5.778	4.429	3.833	9.926	4.1	2.5	2	6.286	1.5
chr20	46844357	46844746	0.056	1.827	2.832	1.28	3.248	4.008	1.34	1.847	3.531	2.819	1.667	1.75	3.222	4.571	5.286	3.5	2.286	1.6	2	5.889	2.286	3.692	5.083	1.257	3.333	2.778	6.294	3.333	2.06	6.773	5.533	4.25	4.533	1.5
chr19	5585204	5587421	0.176	3.15	8.929	4.986	17.752	29.889	1.59	3.481	6.331	5.801	4.758	6.524	12.107	19.736	5.992	11.375	7.319	4.831	7.224	7.639	11.604	10.682	12.239	3.741	7.5	8.131	5.553	5.376	2.402	27.173	8.449	13	10.788	1.471
chr16	46877947	46878473	0.057	2.608	2.255	0.928	3.016	2.874	3.252	0.87	2.398	1.134	2.619	3.471	2.538	2	5.5	5.083	2.857	3.094	3.571	2.583	4.609	4.261	4.25	1.4	3.95	2.333	2.818	2.286	3.243	2.231	5.438	5.423	8.182	1
chr19	6421401	6421577	0.035	2.474	4.977	1.314	0.76	1.6	0.62	17.314	2.046	16.926	106.377	2.6	2.333	1.333	2.667	5.75	5.571	0.48	3.75	1	2	5	5.3	0	2	7.556	2.5	2	2.525	8.778	2.2	4.857	6.667	1
chr17	46685264	46685407	0.037	3.347	0.848	1	2.167	2.733	128.5	0.72	2.893	7.68	2.713	4.5	6.5	3	3	5.25	4.333	0.72	1	5	6.5	5.167	5	1.5	1	5.889	3.667	2	16.318	4.167	4.714	1.5	6.6	2.5
chr7	44804145	44805501	0.046	2.39	4.737	0.997	2.678	2.008	1.984	12.567	3.655	5.844	3.514	3.812	3.947	2.929	2.632	3.429	2.333	8.671	3.906	3.278	2.9	3.875	5.49	2.705	2.167	4.667	9.366	5.1	3.023	5.218	6.182	4.87	6.515	2.15
chr12	112198018	112198099	0.035	3.907	3	2	11.8	5.187	0.96	2.92	5.227	3.507	3.747	2	5.5	2.5	3.5	6.5	3	3.707	4.5	3.75	1.5	4	5.5	0.7	4.5	5	4.5	2	0.9	2.5	1.333	4.5	9.667	3
chr9	133263292	133263742	0.063	5.971	2.94	0.951	3.058	1.837	2.169	4.929	1.644	1.809	3.438	4.19	5.556	5.333	6.12	5.545	2.917	6.276	5.81	6.611	3.385	9.838	6.36	2.083	3.5	5.429	2.769	7.167	2.774	7.833	4.588	11.085	5.864	1.75
chr22	24570741	24571722	0.165	4.92	5.524	0.89	4.525	2.251	1.57	1.783	6.161	5.944	1.874	10.074	7.411	8.741	6.579	12.269	7.4	78.122	13.33	6.702	8.625	13.989	14.486	4.263	7.692	6.851	136.064	6.167	2.71	49.126	13.157	61.115	10.265	2.111
chr5	178749849	178750320	0.044	3.598	3.126	0.902	4.756	2.876	2.987	2.985	2.823	3.025	4.029	2.929	4.955	2.111	2.833	5.583	2.5	10.134	2.692	3	5.077	5.294	5.611	1.4	4.722	4.062	15.636	3.667	2.02	7.929	3.5	9.778	8.341	2.25
chr1	115879878	115881652	0.173	1.811	3.033	24.548	6.134	63.885	12.839	1.362	6.049	3.25	2.399	7.01	22.608	6.614	9.104	10.839	6.106	7.5	6.678	6.98	13.917	12.354	8.507	4.013	6.89	4.684	11.006	6.354	2.249	20	14.699	9.748	6.663	3.3
chr2	130669841	130670015	0.036	0.994	3.771	2.453	0.903	2.057	1.154	2.44	0.927	1.983	2.686	3.714	3.5	4.5	5	5.167	4.286	7.446	5.5	3.2	3.5	4.625	3	0	2.6	3.429	14.286	4.833	3.556	5.75	3.571	7.182	7.929	3.5
chr6	21587147	21589873	0.068	2.642	3.552	39.563	8.069	109.099	10.07	2.389	11.743	2.523	3.917	11.352	18.862	10.724	12.58	14.22	8.384	27.673	9.363	13.251	17.768	15	18.038	6.135	7.699	8.844	110.961	9.475	3.727	55.704	14.1	24.246	13.893	2.179
chr4	151170872	151171089	0.04	1.32	1.942	1	5.551	1.371	1.956	2.274	9.151	1.742	2.604	6.455	6.667	3.714	1.8	3.571	5.222	1.086	5.4	4.5	7.786	5.154	3.9	0.933	3.5	4	3.333	2.333	1.138	4.25	2.75	6.7	7.875	1.5
chr15	68846398	68846753	0.048	2.856	2.635	1.543	7.389	6.752	1.948	1.075	3.54	5.704	3.563	12.581	11.553	8.88	6.5	14.837	14.657	120.123	10.938	10.966	8.182	18.122	12.308	4.583	7.211	8.923	199.989	7.211	2.207	18.364	11.921	30.526	14.5	1.714
chr5	150804666	150805100	0.061	2.062	4.573	3.991	12.911	17.729	0.907	3.434	3.009	3	2.738	8.562	8.25	16.646	10.154	12.857	7.429	3.064	10.6	9.656	23.91	15.889	12.089	6.096	6.154	8.853	13.175	8.4	1.638	21.902	28	14.447	10.237	2.9
chr1	145542685	145543252	0.103	3.862	10.087	4.944	10.087	24.026	1.896	1.682	7.191	5.44	2.053	19.31	13.941	20.057	12.5	26.38	9.364	220.741	19.551	17.943	13.255	32.419	20.989	7.853	15.286	13.536	251.578	13.302	1.087	38.826	27.419	59.097	22.093	2
chr6	27279627	27280823	0.053	4.414	2.227	29.317	7.624	80.139	41.824	1.542	8.489	3.383	2.033	12.195	33.406	9.981	9.971	18.071	6.935	49.159	12.303	15.237	13.262	21.416	15.209	29.315	8.782	9.247	185.217	7.716	5.525	48.709	23.808	24.576	12.065	3.618
chr6	167764288	167765243	0.083	2.222	5.804	14.114	7.565	69.572	18.487	2.008	13.539	2.25	2.856	13.59	10.674	13.354	9.718	20.443	10.159	101.071	16.162	23.068	11.63	21.457	28.415	20.093	11.212	8.338	77.021	8.929	5.386	41.345	15.838	39.276	14.456	1.889
chr7	128552796	128553644	0.047	1.848	1.754	1.205	2.148	1.819	7.666	2.832	3.724	3.435	2.511	1.8	1.714	1.25	1.875	2	1.25	3.378	1.333	1.75	2.4	1.25	1.889	0	1.333	1	2.286	1	0.9	1	1	2	2	2
chr20	48898544	48898940	0.071	1.803	6.058	1.748	5.482	2.357	1.4	0.889	7.272	3.36	3.014	10.031	7	6.889	2.556	10.59	3.071	74.713	11.978	9.414	10.333	14.233	5	1.4	6.136	8.879	27.59	7.538	1.992	10.077	7.115	25.519	13.808	2.875
chr6	170352285	170352598	0.044	3.06	4.597	0.975	7.873	2.75	3.537	1.617	2.83	2.003	3	2.857	2.875	5.833	6.19	2.667	2	5.935	5.167	3.615	1.667	4.667	5	4.012	3.556	3.143	3.364	6.9	2.178	4.786	3.2	5.375	4.824	2.667
chr15	33602607	33604350	0.146	1.79	2.198	19.605	7.603	61.154	28.383	1.879	5.293	3.545	1.629	7.337	16.429	7.882	6.56	7.077	4.825	15.062	8.854	7.143	12.833	8.106	9.155	3.854	5.371	6.318	32.606	6.048	4.008	14.508	12.161	14.977	8.203	1.615
chr3	193994630	193995891	0.069	2.38	5.544	1.434	8.291	2.552	2.695	1.331	3.346	1.355	1.835	5.986	4.673	4.419	3.588	4.745	3.636	2.984	3.086	4.167	6.3	5.562	4.673	2.567	3.467	3.268	4.967	5.491	1.588	5.934	4.556	8.245	7.365	2.412
chr5	53816195	53816645	0.053	1.497	6.073	9.238	9.433	37.544	2.371	3.229	15.996	6.76	27.478	5.917	6.923	5.231	2.923	4.9	4.067	3.727	7.16	3.933	2.8	8.621	10.257	2.087	5.211	7	13.159	2.818	1.9	8.632	7.226	7.794	7.37	1.5
chr17	48762109	48762431	0.053	2.255	4.815	5.243	12.08	5.523	0.876	1.258	9.114	2.338	1.405	3.125	4.846	2.5	3.6	10.138	7.133	3.652	7.192	4.857	6.529	7.826	9.192	5.6	4.842	6.4	9.167	4.625	1.664	7.783	4.154	14.667	9.069	3.571
chr17	73474480	73475108	0.054	2.539	7.421	3.127	11.562	10.464	1.6	3.902	7.768	3.733	6.051	4.88	2.364	6.37	5.697	4.4	3.65	2.808	8.111	5.208	4.357	7.3	7.216	6.564	5.862	5.914	4.318	6.879	2.771	7.864	7.5	5.517	7.14	1.2
chr15	27124776	27125213	0.067	1.76	3.101	1.327	2.925	2.018	1.655	2.367	2.663	2.746	2.594	3.6	8	5.409	4.5	4.81	5.421	2.118	2.727	5.15	3.375	5.304	4	2.864	4.056	6.478	3.765	4.118	1.831	9.233	4.231	6.185	6.037	2.143
chr2	119913056	119916959	0.146	1.873	4.79	17.814	9.323	70.145	30.115	1.73	7.133	4.046	2.406	7.274	13.34	24.791	8.963	14.973	6.328	7.608	8.36	10.194	22.783	9.541	11.483	7.319	5.777	7.03	18.692	6.069	6.581	28.817	13.558	29.584	8.941	2.481
chr5	122180454	122182165	0.205	2.288	9.03	26.33	5.099	47.492	2.856	1.191	18.002	3.072	7.379	8.299	28.18	9.504	13.261	15.108	5.987	4.057	13.182	11.569	11.912	13.418	14.789	9.491	71.106	6.74	14.817	8.806	1.731	32.274	17.965	10.539	13.688	2.708
chr2	233242486	233247448	0.113	2.987	3.36	1.696	4.916	3.154	3.388	2.706	3.116	3.048	1.836	4.661	4.06	3.03	3.454	4.503	2.735	3.871	4.791	2.567	3.949	4.095	4.744	1.78	2.29	3.463	4.568	3.263	2.901	4.218	3.573	4.403	4.053	1.522
chr12	132894752	132897052	0.086	2.127	2.856	1.568	1.791	1.296	5.039	2.391	2.826	2.952	1.527	3.75	3.148	2.588	3.896	3.344	3.446	2.474	4.273	2.804	4.538	4.393	5.558	0.8	2.265	3.483	2.359	2.281	2.503	3.091	3.59	5.458	5.268	1.667
chr7	36330997	36331435	0.068	3.908	4.618	3.774	11.313	8.671	1.818	2.31	4.131	3.791	3.027	19.028	14.245	17.417	9	21.689	11.147	162.338	13.188	9.156	9.812	20.634	18.15	10.439	8.107	12.453	388.098	11.524	3.227	17.537	10.2	46.951	16.067	2
chr2	62854858	62855182	0.069	6.788	5.117	2.717	4.154	6.105	0.82	0.925	6.098	3.022	2.769	6.211	7.619	8.435	7.7	6.9	6.25	15.062	6.524	10.059	1	13	6.5	2.772	7.1	6.176	15.375	7.467	2.283	8.091	3	10.586	6.389	1.333
chr19	42872398	42873243	0.063	3.148	2.665	1.423	12.226	4.742	2.4	1.42	4.48	2.05	2.171	4.444	3.174	3	5.051	6.389	2.5	4.292	5.553	4.871	2.385	4.516	6.773	1.05	2.438	2.773	2.5	4.818	2.059	6.023	3.767	3.929	6.311	1.286
chr2	198565758	198566008	0.051	0.867	5.004	1.756	6.264	2.104	1.824	1.485	1.664	2.88	9.232	5.538	3.857	13.852	6.917	5.091	3.5	14.5	6.929	4.455	2.25	5.1	3.636	2.6	2.8	5.133	14.097	2	1.912	4	3.25	8.316	2.5	1
chr16	25245173	25245286	0.037	1.36	4.048	2.152	1.46	6.704	2.104	3.232	3.08	1.808	2.168	18.786	14.8	16.692	8.5	20.167	10.5	383.256	17.923	9.714	5.4	35.679	23.714	25.836	12.667	12.333	175.348	8.714	3.482	21.176	7	77.163	23.7	1.5
chr2	121732585	121732748	0.037	2.173	1.933	1.247	2.967	1.04	0.62	5.107	1.66	5.613	6.02	2	5.857	2.5	2.5	3	3.167	0.913	4.286	4.8	5	1.5	4.444	0	2.5	1.5	5.833	4	4.592	8.571	2.167	6.167	6.182	1
chr15	77223618	77224728	0.24	2.539	27.755	33.274	4.1	43.216	1.915	1.97	63.468	1.647	13.486	9.23	9.94	6.5	12.261	18.8	5.983	3.571	16.669	12.24	8	13.328	13.122	5.712	5.855	8.244	7.608	7.358	1.2	30.316	55.349	11.856	13.158	1.4
chr3	138698535	138698955	0.068	1.88	3.459	1.473	7.193	2.357	4.428	1.308	3.409	2.8	2.18	10.486	12.444	8.824	8.719	13.902	15.434	93.901	13.04	7.043	6.263	27.28	12.333	2.971	4.5	7.7	76.838	9.444	2.018	18.22	10.816	19.754	13.136	2.25
chr3	52389450	52389803	0.046	1.196	5.394	0.94	1.213	5.389	2.123	1.072	4.637	4.694	3.52	4	5.214	3.727	2.667	5.316	2	4.917	3	2.143	1	3.25	3.923	1.12	4.667	4.684	4.769	5.25	5.024	4.4	4.154	6.353	3.909	2
chr11	103472034	103472233	0.042	1.755	2.455	0.815	2.505	1.625	0.32	2.29	1.536	2.61	3.365	14.773	7.923	38.683	6.75	14.522	11	177.08	13.412	18.478	2.4	24.167	20.034	5.255	13.05	9.375	343.744	12.316	1.46	17.433	13.7	50.737	16.375	2
chr18	77578979	77579451	0.044	2.84	2.271	0.796	3.036	0.804	3.275	1.32	5.752	2.762	2.463	2	5.056	3.133	6.429	2.444	1.667	3.532	4.167	2.857	2.111	4.111	3.765	2.09	2.667	3.786	4.2	3.412	0.9	4	3	3.3	4.684	1
chr7	64029123	64031130	0.086	8.441	1.968	1.82	1.67	2.691	2.091	2.133	1.617	1.739	1.567	1.864	1.625	1.846	2.786	1.952	1.8	1.918	1.5	2.571	1	2.583	1.727	1.837	1.824	2.4	2.125	1.556	3.9	2.607	1.933	2.795	3.033	1.167
chr17	43315802	43316057	0.04	5	3.356	0.987	1.328	0.83	7.596	0.94	3.176	5.232	1.469	4.375	5	4.9	5.154	3.286	1.5	5.212	3.6	2.286	1.333	2.857	2.167	0.7	2.833	2.167	1	1.8	2.829	5.5	4.429	3.3	10.35	1.333
chr22	24121014	24121781	0.05	2.648	2.692	0.951	2.517	2.014	2.232	1.525	3.039	3.159	0.984	2.947	1.545	2.692	4.519	3.269	3.238	2.497	3.318	4.05	4.048	2.688	3.438	1.508	5.667	4.48	2.385	3	3.673	3.867	1.889	3.571	5.286	1.625
chr19	47543897	47544708	0.054	1.915	4.831	1.302	2.35	2.551	2.182	2.184	3.195	3.241	1.6	2.476	3.1	4.885	4.105	4.667	4.458	1.673	2.154	3.37	2.722	3.24	3.6	1.185	3.643	3.905	2.188	2.077	3.083	3.5	3.926	5.826	4.364	1.25
chr16	1755602	1757850	0.27	1.841	12.139	26.296	8.372	49.508	2.523	2.848	27.508	6.672	17.156	14.556	17.612	10.586	9.135	14.793	11.974	30.345	13.267	10.663	8.458	28.238	16.7	5.199	5.596	8.756	8.866	8.259	2.791	60.489	33.391	44.399	13.466	1.75
chr15	34874146	34877264	0.146	2.327	2.486	18.221	7.426	42.609	13.062	2.008	8.376	4.356	5.53	5.664	7.22	5.261	6.673	10.284	3.977	3.289	8.67	8.072	7.813	7.288	7.235	3.748	4.327	4.947	6.158	78.638	3.393	14.748	14.713	8.809	7.411	1.571
chr5	180615323	180615767	0.061	3.284	12.734	36.48	3.258	45.116	1	1.14	13.502	6.7	3.496	30.202	24.541	48.638	18.415	23.125	6.056	8.431	17.612	16.639	7.333	20.265	20.347	17.609	61.093	11.553	8.389	31.468	4.026	49.503	1684.834	23.244	20.853	2.778
chr16	1444505	1444943	0.067	1.642	3.013	1.14	1.5	1.277	0.922	1.963	1.668	3.946	0.852	1.8	2.286	1.4	3.786	2.2	2.25	1.325	3	2.5	1.5	3.273	1.75	1.633	2.286	3	3.8	1.8	1.367	2.727	1.8	5.357	4.647	1
chr21	38660036	38660252	0.044	1.604	4.524	1.15	2.724	2.107	0.87	0.92	3.64	0.74	2.64	2.5	5.182	1.667	2.2	4.571	2.6	2.615	10.059	4.833	2	3.5	5.167	2.186	1.8	2.5	2.2	2	3.853	3.9	4.5	5	2.833	2.667
chr14	101129244	101130376	0.07	6.168	4.48	1.461	4.706	2.627	2.263	2.499	3.93	3.455	4.434	10.732	9.354	8.262	7.571	12.155	11.667	50.132	8.08	9.805	4.364	12.942	11.275	2.766	6.348	11.469	97.9	12.704	2.582	16.286	6.188	35.286	7.382	1.938
chr2	233940848	233940951	0.035	5.224	8.192	3.792	16.28	15.944	1.2	2.552	8.44	0.96	0.96	10.5	9.7	4.4	5	10.857	3.444	5.256	8.25	6.5	6.857	15.778	3	5.52	4.5	6	14.833	5	3.25	11.9	9.5	16.583	8.3	3.333
chr9	133971112	133972785	0.232	2.484	13.989	23.641	10.141	43.763	3.442	2.04	31.572	2.576	5.489	8.806	15.238	8.061	11.72	13.643	6.571	12.793	12.789	11.565	10.956	11.84	13.917	6.498	4.361	12.036	12.735	6.899	2.579	31.47	34.128	19.186	10.93	2.391
chr11	119246258	119246705	0.05	1.947	5.07	2.48	14.776	6.807	4.533	2.757	8.162	4.784	4.176	5.864	5.7	2.556	3.5	8.9	8.242	4.504	4.955	4.619	6.192	19.5	6.848	4.319	3.769	3.615	4.611	3.833	3.794	9.025	5.318	8.438	9.359	1.714
chr8	1324286	1325449	0.088	3.398	5.034	3.003	14.38	10.346	5.444	1.652	3.417	7.283	2.123	3.955	7.868	5.13	5.897	6.957	5.778	5.633	5.589	6.074	9.297	7.758	10.463	6.293	6.769	4.452	9.8	4.628	2.409	10.165	8.895	8.633	6.866	1.8
chr16	2566317	2567679	0.055	3.284	7.464	1.96	6.926	4.194	1.263	3.956	7.537	13.531	116.762	4.768	5.385	4.314	4.35	4.933	3.708	3.442	4.167	3.485	4.229	3.176	5.581	2.569	3.545	3.74	4.75	2.667	3.175	10.065	3.763	5.235	7.5	1.913
chr3	134081265	134081776	0.041	3.785	12.874	3.128	8.794	5.146	2.887	11.611	2.846	5.048	9.175	4.778	3.167	3.714	7.921	10.684	6.789	4.305	4.913	2.727	5.421	4.731	5.519	1.81	3.895	5.762	4.222	5.96	2.435	3.833	5.273	3.5	12.51	1
chr3	128135443	128136557	0.056	3.178	3.633	1.239	4.214	2.2	2.925	3.062	4.342	4.708	2.13	2.45	4.306	5.62	4.359	6.857	2.708	2.31	4.188	3.966	3.914	5.222	5.78	1.882	3.613	2.613	4.237	2.769	2.94	3.833	4.622	5.382	5.931	1.375
chr19	50088271	50088743	0.072	2.74	10.905	2.638	14.371	12.204	2.375	2.975	8.684	6.006	1.497	11.426	6.214	11.923	7.647	25.044	8.69	3.94	13.574	8.03	9.865	15	56.733	12.981	6.667	20	7.6	10.057	3.374	86.532	9.553	19.721	9.891	1.625
chr6	42017781	42018780	0.144	2.008	25.978	35.236	1.553	32.42	3.341	3.709	41.875	2.528	5.165	14.25	8.935	9.957	20.287	33.598	9.667	5.047	22.994	21.922	7.733	27.941	19.229	12.749	11.924	12.573	5.688	11.62	1.529	65.679	86.55	122.071	62.953	1.9
chr5	176876187	176877730	0.046	2.1	5.61	1.816	6.898	4.009	5.217	2.546	5.249	4.629	4.308	4.935	5.786	3.086	3.574	6.969	4.462	3.26	4.444	4.358	5.078	4.931	5.676	3.516	6.013	5.44	3.745	5.03	2.933	6.128	5.481	5.186	8.375	2.407
chr6	26500513	26500610	0.035	4.88	3.7	2.41	4.12	8	4.28	3.12	3.48	5.74	1.42	4	7.333	5	9.25	6.167	5.167	6.6	6.4	12.2	4.75	8	5.5	3.233	4.25	9	18	1.5	0.9	7.2	9.273	11.25	8.286	1
chr10	183070	183423	0.081	3.326	1.709	0.84	7.543	6.974	1.25	2	6.669	12.634	54.123	8.571	9.226	7.92	5.167	8.16	7.583	86.22	8.12	8.864	4.167	13.487	10.788	7.308	11.5	8.429	24.014	9.731	1.367	12.595	6.583	20.182	8.828	2.5
chr22	42770734	42771114	0.071	6.02	3.456	1.923	7.144	4.352	1.647	1.395	4.529	2.709	3.859	10.735	8.5	41.557	12.028	23.439	9.704	40.504	9.441	14.436	4.588	18.123	14.457	5.964	11.618	5.143	52.165	5.333	1.043	23.485	9.057	26.762	9.833	2.25
chr15	71126296	71126566	0.041	3.16	7.08	2.618	11.138	11.204	1.473	2.24	2.12	1.996	4.116	6.467	6.571	5	2.5	7.2	10.818	1.487	8	9.222	5	84.153	2.714	1.4	3	12.786	1.75	11.458	1.64	10.542	7.895	7.579	4.667	1.833
chr19	31808297	31808767	0.047	3.726	5.598	3.291	16.716	12.28	1.08	1.76	6.429	8.192	16.497	4.7	4.188	8.484	6.333	3.308	4.474	10.28	8.939	4.579	4.333	5.6	4.773	1.4	3.812	4.722	7.457	5.5	1.622	6.16	6.929	6.448	8.727	1.429
chr9	127087506	127088063	0.078	1.512	3.145	0.867	2.676	1.382	0.889	1.751	4.344	3.851	3.08	6.148	5.333	4.227	5.25	4.227	6.367	25.764	5.5	3.2	4.765	5.9	10.42	2.018	4.4	4.913	42.935	4.133	2.404	8.545	4.88	14.984	5.429	3.579
chr5	44808679	44809251	0.125	2.367	43.732	43.977	1.873	25.45	1.61	2.332	113.344	2.264	20.958	9.935	11.143	113.74	16.303	32.535	9.796	40.118	30.269	28.886	10	61.189	18.026	12.838	8.469	19.634	21.928	9.848	2.417	53.233	96.911	17.72	12.458	2
chr11	73006365	73006960	0.095	5.57	2.141	1.884	10.642	12.015	10.7	1.674	4.465	6.042	1.442	12.433	13	10.327	6.562	12.471	7.139	171.942	10.98	11.519	8.447	24.65	15.097	4.648	9.289	10.7	72.037	6.897	2.474	21.65	18.792	45.698	9.75	2.846
chr16	50333225	50333919	0.063	1.78	2.779	1.17	3.225	1.794	1.333	2.598	1.44	1.875	1.784	2.083	4.167	3	4.833	4.048	5	1.793	2.545	2.2	6.08	3	3.4	0.7	3.389	4.889	4.379	2.643	4.103	4.655	4.37	5.5	4.033	1.4
chr19	23253056	23253693	0.066	11.192	1.656	2.252	1.36	0.889	1.263	2.286	1.4	0.925	0.909	8.462	4.182	3.842	6.267	4.839	5.545	30.563	4.36	2.833	4.688	4.8	5.7	1.167	3.333	3.667	38.298	7.955	2.237	5.227	3.6	13.246	6.188	1.333
chr10	98794182	98794519	0.044	2.603	3.812	1.4	3.88	3.449	2.911	1.606	4.129	6.108	0.977	2.167	7.125	4.333	4.235	4	3.5	2.865	5.1	1.75	7.714	6.409	5.067	2.771	1.5	4.308	3.8	5.385	1.992	2.286	7.375	6.75	5.421	1
chr19	18282532	18283005	0.042	2.726	5.396	1.163	1.782	1.804	2.871	3.964	3.975	4.152	3.137	4.6	3.556	1.8	5.8	10.357	4.235	1.291	4.92	7	5.722	4	2.929	3.45	3.938	2.846	1.429	2.833	4.615	6.625	5.333	7.077	8.643	1
chr1	173837035	173838097	0.142	1.558	23.614	28.57	2.086	28.168	1.598	2.013	29.854	1.884	6.96	27.796	14.065	14.544	28.905	39.393	26.91	4.067	60.372	36.051	14.554	85.991	22.78	24.262	10.761	14.617	14.945	16.072	1.463	66.433	396.606	23.347	89.18	1.667
chr11	78777808	78778773	0.136	2.484	7.46	3.129	11.205	9.473	2.654	2.514	5.661	2.617	2.644	5.106	4.317	5.808	4	8.459	8.333	2.535	6.333	4.692	8.648	8.767	6.462	6.53	4.297	4.447	5.731	3.968	2.132	5.333	10.961	16.855	7.079	2
chr6	158423422	158423550	0.036	2.533	9.16	1.693	10.047	5.787	1.26	2.56	3.347	4.94	9.627	4.75	7.75	12.375	6.333	8.818	5.75	3.72	8.833	7.429	5.5	10.111	8.9	5.989	3.5	7.111	6.857	5.5	2.02	12.5	4	9.778	8.643	2
chr15	89383119	89383643	0.041	1.994	1.964	1.264	4.812	2.512	1.298	2.339	4.022	3.16	2.248	4.118	4.105	3.857	3	3.875	2.667	6.112	2.765	4.143	4.409	2.692	4.5	1.167	3	5.045	3.308	3.267	2.876	3.176	3.8	4.294	6.069	1
chr5	93510	94130	0.055	2.28	5.405	2.826	14.616	16.555	0.907	2.507	4.115	6.851	40.069	4.583	4.368	3.64	5.788	5.793	2.4	1.726	6.964	4.808	6.208	6.919	9.686	1.886	3.929	5.03	6.718	5.633	0.9	8.451	7.188	6.525	9.085	1.75
chr21	45682321	45684011	0.095	1.379	3.055	1.672	7.126	4.666	1.6	1.303	2.555	0.923	1.556	5.736	7.721	4.607	3.886	5.145	4.341	1.116	4.36	3	5.762	5.483	4.326	2.282	3.19	3.932	2.795	3.471	1.182	7.373	5.959	5.609	9.828	1.8
chr11	68748234	68748595	0.037	3.043	2.989	2.974	5.274	4.274	2.234	1.897	3.225	3.329	3.826	2	2.455	5.562	4.467	5.944	2.286	1.591	3.692	2.7	3	3	2.786	2.083	4.909	2.778	2.5	2.444	2	3.308	2.375	5.118	5.7	4.929
chr22	46922893	46923457	0.048	4.27	3.713	1.485	5.04	1.278	1.645	2.751	2.123	6.478	6.197	2.667	3.1	5.16	3.529	5.308	5.667	1.219	3.957	3.636	4.133	3.625	3.75	0.84	2.4	3.067	3.278	3.789	3.407	2.6	3.316	3.5	4.348	1.25
chr19	41192799	41193186	0.051	2.22	5.728	2.634	1.867	2.368	2.005	8.21	5.525	10.268	3.562	2.364	3.222	2.875	3	4.353	4.857	1.707	2.667	4.5	1.5	3.909	19.824	11.329	3.273	4.6	2	2	3.623	7.48	5.8	5.778	6.115	1.8
chr3	197476077	197477955	0.163	2.656	3.984	33.726	8.332	68.412	12.422	1.27	9.646	3.55	3.267	9.063	37.445	8.899	16.37	11.363	6.874	13.186	8.582	9.672	12.818	10.612	11.166	7.488	6.173	9.323	10.611	7.96	4.124	32.476	13.182	13.972	11.067	1.929
chr19	39702877	39703345	0.103	3.596	2.28	1.469	3.153	4.431	1.948	1.909	1.265	2.982	3.38	13.815	18.167	20.137	7.548	17.308	11.684	109.642	12.135	9.808	7.5	13.217	16.923	4.153	9.677	14.481	235.158	7.889	1.469	24.165	30.663	34.019	13.569	1.8
chr7	73807972	73808413	0.08	2.467	6.876	1.76	9.982	5.093	0.926	6.347	7.093	4.313	2.322	3.067	4.278	61.769	6.769	6.929	11.628	61.16	8.04	10.056	4.286	20.72	7.613	6.565	4.294	6.37	50.948	3.722	2.515	12.565	2.929	12.311	6.083	1
chr7	152529982	152530814	0.1	3.004	7.036	4.025	11.728	11.961	2.643	3.822	2.328	7.688	4.238	6.737	3.429	2.955	5.111	3.667	2.429	54.994	3.87	3.083	2.25	7.902	3.357	8.198	2.588	3.812	15.679	5.517	3.4	5.382	3.842	11.537	5.611	1.2
chr11	95058150	95058327	0.04	3.063	1	1.2	11.474	2.851	1.571	1.56	1.469	0.832	0.8	3.5	3	5	5.25	6.444	2	0.993	4.75	6.286	3.333	4.6	6.875	0.7	5.7	6.2	3.167	5	0.633	4.167	6	4.571	6.25	1.5
chr5	134573411	134573515	0.035	2.87	3.8	1.98	9.71	3.07	2.56	0.16	6.31	2.44	3.09	5.75	4.5	12.8	2	3.6	3	3.52	5.167	5.5	5.333	5.2	4.833	7.989	5	3.5	4.889	7.667	3.55	10.4	5	9.143	8.375	1.667
chr14	29229227	29229483	0.045	5.14	3.024	5.656	10.312	26.904	91.664	0.925	2.004	10.8	1.564	5.182	7.231	9.125	4.75	5.4	3.636	3.02	7.867	9	13	5.111	6.357	8.157	1	4.182	4.154	18.167	11.852	12.357	11.6	6.4	11.625	1.5
chr1	161123538	161124200	0.062	3.997	72.141	78.135	2.784	68.963	2.547	3.308	150.446	2.402	5.556	50.956	20.724	15.714	21.863	63.539	12.036	2.982	20.818	39.516	4.828	27.993	19.961	25.589	14.014	13.953	8.667	14.986	1.752	66.564	93.585	22.358	15.58	3
chr1	16064108	16066138	0.056	3.032	5.676	1.494	6.966	3.306	1.159	2.103	4.676	4.534	2.403	4.191	4.78	3.041	4.487	4.524	4.042	2.182	4.671	3.972	5.262	3.345	3.836	4.289	3.509	5.866	2.568	2.343	2.228	5.941	4.119	5.8	6.452	2.222
chr16	70323126	70323858	0.118	1.62	36.32	24.703	4.827	27.912	3.769	1.941	63.979	2.652	14.747	12.348	13.764	134.666	23.303	112.363	12.415	2.27	31.362	25.016	10.622	41.87	20.776	13.419	7.311	7.327	5.481	9.618	2.5	56.443	138.091	17.841	44.694	1.333
chr17	79011011	79012697	0.078	2.355	5.356	1.184	5.146	2.99	2.718	2.864	3.571	8.696	15.162	3.742	7.038	4	3.966	6.899	5.724	6.952	5.338	4.455	4.339	7.301	7.009	2.488	4.917	4.329	7.148	6.805	2.31	9.819	3.48	6.215	5.635	2.935
chr22	28187462	28187809	0.037	2.037	1.871	5.689	19.28	25.634	17.863	1.951	8.906	6.817	6.057	3.818	6.667	6.222	8.391	9.833	10.233	1.485	7.6	6.214	5.824	9.464	6.619	2.167	3.333	7.375	8	8.6	3.643	12.167	5.941	7.64	8.346	1
chr3	156543678	156544726	0.099	2.76	8.474	21.817	10.573	86.74	11.116	0.863	15.226	4.547	1.984	12.17	26.455	7.892	8.135	14.457	10.235	4.674	14.217	12.562	15.377	23.972	17.023	12.14	6.745	6.723	11.982	6.308	2.575	32.791	26.311	14.344	10.884	1.625
chr1	180203312	180205700	0.106	3.517	2.982	18.183	12.678	73.357	54.53	1.287	7.082	5.65	3.248	8.318	11.005	4.945	10.344	13.182	8.52	5.01	8.106	6.608	19.007	12.082	8.874	7.916	6.992	7.053	7.381	6.244	10.128	21.873	16.589	10.698	10.924	1.652
chr4	52903870	52904993	0.177	2.704	14.167	28.103	5.697	43.883	2.567	1.666	27.984	2.562	4.907	6.945	16.306	7.385	14.339	8.148	5.453	3.135	10.295	9.346	9.247	10.854	8.917	4.11	4.628	12.533	7.221	26.458	2.85	23.416	27.845	11.579	12.522	2.917
chr22	36737576	36739410	0.054	3.504	6.63	1.357	6.321	3.777	0.887	7.465	5.277	7.696	21.975	4.636	4.534	4.556	4.681	6.337	3.778	2.671	4.726	4.407	2.892	5.789	5.931	2.63	3.167	5.397	3.982	4.722	1.793	6.357	4.5	6.828	5.092	2.829
chr19	1847469	1849175	0.252	3.384	30.936	31.713	5.854	40.239	2.274	1.899	50.309	8.94	32.034	10.816	14.176	11.992	10.735	18.74	10.327	32.964	12.795	22.822	9.196	23.883	16.817	10.653	9.414	10.534	17.236	9.79	2.077	44.994	87.93	54.377	12.776	1.667
chr7	21081431	21081589	0.039	4.373	5.52	2.507	17.953	17.507	2	1.25	2.753	3.187	2.307	17.368	16	19.6	6.231	18.92	18.3	0.98	10.333	9.5	18.789	19.375	32.838	9.435	14.957	7.833	18.833	9.636	1.64	48.188	11.867	16.619	7.9	3
chr1	26796808	26797219	0.079	1.917	4.717	5.155	10.989	11.826	3.323	1.712	2.94	3.246	4.435	13.195	13.455	21.118	10.121	13.1	11.257	94.837	16.678	22.292	5	16.315	18.281	10.813	18.839	11.971	24.797	5.947	1.7	29.472	27.28	39.288	19.164	1.333
chr19	46118864	46120299	0.16	2.022	18.009	28.265	7.134	63.316	1.667	1.547	25.146	3.386	2.927	9.691	12.058	7.395	15.599	18.56	6.645	3.316	12.041	15.817	16.069	18.937	16.202	9.975	7.183	8.347	8.933	8.74	2.638	38.572	28.886	25.103	15.16	2.353
chr22	19026652	19027145	0.055	3.198	4.291	2.317	3.549	2.061	1.996	3.015	4.821	6.429	3.334	4	2.667	2.846	4.2	4.842	3.933	10.185	3.154	2.769	5.958	5.5	4.957	0.7	1.5	4.389	3.812	3	1.971	6.929	3.294	8	7.657	1.333
chr9	110125916	110126061	0.039	2.127	1.86	0.947	4.74	3.107	2.827	3	2.473	1	5	6.833	5	6.833	3.2	3	5	0.92	3	5.167	4.5	3.5	5	0.7	4	3.667	4.4	1.5	0.45	5.714	4.75	6.75	6.75	1
chr19	49539885	49540461	0.128	2.682	1.528	3.16	4.195	4.066	2.483	1.797	2.782	2.316	0.869	7.759	7.235	6.367	4.059	10.404	4.2	106.41	6.767	4.682	5.176	19.875	11.262	3.971	6.077	16.367	21.45	4.438	3.43	7.976	80.461	35.446	8.73	1
chr20	61760395	61760774	0.039	1.419	2.968	0.985	0.89	3.571	2.749	1.572	1.773	3.315	1.92	2.9	4.7	2.125	2.9	2.6	3.455	1.949	2.5	2.1	3	3.9	3.818	0.7	1	3.333	2.833	2.6	2.924	2.5	4	3.222	4.25	2.444
chr11	69933554	69934358	0.139	3.229	2.771	0.8	8.027	4.744	2.224	1.466	2.877	3.686	1.79	4.816	6.58	3.759	4.758	9.459	4.067	33.89	7.217	7.42	4.667	9.682	5.886	3.249	6.179	5.703	44.063	5	1.27	8.672	7.34	18.207	15.962	1
chr16	88442380	88446419	0.074	1.895	3.111	1.27	2.964	1.867	2.538	1.906	3.296	2.888	2.162	4	4.298	3.568	3.984	4.86	3.885	2.54	3.876	3.542	5.457	4.993	4.595	1.197	3.032	3.788	6.255	3.79	2.871	4.778	2.513	6.333	5.372	1.55
chr17	47532862	47533110	0.041	0.94	5.052	1.832	6.012	6.908	0.86	2.853	0.91	3.492	1.92	4.778	4.636	3.545	2.9	4.692	2.5	1.852	4	2.6	4.556	6.467	6.375	1.4	2.6	5.167	3.5	9.263	1.327	7.444	4.333	7.471	5.077	1.5
chr1	53647742	53648179	0.04	2.861	4.035	1.593	8.356	3.502	4.24	3.618	4.587	2.904	4.127	18.206	11.81	17.719	5.045	20.106	12.974	134.831	9.514	15.333	4.765	22.938	18.459	11.026	9.103	8.314	78.94	10.628	1.18	38	8.64	47.47	14.043	1.833
chr3	46964964	46965513	0.086	1.893	5.785	2.087	6.027	3.256	0.905	6.46	5.529	7.256	4.13	11.646	8.27	7.061	5.3	9.729	10.775	85.665	11.216	9.317	6.846	15.3	12.019	2.994	6.811	7.135	114.547	5.4	4.425	13.667	6.903	29.076	11	2.6
chr5	37371026	37371649	0.096	2.962	16.293	27.757	2.067	27.998	0.926	1.751	25.948	1.908	16.732	23.328	13.657	15.147	13.487	35.416	11.068	4.143	26.788	32.06	20.621	28.092	27.039	45.937	10.021	11.25	9.289	11	3.154	74.539	42.397	63.62	22.975	2.167
chr20	32272110	32274794	0.195	2.009	9.377	17.352	11.192	45.182	1.627	2.028	25.077	6.725	22.548	7.222	8.468	7.319	9.866	15.082	7.04	7.256	12.209	11.193	8.786	9.673	15.853	10.303	4.563	9.613	8.071	8.347	2.102	35.437	27.931	15.388	25.602	3.075
chr19	39109026	39110025	0.196	2.593	21.07	42.403	9.299	60.996	1.283	1.234	48.149	5.591	14.677	12.375	28.124	9.85	8.264	19.545	10.294	4.394	17.13	30.626	6.625	18.069	131.02	46.7	8.746	9.238	13.733	155.969	2.437	81.484	39.731	17.824	136.487	2.231
chr18	42322875	42323183	0.037	3.873	6.867	2.651	11.513	14.107	3.497	1.103	3.963	0.851	4.547	2.7	5.25	4.923	6.312	4.111	4.786	3.472	5.647	6.333	8.1	11.138	5.5	3.117	4.8	3.5	4.462	4.222	2.487	5.188	2	9.793	5.765	1.5
chr6	41623482	41623900	0.049	1.738	4.722	1.715	9.268	4.424	2.027	1.542	9.581	4.671	2.369	3.647	4.294	2.364	4.105	8.037	5.125	3.426	3.706	3.182	3.75	4.579	3.077	0.7	4.3	3.071	5.1	4.167	1.1	6.913	3.071	4.478	4.583	1.333
chr8	28479642	28481130	0.178	2.403	9.437	31.749	5.025	51.17	1.464	2.923	19.522	4.295	3.902	16.296	23.35	11.706	11.06	20.5	8.745	53.316	11.514	15.209	11.867	21.547	20.372	12.301	9.546	8.809	202.645	8.766	2.812	44.661	18.931	219.97	13.34	1.6
chr12	12764378	12765645	0.109	2.768	18.462	27.055	4.256	51.521	2.569	1.465	23.015	2.438	3.108	13.386	8.812	24.057	12.779	23.652	15.752	4.642	17.992	12.216	12.146	17.149	20.412	5.821	9.17	9.505	16.98	9.674	1.859	57.569	34.826	253.53	14.781	3
chr22	42671286	42672615	0.067	2.673	6.563	3.976	22.612	13.528	3.916	2.237	6.075	9.439	4.758	8.636	19.669	9.491	7.859	15.842	9.745	2.666	8.741	9.511	10.528	13.662	12.246	18.243	13.077	12.871	8.99	5.344	2.198	24.097	8.432	34.239	10.171	1.875
chr22	42078303	42078675	0.071	1.74	19.781	28.629	0.983	26.341	2.52	1.107	20.848	5	30.469	11.083	15.605	9.966	8.633	15.1	5.625	2.427	7.704	15.571	3.818	17.043	12.897	3.716	5.25	10.364	4.182	5.167	3.91	32.988	51.443	9.743	12.256	2.3
chr15	73924611	73926131	0.133	1.089	7.36	22.212	3.777	40.104	2.195	2.155	21.605	5.162	22.509	99.974	10.513	6.149	7.945	216.362	6.661	3.3	18.938	9.535	11.191	11.951	15.415	26.266	7.869	7.038	7.687	6.702	1.579	26.36	54.055	16.292	343.062	2.682
chr10	29776792	29777082	0.054	6.253	4.213	2.627	6.163	1.413	1.76	3.803	0.995	2.517	2.69	3.429	3.929	3.3	4.308	2.545	4.4	91.443	4.556	5.944	2.6	5.933	4.583	8.586	2.167	4.25	21.048	3.714	1.858	7.08	2.857	14.621	2	2.5
chr10	43817788	43819083	0.166	3.721	6.62	14.43	8.185	54.346	2.857	1.855	8.583	2.292	3.245	6.386	8.043	4.756	6.104	9.971	5.831	4.197	6.388	6.855	8.138	10.362	15.124	15.583	8.205	12.991	5.919	3.611	1.697	47.334	10.532	9.296	7.841	3.281
chr1	119868901	119869210	0.046	2.593	2.397	5.213	7.223	14.41	6.037	3.34	3.283	4.154	1.813	9.714	6.842	9.174	8.211	13.576	10	5.71	12.231	9.4	15.917	12.969	8.708	30.145	6.125	6.176	4.5	6.312	1.769	11.034	7.286	12.722	34.875	1.5
chr13	45968081	45968649	0.123	4.853	2.303	1.535	3.249	4.175	0.893	0.82	2.28	1.423	3.048	10.907	7.425	6.273	3.75	12.339	9.044	51.478	15.456	9.077	2.909	12.857	8.178	2.462	5.735	8.964	79.599	9.667	0.45	9.114	6.5	25.239	6.425	1.333
chr17	9962760	9963734	0.048	3.922	1.967	2.754	5.872	3.564	1.577	2.026	2.058	3.439	3.324	3.719	4.879	6.288	3.241	5.98	2.222	4.182	5.689	3.5	4.957	4.378	4.911	10.391	3.452	3.467	2.5	4.303	1.828	7.833	3.367	4.75	7.371	2.176
chr19	21512009	21512417	0.079	1.824	39.345	35.095	2.72	25.68	0.889	0.977	53.845	1.515	7.862	12.543	12.773	13.775	15.852	19	9.969	5.008	34.213	15.702	8.074	18.085	15.833	6.917	7.091	9.649	11.553	11.618	1.927	71.354	119.095	15.021	16.542	1.75
chr2	241144805	241145338	0.078	2.865	2.975	4.604	12.71	18.31	3.065	1.057	3.701	3.69	1.65	8.714	10.5	8.735	9.211	5.9	5.565	2.926	7.333	7.25	15.118	10.865	9.761	4.278	7.676	6.545	8.694	4.04	0.745	38.628	7.706	9.674	6.161	1.75
chr19	54627346	54628581	0.047	2.277	4.184	1.019	2.557	1.566	1.332	12.15	3.85	4.223	3.054	3.853	2.839	2.448	3.907	4.981	3.032	2.527	3.444	3.452	3	4.683	3.485	2.271	3.094	3.81	3.533	4.205	2.568	4.28	2.654	6.123	5.397	1.625
chr1	91306998	91307604	0.069	1.57	4.818	10.038	12.728	58.947	23.405	1.655	6.174	9.798	2.829	8.556	14.846	6.103	8.76	10.786	7.235	1.221	9.064	11.491	21.544	11.456	11.767	6.237	5.704	7.59	11.717	5.893	4.681	17.906	8.82	14.701	10.722	1
chr14	101700138	101702475	0.075	2.734	3.742	1.422	4.475	2.512	2.128	2.423	4.332	2.322	1.597	4.463	4.807	3.221	4.513	6.115	4.472	24.188	7.263	7.026	6.458	6.918	4.759	2.185	3.696	5.357	149.822	2.806	2.84	6.615	7.035	16.806	6.231	2.44
chr10	98773749	98773905	0.036	3.794	5.12	1.229	2.834	1.326	2.571	2.56	1.674	5.126	1.766	4.5	8.778	1	8.167	3.222	3.5	15.497	1	9.818	2.5	3.5	5.727	1.4	5.429	4.9	7.923	4.75	3.286	7.889	3	7	4.2	1
chr10	98825843	98826384	0.062	4.124	6.02	2.5	7.202	4.08	2.192	2.575	4.587	1.876	2.913	12	7.385	4.696	4.577	36.009	6.292	3.562	6.448	5.769	8.419	6.821	12.271	4.436	4.238	5.25	4.25	7.389	2.009	11.26	6.63	6.765	8.692	1.667
chr5	139171359	139172311	0.086	4.068	1.027	1.6	2.312	1.524	5.256	3.39	2.348	3.698	3.84	3.462	4.605	3.917	5.263	5.108	2.778	2.545	4.636	4.65	3.706	5.867	5.188	1.737	3.8	4.972	5.463	2.92	1.718	8.351	6	7.596	6.845	1.692
chr6	90529149	90529723	0.092	2.956	57.16	60.922	2.842	55.892	1.2	2.052	111.139	3	16.233	21.988	11.229	14.213	17.614	27.69	12.81	9.226	35.532	84.982	13.136	28.706	93.485	64.496	9.681	14	11.673	8.618	3.75	117.631	110.878	21.196	90.544	3.375
chr7	98050267	98050718	0.104	1.871	2.444	2.322	3.38	8.271	3.604	2.216	1.658	4.613	1.156	24.621	41.394	15.614	9.871	23.267	9.485	332.658	18.242	9.486	12.55	27.761	22.71	32.201	9.727	7.828	283.455	6.963	4.173	29.718	15.127	70.87	17.339	1.333
chr12	54450257	54450646	0.046	1.939	1.336	1.6	5.811	4.076	28.016	1.183	2.046	5.243	2.458	4.25	3.357	5	4.95	7	5.438	2.463	4.125	4.389	1.4	5.1	9.138	2.63	4.286	5	5.476	8.115	2.368	11.622	3.538	8.917	6.263	2.5
chr17	29752647	29753039	0.045	0.992	7.135	2.912	18.67	18.383	2.032	3.662	3.218	6.54	2.157	7.913	9.107	6.952	7.038	9.31	5.438	6.53	7.519	7.783	14.721	10.289	7.63	3.257	4.789	7.25	8.724	7.235	1.5	13.085	7.174	11.622	6.208	1.333
chr22	35913405	35913603	0.04	4.675	7.4	0.84	7.235	5.925	4.76	1.965	5.05	1.72	1.135	6.667	7.333	7.5	9.154	7.7	4.857	32.75	8.833	5.2	2.75	13.789	4.25	7.843	5.75	3.4	14.263	3	2.093	7.923	13.067	8.833	6.846	1.5
chr10	74057429	74058262	0.153	3.757	15.898	13.808	11.015	52.526	1.859	2.208	16.112	2.542	2.879	10.532	26.32	12.068	6.617	44.693	10.671	3.083	13.011	17.838	7.481	28	28.556	18.858	8.25	10.034	7.719	7.041	2.42	37.086	22.767	15.955	19.791	3
chr17	79228533	79229626	0.121	2.668	4.925	1.301	6.968	4.688	1.868	2.688	6.63	6.639	2.322	9.798	7.017	10.787	6.019	8	3.923	31.271	7.792	5.412	4.293	7.6	6.912	1.357	4.195	7.885	22.432	5.718	4.434	16.022	10.188	13.202	7.681	1.941
chr1	2371417	2372398	0.126	5.693	4.902	2.734	3.929	2.888	7.012	4	7.617	10.733	4.908	2.105	3.211	2.909	4.083	3.5	2.909	5.185	4.184	5.5	3.536	3.259	4.15	1.075	2.143	4.083	1.769	2.842	5.409	3.2	3.524	3.091	6.817	1.286
chr12	132568257	132569817	0.279	2.572	10.27	16.267	9.032	47.745	2.203	0.957	21.783	4.201	6.201	30.573	9.929	6.929	5.724	105.312	5.739	2.798	9.904	25.009	9.588	12.658	19.245	31.742	5.156	7.195	5.759	109.825	2.792	43.36	19.89	11.105	16.799	2.267
chr5	149862513	149862801	0.037	4.793	5.847	2.02	11.307	4.55	0.88	3.863	6.047	2.84	4.413	7.267	3.889	4	4.667	7.722	3.625	2.577	5.133	2.167	3.125	6.529	7.909	2.922	2.333	5.867	4	5.357	3.253	11.452	10.909	5.75	12.741	1.5
chr7	140344859	140345392	0.145	3.434	2.804	2.046	3.741	2.467	0.872	1.314	3.133	6.156	3.448	8.732	14.783	5.889	5.333	8.643	9.452	130.623	10.96	8.636	4.95	15.45	12.98	3.666	8.029	7.094	36.962	6.348	2.061	11.4	8.974	39.525	9.523	2.667
chr2	43457679	43457969	0.056	1.033	7.96	3.418	12.047	9.942	1.085	3.436	3.196	2.767	1.429	7.4	7.6	7.733	11.517	11.32	7.706	31.185	7.357	9.3	5.5	11.5	6.526	3.136	4.182	3.333	31.109	9.5	1.363	12.5	9.28	15	10.567	2
chr19	2610787	2611560	0.093	2.14	2.005	6.965	2.935	27.837	3.105	1.992	5.236	2.46	2.425	10.882	34.481	14.28	6.233	15.205	13.135	93.263	6.974	9.845	14.255	19.547	16.39	3.666	9.083	7.943	268.249	5.882	1.654	28.244	11.222	41.598	9.561	1.75
chr8	23389840	23390338	0.044	4.026	5.292	3.228	12.852	9.17	2.166	2.512	3.918	9.462	23.168	3	4.571	5.391	4.167	6.5	5.833	2.69	6.321	5.955	7.485	3.895	6.097	5.958	2	5.391	3.625	4.4	2.49	7.562	4.3	10.929	8.028	2.769
chr2	71150552	71150871	0.058	2.317	3.16	2.74	2.737	5.477	1.314	1.713	3.157	2.302	5.14	11.143	11.6	6.2	19.439	12.32	13.833	106.687	10.769	8.455	3	29.014	16	8.023	7.529	6.9	29.015	8.696	4.452	14.353	6.714	34.909	10.441	1.8
chr12	109011894	109012364	0.057	3.446	4.459	1.221	9.069	7.785	2.069	2.229	3.853	5.24	2.528	22.025	14.267	12.28	8.286	19.922	16.442	111.299	13.648	10.725	8.846	16.868	13.545	6.367	9.054	13.385	295.056	14.544	1.18	19.902	11.289	28.613	12.607	3.765
chr19	19323931	19324216	0.039	4.108	1.364	3.742	4.92	6.535	23.709	0.76	1.785	6.913	3.988	2.75	3.5	3.444	3.3	3.3	6.417	2.996	2	5.267	1.833	6.133	5.824	0.7	2.75	5.273	1.857	3	0.75	8.333	2.75	6.933	5.5	2.167
chr13	114741757	114742568	0.06	2.032	4.026	1.222	2.824	2.283	1.157	2.657	3.436	2.765	2.73	4.429	4.045	3.636	2	4.333	2.733	1.844	3.364	3.625	3.476	3.167	3.897	0.7	3.565	4.464	3.13	3.688	1.536	4.074	2.333	2.5	5.394	2.1
chr2	27307854	27310639	0.259	2.36	3.896	17.961	8.262	56.472	6.188	1.572	9.011	4.041	3.013	8.011	59.414	8.886	10.421	13.095	6.975	26.186	8.888	17.336	10.139	13.393	14.183	10.378	10.186	6.462	23.934	7.598	2.565	42.931	17.189	27.478	19.301	2.625
chr10	35378732	35379781	0.132	3.056	13.4	36.12	3.717	38.162	0.827	2.527	24.181	3.078	8.58	12.011	8.86	133.228	46.614	14.69	6.423	2.21	12.981	16.45	10.74	51.883	13.741	2.327	6.278	9.294	5.865	9.657	2.025	40.546	22.802	15.184	10.649	1.4
chr1	53066544	53066674	0.037	5.288	2.736	2.944	3.096	4.16	11.768	5.968	1.632	3.08	1.4	5.167	6.167	8.3	5.5	6.714	3.714	1	4	1.5	1	9.857	7.857	3.04	3.75	4	6.889	4.75	2.3	5.5	4	10.714	14.846	3
chr1	9715472	9715733	0.045	1.105	1.691	1.04	2.076	3.382	1.891	1.924	2.607	1.52	5.404	2.5	2.75	2	4.3	3.5	1.5	1.396	2.5	8.214	5.375	3	4.273	1.033	3.429	3.167	1	3.286	3.984	3.889	1.5	4.538	3.846	1
chr9	138261273	138261466	0.041	2.355	1.515	1.407	8	4.52	0.92	1.78	2.505	5.525	1.787	2	15.913	6.9	2.5	4.714	9.333	3.24	2.5	5.727	1	15.773	5.75	2.083	25.875	2	4	4	2.244	9.471	6	7.125	4.333	1.5
chr11	1995346	1995740	0.04	0.893	2.87	1.422	3.477	1.67	4.125	2.717	2.317	3.093	2.059	1.833	3.143	5.067	3	2.6	3	1.418	3.786	3.5	4.111	3.3	5.182	0.7	3.273	1.4	1.4	1.5	1.93	2.143	2	4.75	3.5	1
chr1	155050730	155055966	0.166	3.59	3.228	11.734	11.866	51.636	57.304	1.786	5.437	7.158	3.651	7.731	11.511	7.872	6.784	13.906	5.587	2.952	9.492	11.703	9.593	8.08	14.343	29.087	6.678	6.52	5.709	7.1	6.551	33.225	10.773	13.05	446.482	1.891
chr14	55493615	55494406	0.11	2.042	54.91	67.292	2.298	33.991	1.463	2.961	117.436	3.268	23.841	18.107	46.741	19.157	25.086	38.23	14	5.514	34.404	40.449	30.629	33.036	32.765	12.531	11.026	16.24	10.974	52.036	3.113	94.492	93.725	29.68	16.915	2.6
chr11	112156533	112156965	0.058	2.605	2.002	0.893	5.729	5.532	1.347	1.15	3.508	1.413	3.809	6.609	9.069	5.2	6.125	8.625	6.062	7.334	2.786	9.636	7.043	10.765	8.939	1.867	3.692	8.074	6.81	4.684	2.089	8.457	6.042	7.148	4.7	2
chr2	24148826	24150687	0.124	2.444	29.099	43.066	3.358	49.597	1.61	2.563	71.444	3.454	10.905	18.103	8.614	12.048	22.51	27.23	8.455	40.125	21.238	16.567	11.229	23.901	15.796	6.62	6.172	8.993	70.86	7.575	2.123	60.177	64.158	68.513	12.299	2
chr3	79067767	79069060	0.121	2.541	20.06	42.815	2.78	37.1	0.97	1.588	24.458	2.782	8.808	18.052	25.647	11.311	58.131	16.939	13.792	6.365	9.465	20.074	23.157	68.031	17.624	11.558	8.615	8.225	18.394	5.303	1.365	62.229	35.125	27.549	12.568	1.6
chr7	142219026	142219335	0.064	9.157	2.633	1.493	4.303	4.142	0.3	1.915	2.47	3.909	4.55	10.857	12.8	14.515	8.333	19.279	10.679	215.16	8.526	11.957	4.846	18.422	13.243	4.707	15.167	9.125	63.838	6.846	1.983	21.75	6.722	32.2	8.04	3
chr7	866118	866315	0.037	2.06	11.355	0.88	14.025	5.83	0.816	5.255	4.325	17.26	69.285	5	10.5	2.143	7.833	7.909	5	2.71	7.333	4.889	8	3.364	9.154	2.767	6.1	4.333	4.1	3	2.767	2.714	2	10.095	6.231	1
chr1	4773165	4774420	0.041	2.452	2.662	1.747	6.618	3.463	3.598	1.733	3.406	3.167	4.221	3.919	3.28	3.462	3.783	5.093	1.955	1.331	4.227	2.923	6.435	5.881	4.63	1.832	2.143	4.63	3.162	2.913	1.638	2.84	2.429	4.089	4.896	1.714
chr1	19110555	19110816	0.048	3.216	1.33	11.832	7.888	43.964	8.12	3.908	3.808	3.6	1.405	5.7	6.533	2.778	6.786	7.235	6.643	2.94	6.615	6.538	9.591	6.375	12.542	1.68	6	5.062	4.5	4	1.3	13.448	10.44	11.192	4.7	3
chr17	79331780	79332401	0.058	3.2	3.557	1.021	5.494	3.918	3.182	1.542	4.536	3.232	2.458	6.088	6.65	4	4	4.346	5.19	2.992	7.515	4.926	2.364	4.88	9	7.342	2.231	7.395	5.897	4.25	2.766	8.067	3.385	7.636	15.09	2
chr11	128646847	128647290	0.097	1	1.873	5.729	8.553	13.551	4.536	0.917	3.78	1.181	2.242	10.073	9.194	17.542	3	17.185	6.227	66.304	11.872	8.625	9.467	11.244	12.245	8.603	10.611	9.289	51.933	13.295	1.713	14.04	11.053	22.727	12.204	2.25
chr12	132548214	132548787	0.051	1.894	3.315	1.422	1.352	1.36	1.717	6.694	1.389	3.88	1.829	2.583	3.786	2.385	2.786	3.211	2.818	1.132	5.385	2.909	4.6	2.692	3.5	1.992	3.625	4.1	1.833	6.077	2.089	4.2	2.091	2	6	1.333
chr15	37175765	37176331	0.099	2.845	1.87	3.344	12.666	23.256	36.997	1.122	1.226	7.15	2.149	18.909	17.263	15.928	8.619	19.179	12.717	90.81	13.75	11.895	14.175	23.139	26.058	8.429	8.075	9.674	255.639	9.119	7.503	29.413	13.754	32.178	18.19	3.25
chr9	132253416	132253826	0.042	1.012	2.591	1.562	9.92	3.296	4.501	2.138	2.635	4.113	1.511	3.7	6.231	2.8	2.7	4.714	5.45	2.979	3.583	6.444	6.789	5.105	6	0.7	5.1	5.368	5.353	5.182	1.208	6.7	4.286	6.75	6.269	1.333
chr2	63306081	63306270	0.042	2.371	1.131	0.82	1.794	1.328	0.928	2.4	2.331	3.907	2.149	24.065	12.833	17.115	10.588	19.824	18.696	238.451	17.333	14.773	1.5	20.926	10.133	8.615	14.522	14.263	263.243	11.222	4.521	18.192	9	65.333	17.381	2
chr3	185303686	185304310	0.088	1.84	15.109	23.01	4.251	38.822	1.221	2.228	30.184	4.058	18.733	15.637	16.212	9.889	13.277	24.107	18.911	4.714	12.718	21.793	10.58	39	35.975	20.375	7.125	118.113	11.694	98.922	1.443	85.474	35.826	21.533	24.339	2.75
chr2	242821498	242821848	0.05	1.7	1.714	1.456	2.849	3.071	1	2.67	3.111	2.254	1.476	4.444	2.286	3	3	2.889	2.778	3.44	2.7	1	6.9	2.571	5.133	0.933	1.8	3.1	1.333	2	3.231	3.9	3.3	2.778	5.105	1.8
chr14	105375029	105375181	0.037	6.153	3.52	2.513	4.3	4.353	1.747	0.992	5.22	1.664	1.273	1.5	5.25	3.4	3.5	10.5	3.5	6.44	1.5	1.5	1.5	5.444	5.143	2.1	4.167	3.833	1	2.4	1.35	3.286	1	2	5	3.667
chr5	141302897	141303922	0.121	2.133	25.498	31.371	5.713	52.739	0.949	1.625	29.37	3.589	7.161	11.989	28.955	7.092	9.671	19.65	7.279	5.022	17.829	10.242	12.921	14.397	16.387	4.42	5.962	10.296	10.544	5.396	1.732	39.472	35.19	14.339	11.51	1.333
chr15	55489001	55489441	0.075	3.158	38.038	50.228	3.88	41.08	0.875	2.772	73.336	3.517	32.682	54.82	13.04	146.897	14.059	129.467	18.429	65.631	38.744	54.669	8.231	54.282	35.527	34.094	12.69	12.457	20.061	71.35	1.883	54.968	134.894	39.59	17.306	1
chr20	61625414	61627051	0.063	2.9	3.36	2.032	7.384	3.638	3.521	1.44	3.359	3.254	2.016	6.257	6.423	3.681	4.104	5.89	3.907	3.663	5.075	6.5	4.488	5.078	6.803	1.535	4.927	5.963	5.185	4.233	3.967	8.112	4.456	10.74	5.848	2.444
chr18	59991615	59993785	0.168	3.55	9.35	28.485	9.78	66.425	11.728	2.29	16.558	5.58	10.445	8.61	15.332	7.905	14.852	12.78	6.352	12.949	10.223	7.816	8.589	11.937	11.148	3.447	5.734	4.373	23.935	7.681	1.89	28.287	35.134	12.286	9.609	2.231
chr15	82348589	82349017	0.044	1.507	5.915	1.586	15.176	12.04	2.906	1.489	4.056	1.566	4.788	6.538	6.812	3.357	5.864	5.182	6.143	0.902	4.312	2	9.571	5.381	5.967	1.633	3.3	6.679	2.7	4.929	3.374	8.156	2.667	6.423	4.524	1.714
chr2	27193068	27194493	0.151	4.046	3.739	28.655	6.246	51.048	3.8	2.374	8.114	2.889	3.049	10.822	11.185	9.843	8.392	16.62	9.318	3.658	9.265	10.056	20.033	10.522	61.33	30.944	7.275	38.901	8.105	54.736	2.838	82.217	10.163	19.342	10.184	2.188
chr1	11994092	11995391	0.16	3.258	19.976	18.911	9.099	59.452	1.635	2.179	31.09	2.136	7.275	8.618	17.91	8.737	12.937	13.128	6.784	3.397	13.192	16.089	9	13.402	12.508	5.15	5.672	8.303	7.235	10.455	1.529	20.084	63.297	22.964	10.16	1.615
chr1	4029052	4029179	0.037	12.68	2	1.68	2.984	2.24	3.12	1.168	1.976	2.648	1.28	4.25	1.333	8.111	4.5	9.636	7.125	1.15	9.308	5.167	6.8	3.667	10.455	5.517	6.778	7.1	12.857	3.25	1.2	22.211	5.833	67.192	5.143	3.333
chr3	13667772	13668738	0.084	2.089	2.835	1.738	2.557	1.838	0.833	2.111	3.87	2.133	3.065	4.297	3	2.471	2.438	3.944	1.727	2.042	2.381	3.919	3.154	2.556	4.237	1.12	2	3.111	3.24	3.346	3.195	3.75	1.824	5.471	5.354	1.333
chr17	72206496	72207760	0.079	4.096	13.173	6.311	22.929	23.685	2.487	6.453	16.358	10.344	4.746	18.119	10.568	11.589	15.618	53.837	10.436	56.224	16.042	18.911	22.618	18.12	21.586	8.789	13.945	13.715	44.811	15.766	3.368	37.411	16.761	29.852	23.358	3.667
chr17	46643040	46643341	0.043	4.287	1.009	0.914	4.85	2.297	120.533	0.91	3.133	10.433	5.987	3.786	4.667	7	4.462	5.333	3.625	1.27	3.75	2	6.412	5.375	4.786	1.4	3	5.333	6.231	4.9	6.171	7.8	4.083	5.667	7	2
chr1	7284844	7285125	0.053	1.64	2.233	0.96	4.516	0.96	0.972	1.389	1.27	2.827	3.463	10.091	5	9.067	2.571	10.583	4.667	94.87	10.364	8.227	13.885	6.333	11.346	7.457	7.5	10.905	159.582	5.7	4.6	7.25	8.65	20.86	31.911	1
chr11	134859986	134860197	0.042	3.125	29.7	3.7	17.295	22.48	1.16	1.58	11.955	3.427	2.545	7.692	4	5.909	8.357	8	1	2.62	4.5	7	6.462	4.889	6.636	6.05	5.7	10.154	3.2	3.5	3.038	7.667	6.545	8.417	4.556	2
chr22	37460476	37460989	0.04	1.962	4.474	1.88	3.698	2.298	7.54	3.066	4.422	2.665	1.812	3.833	3.545	2.5	3.9	5.158	2.143	3.938	4.773	3.467	2.231	5.105	4.474	1.4	1.714	5.652	4.905	3.533	3.28	3.308	3	7.333	7	2
chr14	90862705	90865074	0.163	1.592	7.347	27.149	4.041	47.641	2.158	2.078	20.363	5.958	14.725	15.748	29.183	10.087	16.016	150.848	6.664	4.605	36.895	15.348	12.709	20.831	23.46	7.59	9.513	8.53	12.583	19.746	2.433	46.703	513.663	52.507	11.318	2.04
chr9	139013745	139013984	0.04	2.516	0.956	0.92	5.324	1.188	2.284	1.584	5.48	3.132	1.653	4.714	1.8	2.5	6.067	2.5	5.5	2.191	3	2.167	6.909	2	1.5	2.075	1.5	6.643	3	3.6	3.456	5.4	4	5.923	6.154	3.167
chr7	148768604	148769423	0.133	2.127	11.447	2.732	7.608	5.401	0.915	10.046	7.109	5.803	2.946	7.345	19.157	16.074	8.707	20.037	5.756	79.839	15.532	19.953	9.46	16.313	16.796	7.926	8.653	11.338	76.293	6.98	2.607	42.114	21.882	47.596	17.495	1.8
chr10	46996626	46996871	0.038	5.04	3.333	0.72	5.329	2.342	1.173	14.578	6.267	12.729	10.747	9.455	9.714	6.071	7.929	5.929	5	6.156	3.556	6.25	6.333	7.778	10.5	2.425	5.5	12.429	1.5	2.667	3.581	6	3.571	13.308	10.409	5.818
chr10	26916277	26916667	0.076	10.696	3.197	4.22	8.416	4.787	1.675	2.124	2.043	1.75	2.659	11.513	7.423	7.286	7	9.514	4.933	88.819	12.5	12.628	1.8	11.636	8.419	4.34	6.741	10.432	29.035	4.933	3.797	9.581	9.103	34.784	10.944	3.083
chr4	329961	332210	0.289	3.329	15.399	34.835	5.347	49.915	5.065	1.476	28.29	3.03	12.397	7.362	30.874	9.5	10.455	90.334	7.264	3.662	13.44	8.041	7.775	10.464	13.938	5.668	8.074	7.717	5.858	6.565	3.676	38.339	62.983	13.231	9.948	2
chr9	131526704	131527068	0.049	2.829	13.809	2.366	4.217	4.443	0.889	2.357	6.443	5.543	6.883	8.931	6	9.481	7	16.021	12.719	64.797	7.833	11.885	10.069	8.038	15.44	2.645	3.727	8.971	71.191	7.294	2.633	26.957	10.727	14.857	5.095	2.167
chr2	128784288	128786315	0.354	1.321	11.361	25.538	2.679	31.695	1.368	2.562	25.883	4.901	11.7	5.606	11.144	5.427	10.508	18	7.185	2.526	7.724	6.535	5.772	8.817	10.77	3.36	5.141	8.234	6.624	7.23	1.324	38.796	47.768	95.02	9.129	1.545
chr13	87780413	87780503	0.036	1.62	3.35	0.9	1.62	3.13	1.31	1.49	2.52	0.48	2.79	8.5	9.667	174.067	14.6	42.588	20.3	0.68	8.857	23.4	13	36.682	19.714	24.147	14.167	21	20.273	7.571	0.45	42.368	5.5	50.524	7.857	6.5
chr22	41684342	41684807	0.039	3.047	11.916	0.914	12.427	4.842	1.588	4.419	5.867	1.888	3.244	3.75	8.394	7	4.81	9.029	9.941	3.255	8.367	5.773	6.115	34.215	10.048	1.4	3.944	4.5	7.917	2	1.546	10.625	7.613	12.745	5.852	1.714
chr13	24121100	24121423	0.055	1.52	9.02	20.16	9.88	55.273	4.857	1.364	17.76	1.188	1.64	7.1	6.056	4	15.279	15.711	8.571	4.007	18.149	13.824	20.383	12	18.273	6.616	7.737	8.346	15.211	8.609	1.137	23.707	17.404	26.517	9.903	2.167
chr5	172644635	172645175	0.159	3.744	4.315	1.495	8.867	7.447	2.215	1.257	3.033	2.984	0.988	3.737	7.296	9.565	4.364	8.652	5.3	2.869	7.676	11.234	8.64	6.931	9.767	13.757	6.727	4.1	4	6.625	2.558	12.898	9.902	13.367	50.387	1.667
chr12	52596183	52596655	0.037	1.857	4.853	1.758	9.406	8.225	0.838	3.18	4.189	1.501	1.614	2.2	4.714	4.684	7.036	8.323	3.333	1.676	2.727	3.6	5.25	4.75	6.774	0.467	3.214	5.333	2.111	3.462	2.468	6.862	3.8	6.185	8.429	2.2
chr19	11301987	11302491	0.143	5.596	3.93	1.975	2.046	1.83	1.098	4.386	3.262	3.538	2.986	3.933	4.571	3.6	3.214	14.517	3.077	2.424	6.095	5.625	2	6.607	3.1	4.711	4.316	3.2	2.111	4.955	1.12	7.742	3.2	3	54.607	1
chr10	98860887	98861159	0.041	1.568	1.335	1.6	9.058	5.971	1.99	0.84	1.971	2.665	2.545	9.048	10.381	5.091	3.929	3.333	4.75	20.433	5.875	3.6	7	6	2.167	2.533	4.692	7.238	6.765	5.75	1.367	7.278	6.438	8	8.176	1
chr19	44270581	44271082	0.1	1.554	4.164	2.193	7.13	4.014	0.88	2.798	5.486	2.454	1.548	9.875	8.038	7.452	4.76	8.556	6.938	82.672	5.917	8.147	5.286	12.111	9.8	5.473	4.619	10.628	64.094	6.16	1.612	14.109	8.371	40.098	9.95	3
chr8	143673284	143673667	0.047	1.212	1.64	0.989	3.285	2.435	2.389	2.605	2.741	2.157	1.821	2.9	6.143	3.364	4.615	3.643	3.273	2.916	2.167	3.1	3.909	2.778	1.8	1.12	2.9	4.833	2.5	3.455	1.7	3.667	2.556	3.154	3.333	1.5
chr11	123431775	123432144	0.06	2.569	9.76	2.86	12.677	10.297	1.514	3.637	6.446	2.352	10.143	5	10.571	6.609	4.75	20.557	8.15	74.177	15.714	32.922	9.615	13.897	16.83	52.71	6.955	6.053	21.831	8.115	1.522	17.729	6.522	43.466	15.458	1
chr9	139721399	139722159	0.048	1.823	3.921	0.914	2.227	2.587	0.889	5.888	3.258	7.782	4.943	2.417	5.235	2.071	3.15	3.476	3.167	1.439	3.808	2.9	1.875	4.227	4.111	1.786	1	3.25	2.077	5.029	2.02	4.769	4.417	4.088	5.725	1.429
chr1	175712202	175712589	0.058	2.08	2.141	5.835	14.784	25.147	4.76	1.899	2.837	7.005	4.189	8.182	27.89	12.216	7.429	14.638	13.372	5.627	10.192	8.926	9.115	18.404	15.755	6.965	11.211	8.6	20.525	8.654	0.99	58.26	20.281	46.477	8.556	1.333
chr2	61824847	61825111	0.041	1.993	13.2	1.433	7.545	12.36	3.04	1.12	8.371	0.822	2.622	10.2	22.39	41.556	7.933	11.593	8.95	2.01	8.545	15.387	6.643	23.214	14.815	20.871	4.357	11.909	11.88	11.609	0.6	12.259	25.075	15.743	11.931	3
chr7	453737	456309	0.056	2.942	2.989	1.387	4.233	1.468	1.825	1.675	3.186	2.043	1.793	3.022	3.714	2.635	3.683	3.182	4.197	1.58	4	3.175	2.974	4.712	4.329	1.395	2.242	4.128	3.519	3.158	2.671	2.852	3.043	5.386	4.309	2.55
chr17	77984023	77984523	0.038	2.742	3.634	1.212	1.636	0.889	1.956	9.298	3.104	9.706	2.598	3.267	3.769	1.889	3.733	3.842	2	3.288	3.765	2.909	4.467	2.875	4.619	2.767	1.9	3	2.286	2.3	2.63	3.667	3.375	3.733	6.379	1.333
chr9	135069706	135070434	0.055	2.311	3.048	0.827	2.072	2.433	4.284	1.572	2.026	2.014	1.04	4.5	5.111	3.842	2.692	4.438	4.08	5.535	3.261	3.579	3.083	5.387	3.962	1.05	2.412	3.684	5.367	6.091	3.594	3.5	3.9	4.621	3.714	1.5
chr5	98346117	98346282	0.04	6.674	5.251	3	4.583	24.349	1.794	3.617	4.926	0.886	3.011	5.5	10	34.047	8.455	13.3	9.067	4.08	9.333	12.429	12.769	16.417	10.538	9.423	8.364	6.111	16.105	4	2.783	14.1	16.588	19	12.733	1
chr20	1281109	1282227	0.1	2.587	5.457	1.352	12.557	8.238	2.084	2.279	5.633	3.251	2.996	6.691	8.203	5.269	5.8	7.821	8.088	3.124	6.896	7.829	9.212	18.439	9.793	5.836	4.026	5.104	6.311	4.722	2.845	7.77	11.165	12.66	6.049	1.909
chr21	34436522	34437203	0.055	5.417	4.046	2.822	7.196	11.567	16.199	0.889	1.332	2.946	2.245	3	8.86	5.667	4.357	7.957	7.829	10.364	5.857	4.217	10.949	9.885	10.089	3.671	5.462	6.171	11.986	6.725	4.409	10.766	9.932	13.129	9.192	2.1
chr9	136390948	136391176	0.047	5.064	2.452	1.155	7.844	4.504	4.028	2.784	4.868	0.893	3.364	4.182	4.667	8.353	6.385	9.625	10.562	49.304	6.125	7.875	2	11	6.938	5.854	7.667	7.105	12.455	2.833	2.1	9.062	12.105	17.407	9	2
chr4	1777197	1782964	0.159	2.621	7.209	2.45	11.346	7.047	2.705	2.066	5.185	2.511	2.798	5.383	8.176	6.303	5.361	7.668	5.337	4.728	6.691	6.13	12.112	10.749	6.86	3.687	5.286	4.233	6.295	5.611	2.706	13.234	6.916	18.742	9.301	2.047
chr22	28172415	28172661	0.046	2.429	4.988	4.236	6.536	23.636	0.91	1.49	3.228	1.966	2.464	5.846	2.857	6.214	6.3	7.25	4.875	1.392	6.875	8.5	5.25	5.278	6.889	2.1	4.5	5.938	10.15	5.929	0.6	8.577	1.8	7.8	8.111	1.333
chr1	120190151	120191336	0.153	1.909	17.871	40.906	3.12	46.616	0.912	1.611	35.829	1.954	4.787	17.861	19.898	12.903	9.776	26.673	10.899	45.39	14.783	10.509	14.231	17.506	14.66	4.338	4.667	10.127	52.695	7.907	2.953	45.116	36.354	52.884	8.244	2.467
chr1	229545547	229545758	0.04	1.689	2.267	1.827	5.947	9.084	9.551	1.42	2.876	2.947	1.956	4.167	3.5	3.4	3	5.769	5.3	1.51	4.7	7.833	4.833	5.5	8.333	2.767	2	3.286	5	2	2.245	7.125	1	2.5	7.722	1.333
chr5	42583470	42583715	0.046	5.852	5.568	1.692	5.096	0.907	2.153	1.535	6.428	5.316	1.276	22.054	16.844	61.295	10.526	24.39	19.061	160.984	13.435	15.562	2.6	24.848	15.48	7.318	23.022	9.318	195.305	9	1.829	24.047	14.885	48.383	14.2	2.5
chr3	122738631	122738746	0.037	4.66	4.01	4.17	9.52	3.03	6.74	1	6.53	7.63	17.5	7	7	9.5	4.5	11.667	1.5	0.66	4.833	7.5	5.5	7.5	7	3.45	2.5	11.5	1.5	5.667	1.2	13.857	9.4	10.111	10.167	1
chr19	54657325	54657866	0.045	2.853	5.143	0.733	2.046	3.534	0.857	11.625	3.194	4.181	2.747	3.733	5.231	4.188	3.957	3.857	3.25	5.282	4.524	5.053	7.381	4.053	5.08	1.4	4.217	4.9	4.955	2.231	5.247	6.222	3.889	7.059	6.788	3.714
chr20	57224422	57226907	0.162	1.682	16.68	22.263	7.302	58.812	3.332	2.104	21.421	2.49	12.595	16.453	29.056	13.37	14.137	25.335	16.978	18.99	18.858	13.516	19.989	20.723	24.545	4.771	10.329	15.187	77.207	7.255	2.417	52.099	48.052	73.218	20.94	2.529
chr6	33358908	33359931	0.139	2.781	14.889	30.568	4.853	29.515	1.53	1.163	22.756	3.781	4.58	12.022	32.654	13.03	13.284	26.984	9.247	114.594	16.592	23.516	12.578	24.88	28.951	25.335	11.783	15.41	40.529	40.118	2.936	77.681	27.043	54.651	23.442	1.333
chr2	124784730	124785137	0.086	2.495	0.889	1.97	5.907	3.123	3.603	0.907	1.482	1.979	2.09	14.205	13.6	7.115	8.781	16.25	12.512	66.63	8	13.541	1.333	14.408	16.536	5.64	12.628	9.727	287.733	8.667	0.75	18.985	11.6	28.047	11.054	1.571
chr10	1580902	1581342	0.047	1.925	3.965	0.872	3.073	1.231	1.5	1.766	2.136	5.471	0.98	3.273	4.357	2.3	2.556	6.7	5.667	18.412	3.733	3.091	3.333	3.5	3.722	0	2.25	6.538	8	2.769	3.292	4.8	3.357	6.318	7.667	1
chr1	32045072	32046292	0.063	2.542	3.638	3.08	16.967	15	2.853	1.988	5.206	3.06	2.823	6.176	6.621	8.278	3.581	8.264	7.036	4.735	6.2	7.016	8.208	16.833	6.831	3.415	3.583	5.627	5.596	4.905	4.278	8.256	5.468	17.13	7.328	1.571
chr2	105719274	105719965	0.095	4.284	10.479	3.981	11.863	21.981	0.81	2.354	10.279	3.009	5.149	10.418	9.651	7.917	8.491	26.888	19.651	2.911	14.211	11.333	8.167	56.621	17.023	55.789	7.864	8.66	10.224	8.41	2.797	20.624	17.26	20.426	13.762	1.714
chr12	99286825	99287195	0.04	2.046	3.06	1.372	10.386	13.794	49.771	2.92	5.957	6.383	2.834	6.158	8.04	3	4.3	4.071	5.286	2.223	5.706	3.667	1	10.375	3.944	2.767	5.619	9.375	4.4	9.071	3.495	7.172	3	4.278	7.095	2
chr18	13726047	13727297	0.096	0.968	18.358	57.221	3.452	49.549	1.576	2.137	38.753	5.649	17.454	17.037	66.519	16.652	11.644	21.58	8.338	6.61	16.126	24.876	14.566	22.047	35.925	30.249	7.254	9.6	9.762	6.172	1.835	76.403	28.546	133.334	173.521	2.571
chr19	19325552	19326233	0.12	4.513	2.649	3.713	7.139	4.707	4.007	1.571	4.588	6.403	4.007	13	11.541	6.78	7.045	16.576	10.14	6.976	13.076	11.03	15.371	14.695	27.295	13.181	11.603	14.408	10.583	9.367	2.123	110.283	12.016	96.052	10.369	2
chr1	12232074	12232326	0.038	0.876	3.628	0.96	0.944	0.68	0.656	1.564	2.348	2.135	1.673	8.733	4.636	4.769	3.909	3.5	1	0.973	6.333	7.111	2	3.333	4.286	1.4	4.667	3.625	4.273	1.333	1.667	7.071	3.571	5.462	3.7	1
chr5	179224658	179231590	0.092	2.219	4.536	2.785	9.673	6.174	1.746	6.482	4.777	7.939	7.683	5.294	7.638	5.988	4.645	6.325	4.945	10.209	5.913	4.764	6.56	9.661	8.848	4.41	3.955	5.504	48.106	4.083	2.561	16.834	6.835	11.314	9.847	2.133
chr17	71537220	71537560	0.041	2.986	1.788	1.695	5.303	2.09	3.091	1.069	2.729	2.409	2.908	3.9	1.8	2.778	1.833	3.929	2.6	5.026	2	2.5	3.429	5.471	6.571	2.186	1.833	3.143	3.5	3	4.019	5.077	4.778	3.167	6.864	1.333
chr16	58026894	58027431	0.046	2.196	10.125	2.305	7.607	7.56	2.38	2.259	6.764	6.418	3.067	3.471	7.167	3.214	4.619	4.714	3.7	3.864	4.6	7.387	7.957	4.923	6.571	2.225	4.818	1.429	5.045	2.6	3.323	6.73	6.258	4.96	7.294	1
chr12	241236	241548	0.04	4.098	3.213	0.78	2.017	1.597	2.603	0.947	1.897	3.862	1.98	3.333	3.3	3.167	3	3.444	2	3.247	3.714	4.75	1.8	3.25	3	0.7	4.455	2	6.071	7.333	1.557	6.471	5.75	5.5	5	1.5
chr12	15155125	15155280	0.039	5.66	9.933	2.067	6.94	13.013	0.74	2.08	6.427	3.14	0.32	6.5	5.333	17.105	8.167	12.429	15.769	22.16	11.65	13.364	7.25	11.923	12	4.6	6.556	7.9	41.381	4.286	2.917	13.412	38.8	22.308	11.4	2
chr1	227175809	227176364	0.053	3	5.547	3.57	11.084	6.976	1.632	4.167	2.627	2.576	1.604	5.6	5.226	7.079	4.654	10.234	3.783	0.926	6.686	5.19	4.238	5.419	6.385	4.378	6.889	5.5	6.129	4.053	1.011	9.178	7.029	8.909	7.722	2.692
chr8	72466311	72467031	0.069	2.934	5.546	13.465	8.294	62.495	7.474	3	8.051	2.207	1.982	10.538	14.863	16.899	5.789	13.193	9.745	3.12	8.256	11.113	5.805	16.859	11.488	9.193	5.029	6.086	11.361	7.673	2.68	14.868	10.419	12.333	13.5	2.556
chr1	21923926	21927026	0.057	2.371	3.138	1.428	2.954	2.455	1.467	1.846	4.44	3.887	2.618	4.09	4.937	3.961	3.56	4.815	4.515	3.891	3.895	3.5	4.056	5.744	5.603	2.047	3.91	4.068	5.283	4.127	2.922	4.548	3.359	7.845	6.209	2.413
chr22	29706200	29713112	0.225	4.861	3.808	3.429	6.535	10.716	44.763	1.799	3.966	6.886	2.429	7.191	8.697	7.997	6.406	16.069	6.863	18.072	16.238	14.179	7.877	18.577	9.196	58.282	4.372	7.48	41.008	18.003	4.916	19.118	8.418	34.171	67.056	2.339
chr20	38482409	38482603	0.039	0.93	4.365	0.96	4.865	9.76	0.84	2.89	5.345	6.51	2.253	7.667	9	5.364	3.222	16.68	17.05	6.22	8.071	4.778	5.727	19.931	17.52	4.81	11.778	10.4	7.538	5.222	0.9	36.62	5	13.737	9.6	2
chr3	134656469	134657009	0.055	2.445	12.722	3.736	7.113	11.224	1.253	1.295	4.911	2.953	1.871	11.408	6.645	12.407	8.86	18.462	11.592	4.024	12.158	14.984	14.567	12.053	26.186	34.22	11.024	11.327	18.415	5.885	1.893	60.935	12.411	35.116	22.066	1.333
chr17	1182249	1182470	0.037	2.2	2.52	2.804	6.711	4.871	2.36	0.889	2.924	3.16	2.773	7.5	3	4.9	1.833	4.556	4.25	5.476	5.909	3.6	4	3	6.909	0.7	2	1.333	2.4	4.286	1.367	7.8	5.455	4.9	8.167	2
chr3	45588233	45588434	0.043	2.49	3.47	1.85	5.165	2.725	0.627	1.53	4.645	3.665	3.15	6	12.25	8.267	6	16.083	9.467	201.81	9.933	19.364	1	13.737	11.158	14.393	17.897	5.833	76.662	12.368	1.7	19.167	5.9	56.123	18	2
chr2	105031858	105031995	0.037	3	4.136	3.104	5.12	8.08	1	2.32	1.36	2.57	3.64	5	6.556	5.6	2.8	8	3.75	7.904	9.5	3.5	2	15.5	3.429	2.775	2.5	5.286	18.227	3.8	1.35	4.5	3.6	13	2	2
chr7	23145150	23145892	0.073	3.462	27.171	60.583	2.1	41.614	2.32	1.649	54.048	3.303	13.229	15.255	23.09	13.875	20.899	20.488	11.908	4.612	23.532	18.475	13	24.533	26.688	10.073	15.397	11.039	15.723	52.456	1.967	82.894	91.041	22.73	17.086	1.25
chr19	17443156	17446055	0.171	2.272	6.047	16.149	10.326	32.623	1.419	3.307	11.984	6.681	3.689	9.483	9.225	5.801	8.78	26.954	7.521	6.936	11.561	13.41	8.673	16.502	13.717	5.087	6.873	6.827	7.644	7.337	3.021	51.642	17.072	23.707	8.547	1.968
chr22	37461242	37461848	0.05	3.95	2.625	1.145	6.652	2.228	6.81	1.622	2.916	8.882	2.218	4.381	3.444	3.214	4.957	6.657	6.367	3.113	4.2	3.316	1.25	2.923	5.2	0.84	3.176	3.92	2	3.526	1.606	6.194	5.536	3.783	4.85	1
chr1	180207379	180207503	0.038	3.52	2.304	2.44	15.944	20.504	6.2	1	1.616	0.9	4.96	4.5	16.562	3.167	11.143	9.5	6.667	1	3.5	2	2.5	9.5	8.615	3.86	2.5	4	5.714	7	1.825	10.833	8.5	4	4	2.5
chr21	43858014	43858181	0.04	4.56	2.863	0.9	2.12	1.2	1.474	2.04	2.149	2.326	1.686	3.5	4.222	4.778	7	9.25	8.857	7.234	10.933	6.818	10.5	9.5	12.667	3.929	3.667	6.25	6.778	1.833	1.44	31.581	4.6	50.167	7.667	1.5
chr7	2117689	2118975	0.052	2.162	4.83	1.116	4.067	1.553	0.917	2.652	6.092	7.341	4.682	2.914	3.415	1.722	3.553	3.721	4.405	4.797	3.55	2.9	4	3.214	5.459	1.144	2.474	3.651	5.204	3.758	2.758	6.224	5.146	3.86	5.464	1.667
chr8	141403899	141404247	0.068	3.16	3.746	1.732	4.174	4.054	2.609	2.694	0.945	2.417	2.07	15.617	17.354	16.878	9.095	24.653	14.703	156.58	15.163	13.647	9.103	41.233	13.267	9.624	13.2	12.27	397.492	8.793	1.311	13	11.091	53.786	12.543	1.8
chr14	97684697	97685987	0.076	1.323	4.346	23.268	6.011	60.272	4.068	1.772	13.63	2.516	1.648	6.6	15.192	9.388	11.578	10.129	4.755	13.86	9.913	8.535	13.981	11.919	8.927	4.633	5.955	6.354	17.726	8.25	2.985	17.455	17.826	9.866	6.965	1.333
chr3	54168702	54168964	0.043	4.084	5.272	1.192	8.192	2.18	0.989	1.533	2.196	1.892	1.236	4.9	2.571	3.333	5.909	3.364	3.3	17.468	2.667	5	14.571	4.125	6.9	0	4.909	5.182	12.042	4.25	1.08	6.882	6.3	10	4.462	1.333
chr6	164056810	164057274	0.04	2.782	5.084	3.953	15.009	14.749	2.251	1.86	3.038	2.775	3.84	4.6	4.762	10.176	4.75	4.524	7.083	2.856	5.885	8.227	1.833	5.87	8.697	1.4	4.368	4.235	7	4	1.74	6	4.619	10.444	10.41	2.2
chr7	149445298	149445669	0.056	5.848	4.989	2.863	9.68	6.725	1.662	3.287	3.208	2.429	1.781	7.48	9.542	7.65	4.895	17.469	3.308	4.375	7.739	7.8	9.931	11.033	19.232	7.663	3.308	6.579	4.538	5.667	2.336	73.752	6.1	16.818	13.186	2.4
chr18	53446013	53449268	0.07	2.755	7.249	12.531	11.231	42.306	5.308	2.394	10.287	2.174	3.66	12.498	14.898	10.867	13.829	12.279	7.06	20.589	8.492	11.59	8.316	18.512	9.289	7.515	12.873	8.561	113.841	5.543	2.175	21.238	10.653	15.859	9.84	2.657
chr7	35406101	35406562	0.051	2.971	4.289	4.033	11.364	19.531	4.42	3.3	4.398	3.662	3.384	6.821	25.096	20.538	9.378	14.581	13.75	19.271	7.462	9.25	27.671	15.984	14.349	8.07	7.233	8.433	17.406	5.88	2.345	32.065	13.204	19.851	8.324	1.8
chr17	36823677	36824163	0.125	5.168	3.053	2.376	6.356	4.225	10.733	3.442	4.181	8.044	3.92	22.721	12.094	18.578	10.511	26.273	16.564	279.522	21.647	16.018	4.412	23.774	21.714	13.067	17.814	17.028	448.605	9.1	4.068	34.628	20.533	75.614	19.692	2
chr7	68532456	68532764	0.065	4.033	1.623	1.35	3.28	1.378	1.587	2.65	3.577	3.117	3.443	14.474	8.364	14.5	5.944	16.978	10	217.267	13.683	6.5	3.833	25.558	11.848	11.116	5	6.944	245.65	8.957	2.336	10.667	7.778	53.404	10.423	3.75
chr8	61990261	61990826	0.088	1.606	7.863	4.176	12.275	25.569	1.327	2.073	9.6	2.865	1.46	8.2	15.969	10.607	12.549	22.097	14.143	2.948	17.915	16.301	16.475	19.049	13.508	31.251	10.415	13.986	12.475	11.213	2.284	24.25	27.565	19.038	16.963	2.727
chr11	3830285	3831296	0.059	4.207	3.9	4.999	11.124	19.827	2.857	1.777	5.856	3.874	17.965	6.917	30.115	7.345	6.964	8.705	4.276	22.373	10.432	6.852	2.6	14.512	10.977	10.355	6.288	4.489	46.578	10.473	2.17	20.078	7.792	18.682	14.696	3.815
chr3	43897291	43897531	0.045	2.888	1.137	1.345	13.26	4.86	2.61	1.528	3.728	2.964	1.92	13.783	5.667	10.25	7.125	11.407	4.786	164.008	11.682	9.556	12.143	16.3	16.226	5.631	11.609	9.571	129.795	11.32	3.607	25.814	12.333	50.174	11	3.5
chr16	84984536	84984915	0.06	5.52	3.493	1.883	4.2	1.375	0.963	1.797	4.928	2.87	3.84	6	5.611	6.1	2.5	7.692	3.846	41.587	8.034	5.952	3.692	8.304	4.6	2.083	5.765	6.261	11.226	6.15	4.387	9.233	6.304	26.893	10.676	1.4
chr15	101592954	101593892	0.045	2.09	4.322	1.489	4.471	1.379	1.119	2.112	3.982	2.541	2.563	3.071	3.296	2.882	3.071	2.182	1.875	2.183	2.947	2.962	4.167	3.567	3.214	0.8	3.143	2.87	1.8	3.556	3.667	5.222	5.111	3.28	4.086	1.625
chr13	52025515	52028483	0.217	3.242	17.609	27.795	3.244	42.154	1.456	1.649	26.847	2.706	8.748	10.904	14.697	8.892	13.938	17.687	7.306	3.753	34.642	12.418	8.285	15.388	15.58	14.378	6.585	8.197	15.862	15.665	1.866	49.005	264.944	17.55	89.493	1.857
chr14	93411817	93412116	0.038	0.82	3.547	1.903	3.213	1.12	0.64	5.57	0.984	7.027	3.557	2.5	1.75	3.769	3.556	3.833	2	1	2.5	2.75	2.5	1	3.1	0.7	1.333	2.833	4.167	4	2.393	4	3.545	4.929	4.4	1
chr18	74322798	74323333	0.074	2.342	3.238	1.462	1.964	2.815	1.341	1.253	2.762	2.243	1.184	3.625	6.31	3.077	4.077	3.632	5.696	2.033	6.357	5.417	2.857	5.318	6.68	0.7	4.556	5.458	3.8	4.412	1.6	8.95	5.583	5.625	5.24	3
chr1	3546768	3547269	0.053	4.37	3.95	1.126	3.049	3.023	1.492	6.226	2.578	5.002	1.506	6.042	4.5	2.714	3.471	4.524	4.5	6.376	4.1	3	3	3.833	3.438	0.7	3.091	4.571	4.944	3.571	1.935	6.037	3.929	7.794	2.636	1.833
chr22	45102980	45103817	0.053	2.154	4.181	0.943	5.291	1.225	2.037	2.879	3.548	5.468	6.036	2.333	5.75	1.818	2.462	3.346	2.6	2.218	3.25	1.846	3.091	4.25	4.618	1.738	2.778	4.633	3.652	3.278	3.654	4.946	4.148	3.37	4.553	2.111
chr12	108001268	108001624	0.064	1.809	4.789	2.017	6.977	5.817	1.957	0.84	3.694	4.786	1.349	15.333	11.562	18.286	10.867	15.362	12.062	210.651	16.5	17.311	9.576	27.638	23.547	10.211	10.621	18.447	358.746	11.074	3.49	20.365	13.324	55.949	18.4	1.5
chr13	113772316	113773339	0.045	1.68	1.821	1.659	2	1.914	2.312	1.231	1.839	2.996	1.427	3.167	5.111	1.769	3.812	3.811	4.917	2.477	4.727	2	2.893	3.586	2.72	1.392	2.208	2.077	5.171	3.724	3.878	3.769	2.118	5.152	6.894	1
chr17	79225623	79226502	0.061	2.4	4.562	1.9	9.576	3.168	1.473	3.613	3.462	4.701	2.449	2.773	4.033	4.818	3.286	5.5	2.273	1.584	4.074	4.9	5.629	6.911	6.682	1.625	3.321	3.97	5.314	5.6	2.281	11.507	2.444	4.919	5.356	2.385
chr1	7812610	7812821	0.043	4.56	4.475	8.96	7.9	28.39	0.92	2.025	5.21	4.07	3.86	98.212	16.346	72.592	6.588	14.773	8.533	5.16	12	18.821	4.875	14.481	9.526	6.146	10.65	11.3	15	7.214	0.6	16.607	16	11	8.316	1
chr9	97864168	97864479	0.043	2.369	5.314	1.754	2.697	2.486	0.889	2.729	2.902	5.566	3.548	5.353	9.278	2.778	2.5	4.533	2.5	3.618	5.091	2.75	4.111	5.2	2.286	1.4	2.5	2.75	3.25	4	3.035	3.818	1.8	2	11.259	1.333
chr8	72755594	72756997	0.129	1.802	2.823	27.813	9.877	87.51	23.171	2.703	5.177	5.577	2.031	10.636	19.101	8.351	14.65	17.966	6.785	34.872	11.695	8.563	25.747	16.27	14.063	7.411	6.108	8.225	44.902	8.7	6.613	40.604	23.506	22.106	9.798	2.167
chr5	177869660	177869873	0.037	0.78	6.05	1.845	8.53	2.17	2.53	2.435	2.975	4.425	3.82	1.5	5.1	2.5	2.833	1.333	2.6	4.787	2.429	4.667	3.222	2.833	3.889	0.467	12.074	4.571	3.167	3.5	0.9	1.8	5.273	3.167	7.083	1
chr4	140223103	140223733	0.047	2.525	21.31	79.282	1.87	42.85	2.251	2.64	42.658	8.586	80.405	12.379	8.795	7.105	19.02	15.711	7.395	4.682	12.942	10.857	7.543	12.831	20.032	4.5	7.297	7.932	8.241	8	1.908	52.603	32.211	11.333	10.1	2
chr16	2478072	2480571	0.262	3.133	7.672	22.534	10.87	53.931	5.398	2.008	19.552	4.624	12.876	6.282	9.778	7.161	8.646	25.551	5.34	10.56	10.082	15.479	8.691	11.145	13.645	11.748	5.414	5.052	14.633	41.797	2.945	34.906	25.336	15.233	10.566	2.786
chr9	128856131	128856414	0.053	8.011	2.647	1.8	1.448	3.036	1	3.333	2.942	1.298	1.2	5.154	3.444	2.3	5.533	4	3.125	3.449	6.167	5.091	3.286	4.455	4.692	5.067	3.167	4.786	3.7	3.111	1.28	6.071	6.25	7.294	5.875	1.667
chr10	5605330	5605566	0.041	1.13	7.267	0.942	2.311	2.587	2.526	1.107	2.587	2.755	2.262	2.286	11.75	3.2	2.4	3.714	5.6	0.888	4.167	3.75	3	2	4.5	1.4	8.214	5.091	1.5	5.6	2.458	1.333	1	5.467	2.5	2.333
chr6	138437083	138437306	0.042	4.369	1.57	1.093	2.28	4.778	1.417	1.074	0.92	3.907	5.204	15.967	16.042	15.939	10.619	14.417	14.05	102.68	15.739	25.853	2	23.951	23.077	25.028	18.433	10.773	406.856	9.789	0.9	27.756	5.929	22.684	8.857	1
chr7	157903900	157904322	0.068	8.242	3.782	2.248	5.058	4.225	0.932	2.905	4.442	1.668	3.253	3	8.542	5.278	4.526	7.24	6.625	0.889	2.818	3.882	5.333	43.375	5.522	4.135	7.889	4.474	3.917	4.75	0.99	8.829	4.231	8.548	5.833	2
chr2	237125275	237125668	0.048	2.069	4.464	0.8	1.383	1.094	1.484	1.915	2.488	2.824	2.373	2.909	3	2	3.5	6.591	2.556	2.893	3.4	2	2	1.333	5.467	1.4	3.143	4.333	3	1.429	1.18	2.909	5.167	3.733	6.571	2.6
chr12	113524144	113525857	0.055	2.784	2.492	1.483	10.365	6.001	3.087	1.496	3.169	2.502	2.448	3.523	5.877	4.354	5.085	7.505	6.097	2.688	4.493	7.525	6.167	5.296	5.907	2.278	3.194	4.308	4.907	4.102	1.596	7.348	4.409	6.876	4.968	1.8
chr19	6232918	6234773	0.069	2.283	5.349	1.326	6.139	4.177	1.588	2.485	3.92	10.335	20.85	4.019	4.274	4.276	3.558	4.813	2.906	4.476	4.682	3.547	3.35	5.059	3.95	1.105	3.595	4.229	3.233	4.189	2.793	4.078	4.529	3.5	5.732	2.444
chr11	2802448	2803484	0.063	1.972	2.436	1.573	6.316	1.866	5.68	1.635	3.134	3.006	2.625	3.943	5.743	3.5	4.033	4.5	7.179	2.841	3.19	3.321	4.303	3.971	4.057	0.636	3.8	3.606	3.444	3.323	2.637	5.061	3.419	5.978	4.717	2.444
chr19	14518624	14519206	0.047	4.155	1.475	1	2.753	1.325	2.715	14.702	5.797	6.083	1.798	2.875	1.5	3	6.074	9.412	2.5	2.387	2.182	4.125	3.375	4	3.882	1.786	2.125	3.944	2.867	3.643	4.726	5.87	3.5	4	7.457	1.625
chr6	139948383	139948639	0.045	1.512	2.892	2.009	3.404	8.4	0.733	1.35	1.544	3.764	0.889	12	17.853	15.121	7.278	26.596	14.739	9.16	17.738	18.457	17.5	16.735	26.58	122.502	15.939	11.5	33.23	9.783	2.918	28.554	15.588	32.776	14.917	1.5
chr19	44064861	44065088	0.046	5.142	4.871	0.8	1.636	1.089	1.698	6.556	6.613	0.928	5.498	6	7.333	5.333	4.75	4.9	4.833	45.116	4.25	4.1	1.5	23.195	4.8	3	4.25	5.818	21.562	3.5	3.667	14.32	5.3	7.333	8.588	1.333
chr10	106340588	106340858	0.053	3.855	3.807	1.36	3.778	8.433	2.28	1.331	2.589	1.916	2.942	16	11.048	11.76	9.95	18.45	11.13	156.993	13.654	11.458	7.667	17.949	12.781	6.91	8.765	13.625	154.236	9.368	2.964	19.857	9.739	55	10	1.333
chr16	87866346	87867321	0.043	0.944	4.025	1.383	3.414	2.359	0.828	4.974	2.249	5.358	3.638	2.529	3.621	4.258	3.724	4.615	4.727	1.185	4.683	4.72	3.45	3.818	4.472	0.7	3.056	3.824	3.481	5.972	2.573	4.231	3.857	6.116	6.5	1.5
chr5	611739	612988	0.173	3.05	4.839	21.398	4.323	28.25	1.738	1.03	14.918	2.178	11.179	5.213	10.857	4.825	6.88	6.573	5.1	2.102	6.514	9.034	4.872	7.602	9.097	3.816	2.81	5.5	6.899	30.12	2.835	22.244	6.267	6.397	6.137	1
chr3	128128826	128129407	0.041	1.64	4.301	0.853	2.261	1.96	1.1	2.461	1.527	3.977	1.771	3.7	4	1.889	3.2	3.75	2.4	3.847	4.92	4.55	5.423	2.538	3.7	1.75	2	3.067	2	5.043	2.882	5.893	3.053	3.833	4.5	1.4
chr1	153894726	153896117	0.163	1.887	17.553	21.311	2.209	19.851	0.889	1.556	23.479	2.437	2.708	12.128	325.829	7.875	14.621	118.512	9.841	8.522	15.713	14.732	5.97	16.874	15.771	5.154	15.6	10.27	15.444	9.04	2.093	41.443	39.422	20.555	12.309	2.5
chr22	41751236	41751454	0.037	5.418	5.378	1.144	2.011	1.52	0.973	11.582	3.578	4.006	1.827	2.167	2.75	1.5	2.5	4.6	1	2.102	4.5	4.556	1.5	3.778	3.9	0.933	1.667	4.727	2	2	2.518	3.143	5.5	6.1	5.933	2.833
chr9	135380550	135380671	0.036	6.32	4.36	0.76	9.48	5.11	0.78	3	6.87	5.08	4.32	7.333	6.25	5	3	6.111	11.5	2.42	2.5	5.8	2	5	8.8	1.4	3	3.5	2.333	7.167	2.775	7	3	3.6	6	1.5
chr7	158439992	158440216	0.045	1.671	4.902	1.528	4.991	3.529	0.7	4.507	3.48	4.8	11.204	7.5	10.524	12.261	2.167	11.316	3	113.969	12.105	4	3	11.955	10.522	6.206	6.8	11.238	42.754	11.438	1.944	15.318	9.684	27.711	11.667	1.5
chr6	37071089	37071684	0.058	3.372	10.425	5.673	19.762	23.007	1.419	1.621	9.013	5.59	3.898	9.149	15.113	11.467	5.419	16.759	11.404	6.165	10.224	12.549	18.296	18.775	16.395	7.439	10.088	8.659	20.013	11.293	2.688	57.288	13.258	19.567	10.333	2.733
chr13	111646059	111646617	0.077	4.573	6.849	2.031	9.847	12.04	1.442	2.685	4.036	3.013	3.989	7.152	7.282	6.733	3.952	18.58	4.348	4.011	7.303	9.368	6.657	8.641	8.786	3.07	5.581	5.63	10.468	6.423	1.721	9.205	10.5	18.543	11.4	1
chr5	1750789	1752389	0.074	1.644	3.19	1.373	5.475	3.782	1.997	1.348	3.533	2.319	1.455	3.298	2.868	2.951	4.64	4.311	3.062	4.602	5.267	3.188	6.662	4.258	3.967	2.079	3.683	4.2	3.878	4.117	3.333	5.277	2.744	5.393	6.129	1.5
chr22	39150122	39153585	0.167	2.151	4.054	11.46	8.328	33.009	4.231	1.988	6.452	4.006	2.307	7.167	22.511	8.918	6.061	14.346	6.598	3.269	8.301	6.711	7.368	7.006	8.211	4.423	5.553	6.341	5.103	5.925	1.821	27.215	7.663	8.108	7.952	1.667
chr1	119531900	119533140	0.083	4.519	4.048	9.327	13.647	45.943	59.604	2.145	4.607	4.484	1.492	9.28	9.302	7	10.855	10.554	7.698	4.766	6.615	4.896	12.156	12.108	10.038	4.18	5.333	6.857	10.302	5.918	7.707	11.3	14.185	11.535	7.444	1.5
chr10	134495417	134495959	0.059	6.458	3.849	0.907	2.276	3.178	1.778	2.103	3.213	1.491	2.114	1.833	1.25	1.667	1.4	2.786	3.25	3.631	3.389	2.75	4.143	2.333	3.25	1.262	1.333	3.75	4.125	1.667	3.762	4	1.25	5.481	4.333	1.333
chr10	61468442	61470507	0.218	1.973	11.117	24.64	7.632	59.468	7.559	1.905	34.004	2.274	4.72	6.412	10.771	36.336	14.954	14.706	11.536	12.921	13.671	20.89	13.053	16.387	12.076	10.041	6.654	7.053	11.497	6.539	2.762	28.197	38.002	15.57	12.573	2.214
chr18	77488501	77490166	0.043	4.839	3.723	1.094	1.484	1.996	1.554	8.141	2.614	3.303	4.922	3.767	3.894	2.645	2.312	3.917	4.778	2.702	4.345	3.66	2.182	3	5.057	0.7	3.525	3.837	3.293	3.522	3.512	3.83	5.07	4.986	4.438	1.556
chr1	236227098	236229395	0.2	3.094	5.022	26.699	7.987	70.148	19.326	1.794	15.121	3.565	3.749	8.255	24.739	8.728	11.634	11.943	7.008	6.376	9.497	7.234	13.688	13.833	11.778	6.572	5.436	6.855	7.049	6.127	3.702	27.532	25.658	15.382	9.026	1.5
chr2	1513164	1513761	0.047	3.692	5.197	0.905	8.687	4.1	1.916	1.967	2.937	5.157	2.165	1	3.529	4.6	5.815	4.889	3.125	2.757	3.353	4.429	2.4	3.579	3.067	1.633	2.5	4.682	3.947	2.167	1.752	3.333	2.1	4.963	4.417	3.111
chr3	129611439	129613033	0.259	3.337	20.245	38.052	3.521	52.897	0.989	1.485	38.508	2.732	6.209	9.69	12.087	8.684	12.227	10.534	6.297	6.512	10.259	19.6	8.62	12.591	17.262	10.437	4.379	8.915	8.585	42.318	1.865	37.636	25.139	20.768	10.856	2.286
chr15	85142339	85142519	0.042	0.96	2.023	0.909	3.269	3.846	2.206	1.94	1.137	2.44	2.623	23.111	19.63	14.875	15.619	18.897	10.2	200.143	12.643	24.061	3.333	22.095	18.714	21.917	17.111	10.929	296.146	10.267	2.629	27.839	14.526	51.774	16.25	2.333
chr4	85487168	85487393	0.042	2.92	5.387	6.071	4.822	19.018	0.93	0.905	1.836	0.64	1.58	14.615	10.947	14.931	4.5	27.277	10.778	1.133	11.125	19.385	21.071	18.839	63.524	26.664	11.435	12.923	13.4	8.667	1.775	192.201	25.362	10.722	13.231	1
chr4	2827388	2827985	0.064	2.939	4.592	0.914	3.065	2.225	2.245	6.155	3.748	7.262	3.052	3.133	2.167	2.875	2.7	4.955	2.875	7.757	3.125	4.111	2.333	3.474	5.038	2.789	4.409	3.167	5.806	2.867	4.354	3.619	1	5.13	5.71	2.2
chr11	60888888	60889191	0.039	2.92	3.13	0.97	1.807	4.037	2.707	1.531	3.527	3.393	1.94	1.833	2	3.222	4.273	4.077	1.833	1.029	2.143	2.333	5	4	3.333	1.867	2.125	3	5.688	4.75	1.675	3.8	1.8	6.5	5.214	2.5
chr5	177412386	177413048	0.081	1.166	1.222	5.549	4.409	27.634	12.169	1.32	3.768	2.056	1.165	4.083	2.714	3.391	2.625	4.519	3.2	4.143	2.5	2.714	3.467	2.692	3.611	2.564	2.667	3.619	4.63	2.6	4.752	4.5	6.828	2.545	4.357	1
chr11	1414544	1415058	0.046	2.731	1.103	1.538	1.593	1.632	1.226	1.04	1.489	3.981	20.846	3.385	3.067	2.111	1.8	2.364	2.357	1.149	2.941	1.25	3.667	4.4	2.538	1.4	1.857	2.273	2.111	2.545	1.832	4.722	2.786	3.824	6.552	1.857
chr22	40385726	40386144	0.059	3.82	3.098	1.182	12.615	6.622	5.5	1.643	3.313	3.505	1.993	4	3.824	5.476	5.583	9.323	5.4	6.222	5.773	6.316	4.917	6.368	5.667	1.4	1.8	5.739	5.737	4.824	2.982	7.56	4.947	10.444	4.789	2.167
chr12	75601021	75601683	0.058	1.299	2.025	4.296	3.911	11.554	12.834	1.551	1.738	2.692	2.133	2.8	6.13	1.8	3	3.619	1.333	3.254	3.375	1.75	6.879	3.526	4.25	1.3	2.727	3.263	2.643	3.389	3.342	3.8	3.75	3.238	4	1
chr2	128379570	128383488	0.05	2.316	3.376	1.481	2.027	1.443	1.649	2.026	2.352	2.927	2.006	3.516	3.536	2.69	4.094	4.193	2.778	2.228	3.313	3.711	3.833	3.225	4.373	1.12	2.726	3.065	2.479	4.009	2.38	3.921	3.05	4.858	4.97	1.895
chr16	89698801	89699971	0.066	1.569	4.159	1.682	3.996	3.378	3.746	2.002	2.535	1.851	1.264	5.333	3	2.1	3.733	3.711	3.885	2.5	4.027	4.576	5.03	3.429	5.462	1.764	2	5	3.136	3.08	2.209	9.069	4.1	4.904	5.534	2
chr20	61909614	61910380	0.051	2.101	2.525	3.023	0.912	0.986	2.038	9.636	2.143	7.15	6.19	2.133	6.789	2.5	3.4	3.333	3.125	10.326	4	2.231	3.9	4.04	4.75	1.475	2.077	4.133	4.826	4.969	3.742	4.706	3.806	6.875	3.391	1.889
chr6	1595850	1596105	0.036	2.822	5.404	2.46	4.804	4.44	5.304	1.61	2.628	3.38	2.065	3.5	3.25	1.8	4	2	3.455	1.416	3.778	3.5	9.125	4.636	2.75	2.771	1.667	2.5	3.556	4.333	2.133	5.364	3.444	6.556	6	1
chr16	57657360	57657772	0.065	3.9	9.372	3.775	12.845	8.2	0.951	4.482	5.903	2.46	2.223	7.72	11.889	8.2	3.583	24.602	10.091	2.38	10.394	8.303	4.944	16.65	12.267	8.631	11.718	9	6.963	5.857	2.879	15	8.593	16.038	25.408	2.571
chr4	152966808	152967663	0.102	1.388	9.893	12.472	12.978	50.921	2.898	1.284	11.569	2.359	4.396	13.084	15.352	10.909	11.976	22.621	8.618	65.927	16.443	15.367	24.984	24.595	21.657	10.662	13	11.583	113.994	13.098	2.278	31.037	28.172	39.619	12.604	1.625
chr7	2135127	2138155	0.053	1.99	6.493	1.335	3.097	1.83	1.019	2.563	4.262	5.468	6.164	3.516	3.614	4.287	3.541	4.022	3.745	2.507	3.239	3.707	3.424	3.63	5.298	1.011	3.568	3.57	3.235	3.14	2.783	4.621	3.494	5.748	4.806	1.645
chr9	90301089	90301248	0.038	4.027	9.653	2.007	8.18	2.373	1.907	4.66	5.46	2.967	5.127	5.6	8	4.286	1.5	8.455	5.2	2.913	4.778	4.667	6.429	5.167	11.273	3.543	9.353	3.5	5	3.167	0.9	9.1	3.857	5.167	7.167	2.333
chr11	31892502	31892994	0.062	1.565	4.303	3.217	15.331	45.768	4.916	1.705	3.642	3.154	1.991	14.603	19.162	13.571	7.324	19.225	11.558	81.444	14.25	17.415	30.118	19.847	50.982	21.511	8.721	10.951	152.379	7.167	4.643	115.71	18.685	30.81	12.5	3.091
chr12	117518432	117518762	0.045	1.594	3.982	1.258	7.043	4.591	1.778	1.81	2.898	3.302	1.56	4.75	6.286	4	3.1	8.227	4	3.597	6.737	8.217	8.176	8.667	4.6	1.05	2.167	178.761	5.286	2.833	0.9	8.111	3.182	13.5	4.917	1.5
chr5	140242206	140242391	0.038	6.543	1.611	1.051	1.457	0.994	0.943	4.743	1.806	1.48	3.857	4.5	5.889	2	2.286	4.5	3	1.309	4.5	1.5	3.571	1.75	6.727	0.933	1	2	1	2.5	3.531	4.25	1.667	1.75	2	3.8
chr11	92619402	92619837	0.099	1.993	0.986	0.914	3.758	1.725	2.507	3.16	4.751	2.969	3.562	14.1	13.244	7.828	5.318	12.889	11.22	97.054	7.812	14.045	2.25	19.632	17.5	2.542	9.424	12.325	297.591	8.267	2.286	12.975	7.455	23.725	10.361	2.667
chr3	134623984	134624287	0.04	3.018	4.683	2.298	7.47	2.603	1.57	2.8	3.387	2.31	1.184	7.286	5.5	6	5.067	7.125	7.273	4.287	4.636	5	15.767	11.143	7.235	5.706	2.286	6.7	7.68	2.286	3.9	15.906	4.364	7.95	6.733	1
chr10	134419579	134422018	0.078	2.083	3.62	1.799	4.993	1.708	2.18	1.857	3.453	4.972	5.898	3.947	3.3	3.357	4.852	5.262	3.132	3.058	3.825	3.522	5.437	3.262	4.025	0.7	2.487	2.929	4.479	4.4	2.239	6.057	4.33	6.949	5.363	2.281
chr10	61590447	61590703	0.051	1.067	2.978	2.24	4.913	2.311	0.771	2.891	2.695	3.227	10.647	21.244	9.261	12.903	12.846	18.711	12.68	143.96	15.844	13.36	3	17.143	12.76	4.627	12.211	8.4	178.017	6.143	0.9	21.889	11.12	39.175	7.611	2
chr9	100353936	100354080	0.037	3.527	1.84	1.74	5.66	2.107	1.792	1.3	5.66	3.152	2.427	9.286	6.9	5.167	7.455	7.786	7	29.953	5.833	6.833	4.714	10.294	5.7	0.933	3.4	4.833	99.09	11.071	2.4	7.167	7.222	9.333	7.364	3.6
chr16	2026326	2032504	0.159	2.682	2.615	5.055	10.001	22.937	16.645	4.915	5.043	4.913	2.949	7.351	13.55	5.045	4.5	8.924	4.819	3.776	6.34	5.798	7.607	6.478	6.872	5.405	3.973	5.5	4.852	5.447	3.185	16.881	7.695	11.018	9.811	1.444
chr12	6677080	6677866	0.104	3.514	28.446	52.197	6.686	62.041	1.76	2.59	53.225	5.472	17.039	12.821	34.451	18.839	13.215	20.812	7.537	7.597	17.16	19.107	7.854	18.804	37.621	13.067	9.274	8.333	7.312	50.539	3.127	68.829	40.775	21.978	14.406	2.5
chr9	98314621	98314671	0.034	1.78	3.42	6.18	27.2	44.06	12.96	2	2	5.88	3.38	5.5	9	7	9.5	7.667	6.75	3	5	4.5	9.5	9.5	13.571	2.767	6.167	10	9.5	5.5	1.35	7.75	5.2	10.833	13	1.5
chr7	97924894	97925343	0.04	3.347	4.073	1.129	4.531	2.678	1.567	3.571	3.413	14.111	4.1	5.478	7.952	4.056	3.588	5.786	3.071	2.776	2.571	4.353	3	3.154	3.625	1.633	2	4.7	1.875	2.2	2.221	7.364	4.947	4.684	3.733	1
chr11	10314947	10316582	0.155	2.619	20.701	37.418	5.767	68.042	1.871	1.469	24.655	3.156	10.301	9.699	18.893	44.946	15.39	14.185	5.014	2.451	12.714	10.458	10.25	13.944	16.131	9.796	7.245	26.869	11.387	70.749	2.229	42.13	27.349	11.834	9.555	2
chr21	46726348	46727373	0.053	1.823	4.68	1.595	6.037	4.072	1.848	1.263	2.579	3.169	3.413	4.39	5.6	6.896	3.828	6.25	3.552	2.616	3.394	2.692	4.029	4.5	4.61	4.223	5.659	3.176	3.861	3.444	1.926	6.803	4.636	6.019	7.847	1.929
chr7	4305317	4305628	0.042	3.136	1.292	0.914	2.966	1.229	0.965	1.048	3.94	2.28	3.112	3.333	3.636	2.778	4.857	3.4	2	1.597	2.571	3	2.167	3	2	1.96	1	2.889	3.5	1.5	0.9	3.818	2.429	2.833	3.917	1.5
chr19	47213728	47214445	0.167	2.012	5.824	2.69	5.673	2.665	1.207	3.153	6.574	4.103	3.794	4.941	6	8.271	4.034	9.914	3.929	2.141	5.485	6.024	5	7.796	5.853	1.633	4.943	4.704	4.892	4.643	1.783	11.167	30.96	12.635	9.786	2.333
chr13	53182172	53182639	0.096	3.971	5.688	1.653	3.872	5.059	1.512	1.539	3.968	1.436	2.287	3	2.923	4.071	2.917	2.923	3.636	27.354	3	5	2.286	4.375	3.842	2.368	1.8	2.769	6.28	2.8	3.258	3.357	2	10.436	6.455	1
chr9	139149262	139150453	0.061	1.853	3.612	1.522	3.535	2.18	1.641	2.805	3.432	3.594	1.07	3.781	2.174	2.294	3.444	4.822	3.393	3.556	4.946	3.043	3.795	3.265	5.364	0.95	1.867	3.069	4.194	4.625	2.272	4.886	2.933	4.381	6.552	2.353
chr14	50537749	50537885	0.035	1.733	4.387	0.98	3.447	5	3.44	2.4	3.353	1.593	4.06	3	8.3	3	3	4	2.5	2.433	2.5	6.8	1	2	4.4	4.14	1	5.5	2.5	3.25	2.788	3.5	2	4.167	14.267	1.333
chr8	144560958	144561564	0.07	1.524	3.27	1.422	3.813	1.118	1.236	2.827	3.885	2.203	5.85	2.308	5.63	2.8	2.667	3.056	4.056	2.415	2.944	4.92	4	5.056	4.346	1.033	1.833	3.312	2.6	5.312	3.103	8.222	2.125	5.28	7.222	1
chr8	143079914	143080262	0.053	2.266	6.483	0.88	2.82	2.974	1.426	1.6	3.48	4.443	1.702	2.571	5.059	3.091	2.5	4.875	1.714	11.72	3.333	2.286	1.333	2	6.167	2.571	2.286	3.462	11.61	1.833	2.629	4.538	3.9	6	7.889	1.333
chr3	11746676	11746991	0.05	4.14	4.067	1.94	5.733	6.34	3.097	1.687	7.757	4.63	10.107	2.167	15.273	4.875	4.538	5.294	4.133	2.277	4.818	5.857	7.231	4.467	5.81	4.82	12.387	3	6.533	7.45	2.436	9.818	3.9	7.625	9.957	2.571
chr9	136701764	136702451	0.046	2.098	6.076	0.914	3.084	2.214	1.42	1.25	3.881	4.914	15.346	2	5.844	3.409	4.12	4	4.045	2.525	5.5	3.235	1.333	2.588	5.344	2.882	4.5	2.611	3.474	2.615	1.217	6.486	4.333	3.417	3.81	2.182
chr19	1675262	1676337	0.086	2.578	2.43	5.37	4.804	15.184	16.753	1.231	1.91	2.327	1.3	5.059	5.286	5.5	4.789	6.789	4.5	8.699	5.842	4.463	4.605	6.759	4.5	2.281	4.622	4.265	8.243	26.108	2.478	9.299	5.436	20.553	7.133	2
chr2	14772127	14775979	0.165	3.059	2.888	19.988	11.1	71.157	53.939	1.42	7.003	5.01	1.488	8.436	15.967	6.374	7.798	17.605	6.789	17.27	7.715	10.056	13.807	10.77	9.742	7.805	5.113	5.735	37.434	5.893	7.984	17.677	21.036	17.315	9.064	1.973
chr3	8774215	8774410	0.041	2.685	2.985	1.193	5.105	6.62	2.08	1.92	3.365	3.61	2.103	5.111	6.667	9.333	2.571	8	4.778	5.393	8.071	3.4	4.6	6.615	7.786	1.4	3.857	6.778	2.167	4.25	1.664	8.636	5.25	12.667	6.778	1
chr13	55307795	55308161	0.07	2.984	1.853	1.229	5.989	2.531	2.232	2.73	0.949	1.995	4.061	17.245	8.962	11.441	9.7	16.34	10.771	99.232	10.571	11.444	2.889	14.83	14	5.457	8.792	6.714	114.992	3.714	1.918	23.541	8.5	27.895	10.607	1.833
chr7	150877933	150878510	0.039	1.515	1.485	1.591	2.659	2	2.447	0.914	2.739	2.819	1.77	2.533	4.333	1.714	5.476	5.308	3.462	2.955	2.533	3.6	2.182	5.875	5.241	2.454	2	3.4	1.667	1	4.038	5.231	2.7	4.304	4.36	1.25
chr11	3124229	3124731	0.042	2.14	3.016	1.372	3.043	1.834	3.294	2.171	3.04	1.062	2.478	2.692	4.773	1.714	2	2.667	2.111	2.286	4.722	3.375	4.214	4	2.929	0.7	2.286	2.923	3.375	2.833	1.367	4.294	2.545	4.6	2.818	1.333
chr17	76679227	76679602	0.047	5.421	2.36	1.832	4.925	4.949	0.858	1.048	1.805	4.776	4.824	5.955	5.5	5.267	6.043	6.381	3.467	4.147	4.667	7.864	5.667	5.812	3.273	1.4	5.6	7.96	3.5	2.556	2.458	8.333	5.421	7.136	3.929	2
chr13	114899776	114900501	0.066	2.914	4.269	1.126	6.847	2.397	1.505	1.562	3.114	4.239	3.006	4.115	7.2	4.6	5.406	5.529	4.16	3.4	5.553	6.784	5.586	4	7.351	3.04	2.905	4.97	3.786	5.433	2.439	9.173	9.167	5.139	5.944	1.375
chr17	38195109	38195524	0.062	4.94	10.615	1.689	9.478	12.905	1.328	2.905	5.035	6.03	5.865	13.452	13.292	12.867	5.292	19.014	8.958	81.65	14.531	9.1	7.391	14.438	11.171	5.981	11.611	8.257	48.551	10.475	1.836	17.828	8.033	24.095	11.317	2.333
chr2	220398224	220398409	0.036	1.78	10.825	1.315	2.537	2.655	3.35	1.795	8.81	2.155	0.99	1.8	3.5	3.167	5.75	5.273	1	0.856	2.5	6.75	3.2	1.6	6.636	2.24	5.167	1.5	4.7	2.4	2.3	6.692	3	4.9	7	1.5
chr17	74721977	74723475	0.194	2.469	25.702	37.82	4.632	46.154	2.008	1.698	47.177	3.077	11.463	14.318	11.627	18.962	13.881	40.376	9.193	18.637	16.7	22.096	9.168	19.644	22.6	11.166	5.075	9.464	14.049	9.406	1.885	61.258	50.71	15.62	18.54	1.773
chr17	1040724	1041171	0.081	1.56	3.418	1.723	3.587	1.753	1.889	2.7	3.563	3.096	3.089	4	8.222	5.773	4.312	6.517	5.312	3.3	5	8.96	3.091	9.122	5.773	6.945	9.312	3.357	4	2.5	2.938	8.676	3.789	11.098	7.032	1.5
chr8	142114897	142115204	0.042	1.271	4.985	0.92	5.634	2.185	1.596	1.269	3.172	2.665	2.52	2.875	10.333	4.818	4.4	5.471	3.3	7.428	4	5.786	3	3.5	4.636	0.7	4.929	3.167	4.333	2.9	3.465	6.722	2.5	4.667	3	3.167
chr17	36489451	36490204	0.162	3.264	4.401	1.484	12.56	7.061	1.477	3.203	4.956	2.197	3.179	11.786	16.709	8.373	8.109	20.654	7.5	120.135	14.975	6.405	8.5	19.62	11.387	4.481	12.735	8.873	151.824	5.971	3.126	24.356	10.507	41.978	15.454	2.4
chr9	127596802	127597496	0.049	2.349	2.314	1.193	3.61	3.425	1	1.019	3.346	1.311	2.905	2.231	2.833	4.793	4.591	3.667	3.118	3.594	3.684	2.364	3.571	7.682	2.667	1.556	3.667	3.619	3.565	3.045	2.48	6.639	2.647	6.214	5.429	2.214
chr10	13386850	13387147	0.054	3.94	7.225	9.375	14.604	28.447	0.56	10.036	4.004	5.073	153.015	7.294	3.7	2.714	7.812	5.929	5.4	5.102	3.867	4.769	8.143	4.231	11	6.669	3.714	4.167	4.833	4.077	2.537	21	7.353	5.647	6.467	2
chr17	77964750	77968220	0.119	3.202	6.279	4.071	13.865	13.209	3.358	1.688	7.377	5.845	8.874	6	11.46	28.69	6.244	9.432	7.622	12.329	6.426	9.724	7.596	10.866	12.003	5.043	4.649	5.581	47.867	6.207	2.647	23.642	10.272	14.236	14.964	3.094
chr16	58333742	58334052	0.061	5.726	2.76	0.8	1.557	1.78	1.778	3.557	1.812	2.332	1.852	15.548	12.333	9.857	10.038	19.064	8.056	149.794	12.188	11.848	5.167	14.114	15.214	6.407	11.68	10.724	238.973	11.621	2.115	27.18	13.088	47.296	15.605	2.2
chr7	1754896	1755786	0.082	1.483	4.203	1.765	11.124	7.706	1.564	1.787	2.861	3.949	2.317	5.564	4.73	4.44	4.667	11.557	3.621	3.247	5	3.586	5.525	5.634	6.119	3.455	3.917	5.41	3.875	4.12	2.495	8.034	4.8	12.294	9.362	2.083
chr9	34653633	34654066	0.056	1.9	4.527	1.803	15.402	9.252	1.324	1.91	2.871	4.488	1.821	2.429	4.2	3.8	3.214	3.5	1.5	0.915	4.25	4.571	3.333	3	4.833	0.7	5.25	5.667	1.833	3.167	2.287	5.364	4.421	5.6	6.654	1.333
chr14	65211855	65216910	0.065	2.91	4.291	1.45	2.089	1.566	1.6	6.795	3.174	6.128	4.301	4.325	3.993	3.823	3.331	5.945	3.195	5.026	4.139	3.479	4.492	4.661	5.367	1.821	4.427	3.856	12.559	4.176	2.809	5.725	4.213	5.452	7.383	2.123
chr8	23273165	23273532	0.054	2.78	8.747	2.501	7.568	5.051	1.389	1.224	4.104	4.701	3.691	8.724	8.167	11.317	6	13.614	12.8	97.291	8.346	13.462	10.471	9.968	12.318	8.726	10.833	5.8	98.535	7.739	2.293	14.532	15.646	27.718	16.347	1.8
chr5	43602537	43604322	0.102	3.18	7.914	28.118	8.863	75.86	5.81	1.678	23.869	2.668	5.331	8.398	7.768	7.517	7.702	9.709	5.106	3.712	10.109	18.217	13.96	12.047	17.022	9.148	4.885	6.725	8.314	6.122	3.308	57.268	18.825	12.907	42.051	1.667
chr17	1103784	1104763	0.052	2.483	4.127	1.716	4.368	2.502	1.803	1.743	4.333	3.7	3.206	5.556	3.172	3.645	4.791	4.818	6.17	2.469	4.939	3.714	3.05	5.458	4.394	2.133	3.174	5.395	4.031	3.192	1.911	4.979	2.429	4.854	6.807	3.818
chr5	54520339	54520694	0.052	5.834	2.36	0.8	2.996	4.517	92.96	1.33	1.829	9.9	2.394	4.154	6.25	3.786	2.556	3.222	3.455	2.13	3.308	2.333	4	7.952	3.714	1.125	5.667	4.412	5.3	4.077	5.297	2.7	2.5	3.867	5.2	2.2
chr16	67699783	67702609	0.211	3.06	5.738	13.831	11.746	38.821	4.94	1.612	8.573	4.852	2.65	7.607	13.757	9.409	7.464	25.402	5.898	24.979	7.512	7.539	9.132	12.274	13.237	5.12	6.008	6.655	32.859	6.052	2.853	52.905	12.432	131.421	11.226	1.789
chr19	18869322	18869619	0.04	3.25	3.357	1.507	6.127	1.811	4.573	3.11	4.884	4.803	2.277	5	4.333	3	2.857	5.467	3.9	2.577	6.5	2	4.778	3.167	7.895	1.4	4.889	2.5	2.5	3.167	1.933	5.077	3.9	4.2	14.865	2
chr1	37721007	37721433	0.088	3.271	4.292	3.774	6.315	29.565	2.407	1.381	2.487	3.188	2.527	11.622	39.846	17.625	8.393	24.23	10.429	51.268	15.345	21.757	14.472	23.462	79.07	26.124	14.2	11.581	87.487	11.975	3.768	130.974	13.94	72.846	31.312	1.5
chr3	167452601	167453118	0.06	2.733	15.168	26.178	5.114	27.578	0.895	1.663	20.76	3.135	1.74	14	11.382	11.762	9.209	32.107	12.227	3.608	14.019	14.086	12.936	19.295	20.898	10.056	6.654	16.262	8.707	11.196	2.693	67.995	71.24	813.141	19.234	2.111
chr15	74227869	74228262	0.053	1.333	2.275	1.02	6.497	6.678	1.165	3.712	5.728	3.907	3.598	6	2.25	14.581	2.778	3.929	3.375	2.467	3.7	5.222	3.3	6.714	7.462	2.622	4.167	1.857	4.467	1.5	3.25	4.176	5.136	9.914	7.136	2
chr1	172507089	172507387	0.055	2.88	17.907	3.96	9.207	30.33	0.94	2.457	9.837	8.253	58.91	11.735	16.971	21.235	8.679	17.289	27.117	5.337	15.974	23.087	4.222	64.633	14.806	62.331	14.758	12.882	12.333	13.531	0.9	31.589	44.859	14.079	45.34	1.5
chr1	62207468	62209057	0.232	2.961	14.986	29.568	3.452	45.228	1.173	1.916	25.992	2.284	9.52	8.264	15.394	11.148	13.768	10.192	7.348	3.283	9.78	12.219	13.808	13.749	12.861	4.04	9.509	9.296	8.102	5.177	1.721	26.4	22.722	12.105	11.136	2
chr21	47684749	47685076	0.051	1.363	6.514	1.366	1.94	3.243	0.88	14.363	1.42	11.637	6.737	1.714	4.538	3.5	2.889	8	4.25	18.317	5	2.429	8.143	6	6.235	1.986	2.857	3.636	9.261	4	5.384	9.72	4.1	9	7.133	2
chr10	5566812	5567215	0.038	3.693	2.67	0.904	4.587	1.873	1.935	0.889	1.683	1.894	0.84	2	2.6	1.333	2	3.667	1.25	1.288	3.769	1.857	2.933	3.643	3.1	1.4	1.8	3.071	2.8	4.643	2.056	3.357	2.778	5.529	2.364	4.25
chr4	141013652	141013895	0.039	2.938	7.862	5.369	9.778	33.751	1.071	1.062	6.302	1.804	3.053	6.6	18.086	10.947	9	21.176	10.944	3.738	11.143	11.053	20.722	16.344	24.97	10.733	11.222	11.44	16.576	4.5	1.067	39.288	36.415	11.519	4.167	1.667
chr2	26790287	26791037	0.091	3.539	6.343	2.195	11.549	13.525	1.874	2.291	4.949	5.505	2.525	8.28	10.063	12.209	3.8	9.048	9.115	4.028	9.169	8.696	13.797	21.866	5.5	5.972	3.222	6.841	6.744	5.719	1.378	13.742	7.851	10.288	10.797	2.583
chr1	19652937	19653344	0.049	3.605	2.792	1.6	2.395	1.854	0.936	5.253	3.693	3.11	0.856	2.667	4.8	3.455	4.357	6.433	4	7.32	3.5	7.318	4.842	2.889	6.88	0.56	1.667	1.75	8.5	3.6	1.776	3.3	4.706	5.476	5.333	1.714
chr15	93053477	93053741	0.04	5.232	8.08	1.411	6.344	11.432	1.64	1.928	1.944	2.28	2.12	13.138	13.645	27.48	6.588	23.465	93.231	9.772	13.433	17.29	4	346.075	9.905	9.52	12.417	10.75	18.436	11.038	1.043	16.429	22.277	25.74	11.828	3.5
chr1	235490074	235492418	0.117	2.56	30.013	49.657	3.074	34.611	1.709	1.894	66.428	4.651	40.212	14.122	14.246	11.61	18.82	45.365	11.373	5.078	21.869	13.847	8.685	16.695	13.884	8.397	7.316	7.762	14.218	32.642	2.115	51.005	62.568	224.674	12.405	2.087
chr19	2817101	2817785	0.381	3.797	2.28	3.808	3.944	12.373	2.105	1.083	2.998	1.562	1.666	4.938	9.521	4.273	4.048	15.015	10.98	4.305	5.679	10.364	3.083	10.844	5.533	3.87	8.578	11	4.316	106.093	2.719	16.635	5.6	217.977	7.864	2
chr3	184007033	184007736	0.155	1.903	3.253	1.411	7.431	3.905	3.316	1.915	4.011	4.241	2.333	13.732	12.987	11.643	7.92	15.597	12.785	93.041	13.76	12.804	9.824	16.917	13.026	7.321	10.192	11.067	232.432	11.086	3.095	30.203	16.151	39.103	11.913	2.5
chr10	11514171	11514471	0.059	1.66	3.463	1.195	1.943	2.163	1.337	2.658	4.218	1.823	2.747	16	10.433	18.211	11.636	15.886	6.125	172.343	21.816	11.038	6.333	22.475	13.485	4.592	12.576	12.808	374.599	7.421	0.75	21.365	11.04	34.565	13.912	1.5
chr12	50444244	50445722	0.082	3.658	3.853	8.188	10.138	35.028	8.923	3.32	6.547	3.408	1.315	8.07	6.859	26.203	6.811	9.509	8.538	4.976	7.642	6.941	9.013	12.512	9.262	7.879	5.895	6.471	8.465	5.135	2.838	17.971	11.729	14.241	8.84	4.949
chr19	18913074	18913671	0.194	5.113	4.347	3.27	4.363	7.073	1.021	2	4.684	1.188	1.871	5.767	14.922	16.62	5.971	23.168	3.25	2.864	8.717	7.486	6.154	11.491	9.889	12.55	10.522	6.467	6.258	5.929	2.527	12.633	20.212	8.17	10.965	1.8
chr1	31849565	31849989	0.061	2.718	5.824	2.087	12.541	6.499	2.092	0.889	6.435	3.424	2.204	8.233	6.3	4.579	3	7.312	13.787	5.816	4.412	9.034	5.955	33.089	17.073	7.519	4.944	9.4	3.643	3.6	2.429	15.685	6.917	9.487	10.088	2.143
chr7	158061687	158062156	0.038	7.707	3.598	2.257	2.387	0.73	1.173	2.644	2.284	1.829	2.329	2.111	3.5	2.3	1.333	1.9	1.5	1.885	2	1.5	5	2.909	4.526	1.2	1.5	2.923	1.429	3.214	1.512	5.389	3.167	4.955	5.071	1
chr3	13661832	13662088	0.038	1.572	7.656	1.95	6.34	3.728	2.004	2.296	4.008	3.912	3.064	4.3	4.111	3.75	4	3.556	3.167	1.192	4	2.75	3.6	2.857	4.182	1.4	3	4.25	3.444	3.9	2.255	6.357	2.6	5	4.5	1.333
chr8	30251545	30251647	0.036	1.44	12.26	3.71	6.3	21.52	1.94	1.2	10.21	0.9	18.53	19.727	92.023	31	31.667	27.857	19.643	2.12	19	6.9	3.333	29.296	19.882	10.38	62.727	9.167	12.4	13.714	1.833	30.8	40.5	12.727	11.4	2
chr15	65064408	65065049	0.067	2.088	10.544	10.229	23.256	49.152	2.902	2.995	7.645	10.76	247.47	10.164	9.741	10.127	9.54	8.17	4.615	5.835	10.269	19.853	4.6	9.38	18.41	18.386	6.786	8.98	4.407	5.481	1.883	24.892	9.642	10.79	10.288	1.25
chr18	46299876	46300647	0.044	2.956	4.317	1.28	3.667	0.978	1.105	1.615	2.736	2.416	2.429	3.167	5.038	2.214	4.038	2.684	1.4	6.916	3.1	3.786	6.727	3.7	4.367	3.264	2.842	2.375	4.645	3.6	2.132	5.486	4.912	3.769	4.853	1
chr9	104473690	104473970	0.047	2.972	4.175	1.662	3.127	3.116	0.993	1.206	1.196	1.607	6.185	13.444	7.944	9.5	4.75	11.125	6.111	208.145	6.75	8.235	4.636	20.302	10.32	5.214	9	10.115	64.626	6	1.745	15.844	9.043	37.973	9.864	1.667
chr16	2281652	2282774	0.052	1.876	2.397	0.811	2.113	1.09	1.276	5.19	5.509	4.801	3.631	4.152	3.087	3.25	3.077	3.727	1.857	1.415	3.136	3.059	1.667	3.622	3.121	0.933	2.053	2.375	3	3.087	2.209	3.571	2.833	3.8	6.778	1.429
chr10	124316997	124317327	0.052	1.846	1.194	1.51	5.549	3.92	2.349	2.149	3.289	2.337	2.155	6.857	8.522	3.538	5.059	8.043	2.333	5.4	4.5	5	9.125	6.7	6.235	4.6	1.8	5.308	6.864	2.75	0.72	6.05	6.526	11.382	7.583	1
chr19	38182760	38183505	0.095	3.33	2.293	25.149	4.182	63.099	3.963	1.982	7.554	2.033	4.466	8.491	20.882	9.54	8.333	20.131	7.316	10.897	9.714	12.429	13.771	13.916	20.741	9.471	8.098	8.25	17.569	9.873	1.874	33.616	22.754	149.584	13.549	2.5
chr19	18615235	18615989	0.048	2.2	4.261	1.2	5.243	1.936	1.406	2.881	2.656	14.079	17.361	3.84	3.24	5	4	4.556	4.773	2.691	4.867	3.045	4.769	7.261	3.84	2.354	4.083	2.882	2.45	4.962	3	9.132	4.05	5.351	3.567	1.714
chr9	136321618	136322189	0.056	1.496	5.687	1.214	5.402	0.993	2.678	2.992	3.904	6.526	1.882	3.412	8	5.312	5.318	7.069	3.471	42.014	3.3	5.125	4.562	5.13	5.455	0.7	2.8	4.083	10.667	5.308	3.497	5.806	2.167	15.929	3.154	2.429
chr15	63891743	63894479	0.126	2.768	4.425	16.174	11.132	56.997	13.066	1.975	12.319	2.995	3.213	8.596	36.259	8.221	8.863	10.56	4.967	15.057	10.032	15.45	10.432	11.017	13.685	8.773	6.636	7.48	51.455	10.437	3.668	23.301	12.202	14.449	10.196	2.294
chr11	375146	381401	0.114	1.803	3.979	1.233	1.67	1.844	1.221	4.951	2.523	3.535	2.586	3.45	2.766	3.235	3.024	3.236	3.743	2.308	3.916	3.207	3.871	3.446	3.984	1.207	2.386	3.324	2.734	3.404	3.076	4.601	3.457	4.191	5.289	1.36
chr18	77562274	77562607	0.047	2.549	5.977	0.54	1.794	1.535	2.834	0.808	1.22	6.346	0.79	1.6	2.667	5.154	2.667	3.364	6.438	2	2.167	3.143	2.286	2.778	5.8	1.417	2.167	4.167	2.6	3.143	2.956	2.5	4.333	4.769	5.944	1
chr8	142294785	142295530	0.063	2.182	4.301	1.133	4.483	2.036	2.947	1.312	4.014	6.113	10.872	3.682	5.167	2.619	4.08	5.111	2	7.422	2.789	5.171	4.679	4	4.435	4.629	3.368	1.8	10.262	3.5	2.414	6.319	2.1	5.759	4.467	2.071
chr1	15852818	15853852	0.169	1.539	17.392	29.031	3.05	37.483	1.413	1.533	23.344	3.69	3.208	16.264	16.885	27.87	10.276	26.094	12.137	14.044	25.88	22.719	12.859	22.135	55.911	58.837	11.644	14.858	10.309	9.459	2.444	149.903	45.377	176.442	221.327	1.706
chr10	130008107	130010994	0.185	2.668	2.468	6.856	6.93	23.573	8.586	1.536	3.441	4.467	2.01	5.514	16.419	7.631	6.971	8.26	6.455	33.298	5.91	9.012	7.449	14.353	8.897	5.569	4.618	6.532	28.933	6.476	1.521	16.977	10.08	28.537	9.027	2.607
chr6	91791383	91791454	0.035	3.907	2.387	0.96	9.44	1.24	1.053	0.827	0.8	1	0.16	20.5	14.429	31.941	11.5	15.167	17.167	122.707	6	21.25	5	17.571	14.857	4.12	12.333	17	253.212	10	0.45	12.889	11.571	37	5.5	4
chr6	170405840	170406861	0.045	2.033	2.301	1.252	4.233	2.073	1.589	1.674	2.077	3.432	1.824	3	4.972	3.227	4.536	4.212	4.238	2.002	3.606	3.619	2.077	2.071	5.214	1.773	2.759	3.357	4.778	3.6	1.555	4.282	2.133	4.684	3.233	1.818
chr12	131644158	131644657	0.116	3.204	4.656	0.876	5.46	3.676	2.608	2.404	3.058	4.255	2.686	6.182	11.636	7.781	9.838	7	6	47.912	7.042	9.29	2.364	11.957	6.613	2.156	3.2	5.879	76.526	4.842	1.37	11.451	6.933	17.187	11.292	1
chr5	1237786	1238292	0.039	5.352	2.557	1.836	1.738	2.214	1.156	1.324	2.816	3.832	2.413	2.455	7.52	2.231	3.533	4.143	2.9	6.796	2.286	1.429	2	3.158	3.667	0.7	1.571	3.529	3.947	3.357	3.845	4.2	3	4.842	3.75	2.692
chr10	648607	648979	0.044	5.221	4.077	0.9	7.371	3.077	1.189	1.049	1.04	4.312	15.912	5.158	6.524	2.667	3.714	4	2	2.126	2	3.3	1.333	3	5.375	1.96	2.571	6.6	2.8	3.125	2.49	3.857	2.5	5.6	5.1	1.8
chr8	143694894	143701311	0.106	2.056	3.596	3.263	10.8	14.78	5.832	1.74	3.625	2.855	2.802	4.035	6.083	4.6	5.052	8.145	5.541	4.581	7.81	8.007	9.009	10.747	14.102	15.495	3.739	4.316	5.226	4.844	2.967	20.45	19.25	10.557	9.564	1.978
chr2	160911856	160912702	0.091	1.783	7.069	3.167	11.294	14.253	1.036	2.434	4.131	2.079	4.075	12.725	11	20.427	8.483	23	10.353	8.191	10.805	14.062	10.687	21.769	17.098	16.003	8	5.911	9.595	7.6	2.732	18.808	11.861	17.934	14.69	2.182
chr13	114632265	114633259	0.066	2.916	2.996	1.615	3.649	2.288	1.899	1.747	2.865	2.821	2.29	3.758	7.041	4.389	4.323	4.086	3.967	20.594	4.278	3.143	6.071	5.333	7.723	2.992	3.692	5.064	59.593	2.964	2.274	6.218	2.778	7.385	7.231	1.714
chr19	35565496	35565878	0.037	1.716	4.218	0.827	6.308	1.277	2.317	0.886	3.018	1.574	1.137	3.417	2.778	1.8	3.692	5.75	7.8	1.738	2.857	5.438	5.867	1.333	5	2.075	1.25	4.5	2.9	4.722	1.762	2.692	2.778	5.667	5.913	1.333
chr1	234610920	234611291	0.04	1.944	5.101	2.835	14.843	14.48	0.887	1.778	9.253	3.475	27.776	3.929	7.111	5.235	3.154	6.174	4.941	4.891	5.438	4.125	3.846	4	7.52	1.867	3.857	5.105	7.333	5.526	2.713	11.791	8.4	6.37	6.958	2.714
chr14	48142960	48145761	0.171	2.804	2.47	21.615	5.43	67.276	22.449	2.593	7.202	4.19	1.577	6.673	12.124	6.569	12.125	9.086	5.417	4.419	7.263	7.734	19.281	7.706	9.559	7.932	5.37	6.244	10.504	5.504	4.961	22.123	15.37	17.06	10.589	1.25
chr13	27070784	27071121	0.07	2.053	1.787	0.903	1.531	3.267	0.82	1.831	0.911	2.51	1.977	10.821	9.636	6.714	10.667	13.243	7.808	68.52	12.949	8.852	6.143	14.295	6.647	1.856	6	6.8	166.517	7.7	1.05	16.696	13.121	40.894	7.2	1
chr7	130417054	130417243	0.036	6.583	3.166	0.867	1.943	3.589	33.457	3.469	2.257	2.154	0.84	4.2	7.167	1.333	4	2.8	3.4	4.766	10.667	2	3.833	3.833	4.857	2.1	2.5	6.2	1	3.4	1.375	4	2.2	3.5	2.5	2.75
chr5	118691288	118692355	0.069	1.821	5.079	29.888	6.338	67.625	4.974	1.947	14.557	2.805	5.331	10.258	7.647	10.103	18.578	11.121	5.843	3.234	10.38	12.515	13.323	13.422	13.385	6.066	6.161	6.569	8.444	7.085	2.096	29.921	18.119	10.897	7.896	3.05
chr4	141418672	141419622	0.118	2.684	3.114	16.492	10.369	50.185	48.256	1.124	12.945	3.822	1.698	6.839	9.667	13.876	9.053	9.078	3.367	3.565	7.286	7.525	11.039	12.151	8.101	8.474	5.091	6	6.22	6.74	4.737	16.793	16.819	7.969	10.174	2.429
chr10	11949829	11950495	0.043	1.678	4.702	1.003	3.622	1.235	2.4	1.162	4.455	2.194	2	4.111	2.765	3.13	3.704	3.8	3.833	3.996	4.5	2.714	4.75	3.389	4.556	1.617	2.75	3.056	4.633	3.952	1.913	2.231	4.76	4.966	3.6	1.714
chr17	78134392	78134741	0.05	1.894	5.377	2.72	13.737	35.886	2.967	1.858	5.1	2.96	3.771	8.037	8.483	11.758	8.455	11	9.864	3.843	9	6.286	11.48	4.786	10.97	3.911	7.5	8.217	6.857	7.636	1.2	14	16.75	6.654	7.105	1.75
chr11	68818829	68819305	0.042	4.08	5.891	1.37	9.585	4.872	0.9	3.589	7.297	8.568	35.644	2.5	2.846	3.684	2.556	5.04	3.5	2.463	2.75	2.3	3.273	2.75	5.64	1.12	3.375	3.5	1	4.529	2.855	3.143	2.5	4.647	4.167	1.5
chr16	87973256	87973482	0.047	2.689	2.213	0.88	0.97	3.053	0.865	2.316	1.406	2.88	2.978	2	4.125	3.889	4.25	33.913	5.667	3.445	1.333	4.6	1	2.5	4.5	1.283	3.286	3.333	2.2	3	1.679	3.286	3.714	4.7	6.1	3.167
chr19	49109754	49110798	0.049	2.616	5.252	1.422	2.887	1.653	1.811	3.038	5.551	3.274	2.843	5.024	3.744	2.353	4.395	5.587	5.667	1.628	4.37	3.294	3.633	4.791	3.93	1.05	2.579	3	3.233	4	3.092	4.805	3.406	4.206	5.367	1.375
chr3	141119648	141119888	0.046	2.356	5.392	1.551	9.36	7.66	1.948	2.084	3.032	1.452	4.784	5.667	3.125	2.167	8.474	7.588	3.286	8.388	3.714	9.947	2	12	8.5	2.1	11.286	8.133	5	3.1	0.9	16.704	7.375	9.211	7.3	1.333
chr12	43945131	43946520	0.131	2.824	3.948	29.065	7.434	75.212	7.151	2.206	10.466	4.034	2.918	8.404	21.406	9.467	10.893	14.351	7.341	19.889	12.139	9.369	14.155	11.806	11.655	18.088	12.691	7.239	33.291	14.429	2.679	22.943	55.176	24.487	13.6	1.857
chr1	209739503	209739740	0.046	1.817	1.8	1.08	5.516	3.653	2.427	2.129	6.356	2.537	2.2	11.19	12.591	64.253	8	18	11.696	186.498	12.278	12.826	10.571	26.511	9.647	6.917	5.143	10.565	189.494	33.52	2.142	17.194	15.08	51.179	12.321	2.4
chr17	10779385	10779622	0.048	3.142	1.858	1.554	2.36	3.858	2.169	0.867	2.342	1.636	1.72	13.929	25.857	16.633	10	11.48	7.125	121.702	14.52	6.667	5	25	12.964	5.233	9.526	8.647	293.835	7.357	1.84	11.739	12.808	32.279	8.611	1
chr22	47362691	47363000	0.036	1.476	2.683	0.8	4.392	1.929	1.778	1.425	0.855	6.317	9.286	2.625	5.667	1.333	3.857	3.111	3.1	2.751	4.667	2	5.385	2.833	4.6	1.4	3	4.091	3.7	5	4.013	3.636	3.727	3.538	7.941	2
chr2	191237204	191237335	0.037	0.82	2.84	1.56	1.2	1.112	0.8	1.92	3.032	1.664	1.048	9.1	12.6	7.778	9.778	12.615	10	101.24	12.467	12.6	1	28.625	14.824	5.314	10	12.8	94.877	10.5	0.45	11.385	12.692	29.786	4.222	1
chr16	942042	945807	0.138	3.01	2.875	1.118	2.594	1.99	1.543	2.386	3.777	3.945	2.222	3.638	4.887	5.142	3.967	5.216	4.128	9.648	5.887	3.673	5.039	6.659	6.655	2.347	2.448	3.918	62.448	3.962	3.913	12.798	4.108	14.247	7.071	2.167
chr1	7568046	7568426	0.04	2.035	4.12	0.88	5.025	1.128	1.317	4.565	6.47	4.062	2.192	3.417	5.824	4	2	4.941	3.417	3.365	5	2.667	5	4	3.5	1.12	1.75	2.25	3	1	2.218	5.333	2	6.045	5.071	1
chr18	8478651	8479086	0.093	3.878	2.495	1.544	6.344	1.889	2.626	1.577	2.101	7.037	1.614	9.361	8.147	10.892	7.462	16.263	5.5	204.127	11.237	9.658	13.667	13.52	9.432	14.242	10.886	9.903	81.101	6	2.525	9.75	10.059	60.491	12.49	1
chr22	45093110	45093974	0.168	2.891	4.005	1.269	6.592	4.608	2.975	2.655	4.271	6.955	4.109	11.493	13.942	7.14	6.591	14.375	8.706	103.174	10.727	10.235	11.671	19.413	11.176	3.392	6.395	10.111	197.23	5.425	3.998	19.134	11.289	56.127	11.108	2.214
chr21	45361514	45362078	0.088	3.617	2.774	1.872	3.816	2.151	1.663	1.671	6.379	1.266	3.345	7.357	6.069	24.389	4	7.088	5.889	63.788	8.341	7.353	2.5	15.303	5.966	2.769	3.375	12.509	39.697	4.789	2.152	8.146	6.185	25.454	9.452	4
chr11	60082550	60082658	0.036	5.18	5.28	0.787	3.37	3.07	1.66	2	5.12	2.86	1.14	6.143	4.5	3	3.5	7	6.4	15.81	3	7.875	1	4.571	7.833	5.5	2.5	6.75	7.5	4.5	1.4	5.857	3	9.75	12.333	4
chr1	26371409	26373989	0.166	3.103	3.365	6.206	8.784	34.32	77.945	2.312	4.556	4.991	2.891	5.773	7.148	5.42	5.368	7.607	4.638	3.993	7.03	5.593	11.09	6.91	5.837	5.512	4.356	6.722	4.794	6.139	7.269	11.675	6.19	8.396	6.781	2.31
chr6	27598638	27598916	0.041	5.385	5.389	63.978	3.204	38.767	3.425	1.444	18.287	2.66	3.335	14.595	8.316	9.962	13.875	12.812	4.882	27.596	3.091	15.2	9.045	14.116	18.543	6.517	5.933	7.667	19	10.043	2.994	41.565	56.776	19.791	9.815	2.333
chr6	43058286	43058535	0.042	0.707	24.916	6.28	9.004	42.78	1.113	1.295	11.092	4.232	5.396	16.405	12	10.174	14.552	14.125	7.2	5.824	10.778	9.227	8.176	13.5	12.5	9.378	12.25	13.875	8	12.333	1.375	24.302	23.116	20.146	11.481	1.5
chr9	123062042	123062444	0.067	2.887	2.01	1.855	0.929	2.309	1.067	2.395	3.705	2.28	2.925	2.846	8.6	24.885	7.742	9.147	5.474	62.545	5.1	5.636	2.7	17.5	9.63	3.969	10.6	11.842	69.091	7.038	1.55	5.4	3.182	17.345	6.68	1.6
chr2	74405341	74406368	0.141	2.228	23.869	36.669	1.535	23.109	1.705	1.32	51.095	4.126	11.542	61.788	10.914	6.453	15.44	124.716	7.1	6.82	19.803	11.947	8.274	11.3	17.372	6.045	8.299	10.11	7.267	13.208	1.93	39.964	67.798	16.866	11.735	1.625
chr21	44588373	44594318	0.098	2.447	3.41	3.993	6.178	12.943	3.615	1.658	4.724	2.661	2.258	5.439	8.129	6.088	5.271	7.35	4.781	5.051	6.087	4.919	9.265	6.391	7.663	2.744	5.802	6.136	8.82	4.458	4.582	9.872	10.505	11.807	7.874	2.195
chr15	77956845	77957052	0.038	0.942	2.888	3.324	9.684	5.493	1.56	2.409	5.124	3.471	1.609	7.083	3.444	5	4.25	6.533	5.727	6.204	3.3	4.857	7.727	6.857	5.5	0.7	2.167	3.167	7.467	2.25	1.367	6.533	4.429	12.348	8.071	1.5
chr1	109419261	109420109	0.199	1.586	3.741	25.954	2.365	38.765	3.24	1.389	11.491	1.734	2.635	7.064	11.482	7.34	7.442	10.355	8.395	6.856	10.695	9	8	14.204	14.684	6.728	7.34	8.21	10.944	80.385	2.645	30.376	15.427	12.53	59.355	1.462
chr1	3531336	3532423	0.099	5.345	3.835	1.884	4.955	2.851	1.953	1.607	3.082	6.192	3.308	8.786	8.254	5.07	5.92	10.814	8.694	53.444	8.942	7.943	8.981	20.28	7.532	2.174	5.588	8.314	108.737	6.024	2.893	14.518	6.774	26.71	8.739	1.733
chr12	123373120	123373212	0.035	6	11.09	4.76	15.29	16.22	5.26	5.34	5.34	7.13	28.89	9	11.286	15.667	6.4	16.071	7.25	3.67	6.167	11.5	9	11.6	19	9.217	3.833	7.143	5.833	1	2.76	21.385	6.167	9	7.857	1
chr2	119071039	119071388	0.057	3.003	4.5	3.654	16.06	10.771	2.92	3.097	3.52	2.92	2.997	10.1	13.422	9.034	6.167	11.133	11.811	56.3	6.682	11.455	10.552	19.137	27.333	17.867	10.621	9.28	33.663	7.731	0.54	46.726	7.167	16.071	25.485	2
chr6	97284669	97286143	0.184	3.097	15.632	38.666	4.953	44.894	5.233	1.228	38.18	3.778	3.86	8.824	11.539	8.907	17.71	24.511	6.767	5.505	10.694	15.323	13.923	8.825	13.442	6.733	11.099	8.195	10.873	8.295	1.211	31.415	73.928	17.005	11.273	1
chr2	162094164	162096411	0.136	1.469	2.948	20.457	5.821	64.864	10.109	1.45	8.316	3.547	1.882	8.616	18.175	5.689	10.59	11.099	7.057	3.821	8.357	10.101	28.727	10.925	15.052	17.796	6.14	8.354	7.649	5.23	3.701	46.283	8.66	33.942	9.757	1.529
chr1	6632678	6633104	0.048	4.188	4.191	1.32	8.652	2.588	1.661	1.18	5.969	2.789	4.452	4.077	7.591	10.568	5.789	4.737	5.529	2.356	6.16	6.15	3.462	4.471	6.708	2.4	3.167	4.211	2.75	4.214	2.159	6.3	5.105	6.643	4.278	1.333
chr19	58568773	58568961	0.038	2.705	3.17	0.24	5.95	1.995	3.44	1.715	4.95	0.97	4.385	2.5	2	5	3	5.4	2.75	2.285	6.818	1.5	2.8	5.25	2.5	1.4	1	3.5	2.5	1.333	2.556	6.1	1.333	6.273	9.562	3
chr18	72114606	72115351	0.043	3.206	3.306	0.914	1.782	0.889	1.421	2.088	2.243	3.293	1.723	1.769	2.929	1.625	3.059	3.5	2.364	1.455	1.625	1.917	3	4.966	3.111	0.7	2	1.929	3.125	4.353	2.007	3.65	2.5	3.476	4.19	1
chr1	198671035	198671136	0.036	4.05	12.02	2.24	13.68	21.71	1.81	1.61	9.35	7.76	1.71	7	11.571	10.5	6.8	16.1	4.8	8.12	7	11.5	15.4	12.125	5	3.32	4.8	11.1	8	11.333	1.35	7.429	5	11.667	9.25	4
chr11	125240359	125240720	0.041	0.887	5.56	5.906	26.129	13.82	2.846	5.851	3.689	1.82	2.26	4.267	2.875	4.083	2.636	8.214	2.5	2.18	4.077	6.1	15.977	9.861	7.556	3.818	3.5	5.412	7.407	6.188	3.186	11.182	7.875	9.406	6.5	1.4
chr4	37244673	37247580	0.125	2.522	2.412	11.801	9.217	54.062	41.9	1.574	3.796	4.482	2.247	6.754	30.293	8.674	9.104	9.931	5.484	26.193	7.222	8.464	14.039	9.551	9.312	5.192	3.828	6.341	59.316	6.42	6.143	18.098	10.509	20.546	8.319	1.833
chr6	170587390	170587713	0.056	3.2	5.476	1.871	8.157	4.886	3.338	2.988	1.828	4.742	2.135	5.389	7.957	10.3	4.833	10.433	3.667	14.163	9.828	4.286	6.357	11.632	9.083	2.087	3.222	7.471	18.373	2.5	2.693	2.778	4.75	9.667	5.929	2.375
chr2	241533301	241538259	0.081	1.901	3.471	1.368	2.228	1.721	1.645	4.932	2.94	6.151	5.056	5.182	6.807	4.099	4.098	4.9	4.509	13.228	3.821	3.456	4.056	6.719	4.313	1.213	3.048	5.704	33.945	4.306	2.307	5.764	4.59	14.848	5.697	2.042
chr6	26457992	26458295	0.054	1.533	27.34	32.713	2.197	25.82	1.34	0.927	36.333	3.097	2.738	12.394	8.625	6.25	13.65	34.259	8.087	2.218	16.778	9.391	3	15.93	7.87	1.425	7.64	2598.749	10.25	13.485	0.975	22.463	57.927	18.609	13.212	1
chr7	100284998	100285469	0.043	2.109	3.869	0.951	2.106	1.947	1.66	11.76	3.836	9.173	10.213	4.5	2.75	2.125	3.438	3.143	2.5	1.571	2.429	2	2.222	3	5.455	0.933	2.333	4.5	3.154	2.375	2.218	3.077	3.643	2.583	4.176	1.833
chr12	131772929	131774052	0.046	2.577	4.143	1.236	3.127	1.429	2.039	1.195	3.183	2.29	1.463	1.636	2.818	1.8	2.619	2.214	2.067	2.226	3.19	2.059	1.25	2.583	2.958	1.708	1.375	3.259	2	2.308	2.811	1.857	1.333	2.941	1.824	1.25
chr8	21937837	21939794	0.061	1.921	1.988	1.582	10.79	5.213	4.839	2.717	2.981	3.834	1.969	3.816	4.824	3.831	5.559	7.165	3.956	8.948	4.289	4.02	4.811	7.86	4.268	1.445	2.25	5.054	7.978	3.163	2.183	5.74	6.683	9.333	5.789	2.52
chr4	24415153	24415336	0.038	1.491	5.703	2.423	8.297	14.223	1.76	2.074	4.417	1.743	1.28	9.111	13.238	40.729	5.286	9.353	8.5	33.137	8.071	17.875	8.375	10.556	5.667	5.78	9.818	5.833	27.579	8	1.829	15.941	10.824	23.571	7.333	2.5
chr20	60451299	60451433	0.036	2.253	4.173	1.533	2.993	1.293	2.013	3.093	3.513	7.26	1.2	2	5.8	3.5	3.167	2	1.5	2.013	4.5	2	5.4	2	3.5	0.7	2	1	3.8	3.333	1.983	3.6	6.25	1.833	6.714	1.5
chr17	72753787	72754696	0.048	2.083	8.591	2.767	10.76	7.79	1.05	1.598	3.491	6.139	21.592	2.542	5.889	3.731	3.053	6.9	4.848	1.384	4.455	3.7	2.81	3.853	4.37	1.493	4.036	4.375	3.562	4.944	1.974	7.387	5.923	6.612	5.889	1.8
chr18	77586982	77587444	0.07	2.913	2.81	0.8	1.808	0.923	1.504	1.117	2.395	4.789	1.171	4.214	4.85	5.714	2.538	4.167	3.941	41.613	3.333	2.364	1.714	9.552	2.583	2.571	2.286	3	37.129	4.769	2.805	7.758	5.636	10.976	10	2
chr14	24808427	24809441	0.068	4.519	2.688	21.172	8.885	89.102	51.508	1.658	6.725	3.839	3.409	4.686	11.151	6.847	4.833	8.045	3.679	4.963	6.39	8	6.185	8.739	8.373	2.319	3.613	4.659	5.077	5.5	5.135	22.445	8.987	10.203	7.413	3.3
chr5	112311997	112312849	0.115	2.46	37.544	33.902	5.454	47.44	1.091	2.064	49.785	3.55	7.858	15.551	13.256	11.179	17.412	53.7	8.831	1.867	23.387	17.333	7.326	22.85	20.029	31.49	8.169	71.994	7.949	136.164	3.505	47.048	95.882	30.46	14.616	2
chr16	10736124	10736557	0.07	3.669	10.713	5.947	11.427	25.418	1.03	1.464	4.327	5.462	1.14	7.966	11.769	14.939	7.429	18.971	7.2	5.531	10.561	16.058	14.9	22.466	14.239	7.825	9.317	7.966	11.122	9.528	1.28	27.148	17.117	13.579	11.341	3.944
chr15	82344062	82344578	0.052	2.213	4.324	2.459	4.661	3.528	2.617	1.88	2.916	4.145	3.128	6.304	4.227	3.824	6.233	6.136	3.75	6.41	6.586	6.059	2.125	3.929	5.962	1.812	5.318	5.44	4.611	3.467	2.984	7.438	1.714	4.3	7.618	2.833
chr22	46301698	46302635	0.046	2.366	3.655	1.969	3.965	2.896	3.303	1.949	4.752	3.276	1.978	3.682	4.786	2.611	2.963	3.71	3.176	2.629	4.325	1.9	3.192	5.195	3.618	0.7	2.81	2.143	5.6	4.038	3.824	4.463	2.5	5.731	7.098	1.75
chr19	36979886	36981255	0.169	4.009	37.917	55.476	6.971	69.543	1.288	1.995	87.292	2.752	6.504	104.436	18.103	19.198	10.504	212.954	8.175	12.052	28.877	35.212	11.012	26.307	45.473	43.401	10.542	14.776	13.766	20.427	2.773	52.274	77.704	242.236	18.515	3.385
chr6	46010185	46010348	0.04	2.14	2.48	1	2.52	2.82	1.847	2.573	4.62	2.12	2.12	17.19	9.333	10.333	5.9	17.708	16.667	139.26	18.15	15	8	23.6	11.895	13.008	12	5.7	119.79	14.643	0.9	10.385	14	41.591	9.692	1.5
chr18	3585081	3585307	0.042	2.884	12.031	3.902	14.907	19.787	2.658	1.449	4.138	2.764	5.524	8.611	53.814	15.042	5.538	14.52	8.333	7	10.895	6.583	10.8	19.697	16.48	10.167	34.882	3.125	21.5	5	2.915	22.026	12.389	12.63	5.5	2.5
chr11	115530950	115531676	0.053	1.8	2.823	9.914	11.196	39.326	28.608	1.417	3.083	4.956	3.496	5.029	8.185	5.41	4.333	6.568	7.644	3.695	7.152	4.36	8.941	6.978	5.139	1.54	8.854	4.871	10.812	5.562	1.766	11.432	6.395	6.405	8.846	2.8
chr11	44324121	44324308	0.037	3.26	2.725	0.96	1.945	0.905	72.11	0.985	1.349	11.71	0.8	1	5.167	3.5	1.333	4.5	3.6	0.8	3	2.8	2.667	4.4	3.4	0	3	4	3.6	3.667	5.829	6.444	2.5	2.286	6.833	2
chr12	74931429	74931875	0.089	1.827	30.322	42.022	2.36	27.913	3.309	2.012	66.096	3.849	4.638	13.043	4.81	10.343	16.388	16.638	8.029	9.631	20.286	14.163	11.032	19.738	17.27	6.604	4.609	11.293	14.133	104.966	1.933	55.203	68.732	17.167	10.761	2
chr20	33796320	33796433	0.036	5.352	3.688	0.427	4.688	3.376	1.008	0.912	2.936	0.86	3.672	14.923	22.667	14.455	11.778	15.278	13.125	177.824	16.5	11.4	2.5	31	17.824	10.6	16.929	10.167	431.355	7.667	0	36.682	16.286	43.682	14.538	1.5
chr11	111410187	111410545	0.058	6.557	2.717	1.14	8.289	4.623	20.397	4.471	7.917	4.56	3.923	5.8	3.5	5.632	5.412	3.231	6.895	1.226	6.167	3.222	3.75	3.786	5.684	3.58	4.154	7.25	4.688	5.462	2.376	8.267	9.464	11.028	8.519	1
chr10	133857099	133858162	0.059	2.628	3.663	2.243	13.975	7.181	3.048	2.78	3.34	5.241	2.762	3.545	7.053	4.738	7.385	6.97	6.174	5.516	5.717	5.244	7.83	6.051	8.704	3.4	6.263	7.333	4.727	6.022	3.204	5.918	2.643	6.922	7.84	2
chr15	43425400	43426725	0.114	2.204	5.093	31.097	8.767	68.869	23.969	1.908	14.035	3.106	3.094	8.589	10.131	8.236	8.103	8.287	7.952	4.342	8.211	9.469	12.683	11.336	11.583	5.797	6.358	6.342	6.833	8.648	3.51	20.773	16.364	8.981	9.092	2.062
chr7	157342495	157343808	0.052	3.175	3.174	0.914	1.915	1.682	1.872	2.305	2.998	3.295	1.609	4.152	4.939	3.3	2.824	4.754	3.147	1.766	4.404	3.812	3.387	4.523	3.705	2.547	2.6	3.257	4.465	2.812	2.796	2.784	3.273	5.262	5.446	1.941
chr2	1250111	1250310	0.044	2.98	4.975	0.984	4.685	1.84	1.37	3.14	2.795	3.83	1.16	6.062	6.091	8	8.765	5.833	1.8	64.505	5	5.75	9.1	7.5	1.5	3.678	6.25	4.333	62.219	8.182	0.9	14.8	5.111	20.962	4.909	2.8
chr3	184297050	184297477	0.043	1	2.819	1.375	8.664	2.219	6.461	1.541	4.32	9.809	3.248	7.548	5.294	5.043	2.25	5.864	5.5	3.035	4.588	4.231	7.286	8.179	6	2.011	4.85	5.083	3	2.3	2.811	7.36	3.867	7.115	6.083	1.25
chr17	30812982	30815518	0.265	2.474	10.226	14.635	13.694	47.384	3.593	3.308	21.286	4.289	7.048	7.177	9.921	5.6	4.856	8.813	4.85	4.358	8.17	22.101	8.83	8.372	11.106	8.83	4.462	5.927	5.952	5.974	1.716	23.408	12.891	12.486	26.852	2.6
chr20	62662210	62662550	0.04	2.146	6.4	1.235	1.38	0.95	2	6.417	1.169	4.369	1.893	5.667	1.5	3.333	2.714	2.286	2.444	1.463	5.125	1.25	4.2	3.333	5	0	2.5	2.9	1.5	3.714	1.685	3.833	1.5	3.929	3.778	2.4
chr16	8617863	8617948	0.035	0.36	4.667	1.02	2.813	14	1	1.24	4.267	2.227	1	34.231	29.043	34.05	19.2	37.074	22.4	529.027	30.588	46.955	12	64.393	25.9	49.83	25.833	25.7	631.646	14	3.7	80.162	24.385	112.132	40.458	3.5
chr10	101117965	101118080	0.035	4.632	1.264	3.304	4.968	10.528	1.184	1.82	2.096	2.384	1.768	17.688	9.5	11.643	6.143	11.889	8.4	3.808	6.833	6.444	9.444	15	12.692	5.362	11.667	7.5	8.5	5.143	0.9	15.083	8.7	12.929	13.182	2.5
chr1	41728731	41728919	0.04	3.12	0.12	1.263	2.16	1.76	1.9	0.747	3.417	0.896	1.543	13.105	13.667	8.286	6.5	5.7	8.143	109.486	12.588	10.857	2	17.375	15.091	6.114	4.571	5.455	23.656	7.545	2.287	24.656	7.308	35.684	8.786	1
chr1	232441992	232442274	0.048	4.807	3.596	2.452	12.636	7.68	1.596	1.189	0.58	4.684	2.458	10.185	5	8.667	4.308	15.257	11.714	58.876	9.7	4.714	5.091	13.467	10.581	3.636	6.357	5.846	101.968	8.905	0.9	8.455	11.815	21.582	11.259	2
chr14	102689156	102689400	0.041	3.03	3.308	0.864	2.62	2.667	0.903	3.84	7.56	6.596	4.616	7.071	1.5	4.25	3.429	3	1.5	1.84	4.6	3.429	4.5	3.143	2.167	0.7	2	4.111	3	1.5	3.9	5.375	5	4.444	8.214	2
chr17	25904205	25904667	0.066	2.838	7.711	1.46	13.973	5.5	1.729	2.184	5.089	2.7	5.411	3.625	8	7.688	5.28	3.625	7.864	2.344	9.086	6.238	6.8	6.741	10.739	2.662	5.409	3.765	5.704	4.316	0.9	10.3	3.846	7.323	10.884	1.833
chr19	18497572	18497951	0.045	2.59	5.255	2.702	9.55	10.68	5.45	3.692	10.71	2.933	8.003	7	2.9	13.341	3.692	4.6	3.923	4.452	5.955	7.85	2.7	6	5.267	1.4	4.667	7.577	2.571	6.095	2.653	10.5	7.87	6.625	8.971	1.5
chr1	41418049	41418611	0.085	2.065	4.306	3.048	8.003	12.748	4.061	2.861	4.026	3.17	2.131	16.723	16.792	15.662	8.324	27.402	10.312	163.866	18.212	20.253	11.298	24.905	18.859	19.836	9.073	18.028	335.046	8.139	2.117	28.876	13.625	39.699	23.22	1.25
chr18	72121275	72121764	0.047	1.983	1.228	1.411	5.957	4.653	3.821	1.842	1.935	2.649	1.812	4.286	3.762	4.118	2.667	3.357	2.778	2.806	5.577	2.889	3	4.6	4.5	0.467	2.444	3.5	3.846	4.7	0.771	3.091	3.25	5.192	8.553	1
chr22	37522414	37523332	0.091	2.923	2.856	1.552	6.875	4.372	1.451	3.614	3.879	2.649	2.688	7.607	7.275	7.942	3.357	24.671	5.545	46.216	7.651	7.491	6.889	8.438	7.899	23.897	5.771	5.378	62.915	5.814	1.147	12.253	8.735	29.608	16.851	1.5
chr17	18158553	18158938	0.057	3.901	3.693	1.88	1.654	1.827	1.846	9.741	3.896	6.021	10.736	4.333	2.556	6.778	6.524	4.688	6.5	20.427	3.538	6.059	3.667	7.04	6.143	1.167	8.208	2.857	22.671	4.6	2.806	9.033	6.913	11.135	4.231	3.167
chr2	1131823	1132126	0.056	0.911	2.49	1.404	2.852	1.523	1.609	1.964	3.257	4.938	6.354	9.16	5.824	8.045	9.407	15.639	7.389	90.16	10.077	11.129	4	10.208	14.878	6.313	9	5.273	131.75	8.727	3.427	19.744	8.269	135.984	12.75	3.667
chr22	50066757	50067785	0.051	2.275	2.744	1.622	2.998	1.609	9.199	1.823	2.078	4.253	1.989	2.611	3.52	3.786	4.094	4.719	5.226	2.663	4.417	4.5	7.184	4.219	4.5	2.611	1.4	4.464	2.529	4.04	1.367	3.52	4.185	6.02	4.229	1.5
chr12	4964661	4965047	0.056	3.627	2.792	1.375	5.88	7.693	2.48	4.69	2.075	3.595	1.588	11.8	10.077	13.541	7.871	14.31	9.452	112.76	6.92	10.767	4	21.371	14.977	10.285	7.591	11.351	180.752	5.864	2.9	20.2	21.062	39.4	8.429	2
chr9	129435413	129437322	0.078	2.612	4.753	3.185	18.259	13.796	6.66	1.67	5.911	3.408	2.907	5.647	7.782	4	5.894	5.875	5.387	3.16	7.01	7.439	10.861	6.948	10.219	4.191	5.222	5.4	7.558	6.198	3.133	12.954	6.773	10.308	9.902	2
chr2	25560065	25560501	0.041	5.602	5.272	2.423	7.456	5.309	8.316	4.318	4.567	9.429	19.487	4.125	4	6.917	5.182	6.87	7.522	24.6	6.96	9.231	4	8.242	8.276	4.455	5.583	6.929	9.621	3.667	5.867	8.452	8	11.773	5.423	2.286
chr5	178715326	178716245	0.06	2.643	1.519	1.164	1.529	1.953	1.333	2.543	3.631	3.968	1.823	3.467	3.964	2.909	4.4	3.381	4.059	2.79	2.895	3.435	2.429	2.48	4.562	2.083	2.154	2.722	2.545	2.4	2.559	3.429	3.444	5.057	5.69	1.875
chr19	42683244	42683942	0.221	2.737	1.871	2.203	9.773	14.139	32.503	2.72	4.521	4.733	4.837	11.258	13.179	9.681	6.786	9.86	8.045	67.083	4.917	9.62	15.936	9.475	10.926	9.083	6.351	9.231	61.291	5.938	3.641	21.101	9.914	38.533	9.543	2.733
chr18	77166692	77167432	0.047	3.236	2.013	1.703	1.964	0.92	1.286	1.633	3.395	2.394	4.795	3.062	4.879	2.778	4.724	2.5	2.957	1.333	4.818	2.333	4.043	3.69	3.68	1.96	3.375	3.967	3.429	4.783	1.308	2.81	2	3.875	3.13	1.333
chr1	230468280	230468870	0.056	1.692	23.892	7.842	14.913	26.334	1.339	4.457	20.577	3.93	2.567	6.167	7.95	4.857	9.596	10.491	6.486	2.562	11.14	11.625	8.707	7.119	9.396	14.758	6.621	6.909	8.714	6.71	2.396	19.444	14.535	15.013	9.271	1
chr3	44225879	44226110	0.036	1.476	4.013	3.809	5.898	14.102	2.126	1.989	3.738	1.462	2.491	5.273	7	5.455	6.929	3.75	6.923	10.471	3.7	7.8	7	9.071	8.353	1.94	5.111	9.294	14.621	2.75	0.675	7.278	4.364	12.444	6.294	1.5
chr6	33239236	33240051	0.084	3.036	68.085	74.893	1.999	43.593	2.748	2.925	82.481	5.43	20.062	19.297	14.579	14.879	19.651	32.55	13.312	7.776	38.465	33.458	12.824	34.231	34.963	19.755	12.827	19.341	10.863	9.821	3.364	84.635	238.148	38.118	19.797	2.615
chr14	91607093	91607309	0.046	5.28	3.302	1.406	5.4	2.133	0.995	2.436	4.298	4.164	7.907	19.708	15.909	18.679	9.522	18.679	13.882	182.791	11.35	15.087	6.833	17.562	18.214	6.65	11.895	4.75	179.324	9.25	2.58	15.182	9	43.109	13.583	2.5
chr2	239075002	239077296	0.052	1.828	3.549	1.176	2.212	2.211	1.813	3.852	3.063	5.595	1.91	4.051	4.35	3.34	2.868	3.838	3.364	2.258	4.325	3.548	2.811	4.195	5.488	1.558	3.717	4.548	2.84	3.15	3.101	4.563	3.569	3.466	5.467	2.3
chr10	13017230	13017579	0.054	3.251	3.68	2.157	4.023	2.469	2.1	0.04	3.26	5.903	2.834	4.824	5.947	3.667	3.4	9.029	3.706	46.494	5.833	3.75	4.667	6.652	7.542	3.443	5.842	4.474	31.359	6.526	1.5	10.138	5.556	11.676	5.4	1.5
chr22	40089705	40090492	0.041	2.061	2.426	1.347	3.91	2.218	4.086	1.048	3.159	3.243	2.091	2.188	2.5	2.533	3.64	5.125	2.333	2.724	3.55	2.071	3.579	2.692	5.35	1.05	5.04	1.2	3	2.833	1.857	3.818	1.2	4.778	5.129	1.429
chr2	42281903	42282480	0.07	1.972	8.367	2.231	12.671	7.323	1.373	5.565	4.71	4.661	3.463	10.028	9.558	13.825	5.571	14.281	3.333	68.226	9.426	9.605	12.291	14.097	14.847	5.529	8.103	7.438	70.229	5.906	3.433	15.486	10.13	27.25	12.115	2
chr17	62038443	62039832	0.18	2.324	6.784	8.577	11.29	29.656	2.577	1.277	14.172	2.654	2.622	7.805	6.75	53.321	9.329	11.1	8.636	3.794	7.578	18.865	9.861	41.577	25.691	13.321	7.024	7.938	6.907	8.136	2.973	34.507	15.35	9.177	30.672	1
chr1	12689442	12689853	0.055	1.07	15.271	3.995	9.847	19.167	0.92	2.209	4.108	3.68	3.28	11.75	13.431	14.476	11.436	21.508	10.938	5.838	18.429	20.103	32.047	20.203	21.699	17.121	12.756	11.979	24.106	7	1.582	25.2	17.5	28.474	14.096	1.714
chr11	60690877	60694432	0.195	2.487	4.741	14.901	7.707	34.028	3.566	2.983	8.754	6.02	7.704	5.109	10.395	11.1	7.754	9.176	4.705	3.53	9.374	17.067	10.267	8.219	11.063	6.005	6.027	5.929	7.379	5.317	2.136	31.709	10.58	89.391	10.785	1.952
chr11	2216018	2216739	0.17	2.439	3.375	1.837	3.855	4.743	2.866	0.964	1.269	3.545	1.52	6.2	16.667	7.951	4.643	10.241	6.575	87.514	8.667	11.27	9.86	13.104	7.865	4.994	4.4	7.667	27.048	4.812	2.839	18.075	10.932	48.25	11.682	2.545
chr1	156664043	156664366	0.048	3.289	19.858	4.637	14.905	23.757	1.049	2.308	17.542	4.53	4.588	7.81	8.857	11.24	8.917	16.566	5.556	9.2	11.032	8.667	9.778	8.63	7.789	3.989	6.588	5	10.034	7.5	1.46	18.957	10.8	18.345	12.281	3.1
chr3	11195414	11197495	0.085	2.473	2.597	11.484	7.289	44.934	25.978	1.682	4.779	3.472	2.932	7.342	11.797	8.311	7.372	9.211	6.711	36.364	7.911	6.16	7.697	9.239	8.557	4.434	6.101	6.936	52.912	7.222	3.157	18.422	8.43	21.401	8.662	2.346
chr22	32365999	32367465	0.123	3.287	3.962	17.066	6.506	52.319	5.915	1.628	6.098	3.589	2.836	12.086	17.676	12.703	8.686	15.758	10.467	88.475	14.555	21.016	8.933	19.345	17.52	52.059	10.598	12.221	166.24	8.604	3.199	48.524	12.449	39.45	27.28	2.192
chr1	91189930	91190157	0.038	4.004	1.324	4.924	19.213	21.591	115.48	1.08	7.636	7.698	0.896	5.909	9.667	5.941	6.5	5.846	3.273	5.524	4.727	5.2	12.333	8.188	7.182	2.571	3	7.214	6.5	3.2	12.664	10.16	3.222	6.214	8.357	2
chr6	116433236	116433329	0.036	4.65	3.82	0.65	9.26	4.23	2	6.13	3.7	1.98	8.5	11.7	8.167	11.167	9	13.5	4.8	184.1	11.667	8	5.5	24.786	11.714	0.933	9.111	11.143	80.391	15.833	2.3	16.455	10.429	45.15	13.429	3
chr19	3880288	3882280	0.17	2.041	4.265	25.285	5.609	56.668	3.58	1.941	13.128	6.04	5.086	6.595	12.5	8.016	9.05	14.168	6.16	4.897	9	9.938	7.714	11.595	10.982	2.747	5.654	5.863	6.733	7.699	2.287	26.435	24.393	12.106	8.253	2.074
chr6	14711387	14711552	0.039	7.337	4.743	0.88	3.514	1.103	0.773	3.989	4.131	1.536	1.726	16.059	13.533	11.263	7.8	14.353	7.769	157.611	8.882	8.333	13.091	15.4	16.435	4.144	11.556	14.5	164.97	5	3.478	20	9.6	41.243	10.214	1
chr14	100756154	100758393	0.076	3.038	5.218	1.176	6.597	2.733	1.847	7.773	4.256	10.54	6.55	5.297	5.177	4.106	4.893	5.048	3.971	1.899	4.171	4.587	4.857	5.451	5.973	1.252	2.918	3.778	4.306	3.574	3.098	7.523	5.495	5.83	9.632	1.429
chr16	4716608	4716821	0.038	2.135	9.215	0.863	1.514	0.995	2.765	8.065	4.285	6.98	6.475	4.8	5.286	1	2.556	4.3	3.143	22.74	5.5	7.917	4.143	3	10.65	2.938	3.6	4.571	10.765	3.5	4.174	11.294	7.273	10.722	4.429	2
chr2	30431374	30431671	0.049	2.72	2.95	4.183	11.317	5.333	1.18	0.712	4.113	1.203	3.28	15.538	10.722	16.459	7.68	21.659	16.714	130.47	12.606	17.618	7.533	26.246	19.81	6.341	6.778	14.528	337.934	5.9	4.305	28.034	17.609	43.476	15.658	2.2
chr13	24881305	24882928	0.062	1.673	4.271	1.825	1.908	3.742	1.094	1.566	3.491	4.394	2.026	3.927	3.088	3.25	2.111	4.155	2.9	1.946	3.682	4.135	4.36	3.125	4.4	2.627	2.31	2.185	4.415	3.651	1.927	4.17	3.659	4.641	4.849	1.895
chr18	74240704	74241022	0.042	1.855	5.333	3.24	15.973	21.577	4.25	1.253	2.823	1.21	3.643	5.231	16.078	5.75	4	5.857	5.3	29.947	7.143	7.429	14.107	7.81	7.053	4.662	5.647	4	11.419	5.529	3.59	13	5.273	12.703	10.2	2.2
chr22	39259482	39260138	0.05	1.995	9.935	1.347	12.658	5.782	2.257	5.754	5.262	4.617	4.486	5.161	8.191	4.115	5.355	5.697	2.133	3.132	4.5	5.641	8.029	2.647	4.929	1.4	4.643	4.967	3.3	5.242	1.6	5.382	5.242	6.333	7.511	1.4
chr6	33662211	33662471	0.04	2.608	5.3	1.22	2.406	0.943	1.272	6.7	3.876	6.268	2.852	4.1	6.235	2	5.857	6.056	2.2	1.056	5.143	4.636	2	3.143	3.5	1.4	2.286	3.7	1.4	5.615	1.522	3.7	4.1	6.4	2.667	1.5
chr7	1963758	1964469	0.054	3.145	4.507	0.957	1.333	1.132	2.177	1.803	3.287	4.831	5.381	4.324	4.321	4	3.682	4.903	2.933	2.029	3.458	3	1.333	4.577	4.321	1.3	4.32	2.778	3.947	5.895	1.1	4.677	2.846	4.483	4.3	1.2
chr7	157930892	157931417	0.039	9.272	1.935	0.853	1.92	1.957	1.83	1.527	2.075	1.819	1.604	2	1.625	2	3.471	3.083	2.538	1.478	3.875	3.857	4.625	2.167	2.333	0	1.25	2.944	2.714	5.375	3.2	2.556	2.25	2.75	5.5	1.714
chr3	27758681	27759134	0.045	8.153	2.593	3.362	7.658	10.66	110.569	2.258	1.536	7.044	3.373	6.28	4.059	5.75	7.556	4.957	5.952	2.707	6.407	2.429	9.214	4.176	8.118	2.55	2.929	6.44	3.929	5.053	7.427	8.714	3.538	6.885	6.429	1.571
chr12	132943853	132944785	0.081	2.301	1.09	1.317	2.242	2.973	3.92	1.757	2.628	1.325	2.279	4.37	3.074	16	2.316	3.828	4.182	6.978	4.351	5.308	2.739	3.5	6.302	1.762	5	4.611	4.188	3	1.676	6.024	2.87	6.714	7.109	1.875
chr20	59893128	59893323	0.039	3.029	1.829	1.447	3.714	1.2	7.074	2.2	1.891	3.274	1.926	4.5	3.75	4.444	1.333	4.167	1.5	2.806	5.5	4.125	1.667	3	7.692	2.1	3	4.286	5	2.167	3.943	2	4	4	5.833	1.5
chr9	125141652	125141928	0.053	13.32	0.872	2.382	2.496	3.095	1.945	1.949	3.295	3.64	3.265	10.885	7.444	14	7.765	12.1	6.5	202.011	13.138	15.593	2	17.156	14.207	14.08	9.435	14.324	109.13	6.75	2.821	12.458	9.278	57.533	9.667	1.5
chr21	44722259	44722920	0.039	1.577	2.563	0.827	2.074	2.107	1.935	1.937	4.643	2.32	1.461	2.4	4.167	2.842	4.409	2.737	2.933	1.49	2.333	3.682	2.2	5.515	3.92	1.731	2.692	5.92	1.8	3	3.676	2.706	2.5	3.571	3.885	2.375
chr2	23896849	23896964	0.036	3.856	8.64	3.464	2.752	3.736	4.08	1	4.024	1.832	2.944	7	6.5	3.5	5.5	10.7	10.429	54.808	6.857	6.8	8.714	8.222	12.909	5.9	5.75	5.167	35.37	4.286	2.02	6.909	1.5	15.818	15.55	1.5
chr13	103446036	103446191	0.04	1.687	4.527	1.96	14.533	19.913	1.973	1.947	3.507	5.193	0.96	4.9	12.923	5.444	6.7	12.25	8	4.1	7.25	8.667	3.2	18.944	7.571	2.55	8.25	6.222	13.067	3.333	1.233	18.25	15.733	10.077	12.143	3
chr8	49647467	49648547	0.088	3.77	3.919	12.481	11.094	58.58	31.72	1.269	5.994	4.562	2.446	13.234	6.322	10.186	6.985	21.422	6.327	6.175	10.108	6.625	10.133	9.012	18.791	11.208	5.625	7	16.871	6.132	2.57	31.82	9.098	15.187	10.457	1.917
chr3	150087906	150088158	0.05	1.01	8.024	8.956	7.924	20.852	0.928	1.916	8.172	4.068	1.536	14.065	25.02	13.276	9.957	26.977	16.613	23.236	11.333	9.696	7.833	34.143	9.227	16.469	15.385	13.559	43.235	35	1.983	12.75	9.389	21.349	9.474	2.714
chr15	90549797	90549993	0.042	1.133	3.1	1.96	15.1	5.9	2.935	1.653	6.67	18.515	30.505	8.824	7.7	4.5	8.615	9.421	10.071	2.76	6.25	7.556	4.571	9.625	8.357	8.382	12.158	5.3	4.667	6.9	2.3	14.136	6.643	10.357	6.6	5
chr20	18477608	18478127	0.096	2.753	13.777	45.634	5.571	43.741	0.812	1.843	34.211	1.924	3.684	15.333	15.766	10.547	12.276	26.01	10.39	3.2	17.338	25.09	18.797	19.803	21.133	8.255	7.471	8.024	15.6	17.667	2.608	77.284	53.963	297.539	24.951	1
chr20	3051837	3053809	0.124	3.249	1.933	4.998	7.458	26.536	29.962	1.089	3.78	2.788	1.91	5.107	6.346	5.923	5.733	6.318	5.744	2.864	8.132	6.375	6.333	7.133	9.558	16.224	3.797	5.989	4.109	3.93	3.454	8.378	12.724	9.114	6.789	1.786
chr20	719585	720062	0.088	1.863	5.303	1.332	7.859	12.604	2.316	2.511	3.223	7.829	4.314	16.579	14.962	14.288	9.029	19.869	8.618	168.139	14.077	11.457	6.5	19.938	14.963	4.053	16.73	9.707	245.26	7.914	1.889	22.988	14.569	36.993	17.565	2.444
chr17	47130894	47131192	0.043	3.47	7.923	1.756	12.54	6.913	0.88	6.967	3.607	9.877	3.137	8.583	9.1	6.5	10.947	5.267	2.7	9.093	8.273	7.125	3.667	3.636	9.125	3.112	5.067	6.526	13.811	8.818	2.338	5.286	13.886	10.385	8.682	1
chr1	174967728	174967930	0.042	7.015	21.305	27.28	7.7	62.94	2.82	2.195	48.26	1.98	6.93	17.087	21.394	9.2	32.49	19.645	15	102.25	13.318	14.714	2.4	25.861	15.13	11.047	18.2	12.619	46.815	8.75	1.35	21.667	21.533	27.917	16.889	2.5
chr5	141697359	141697732	0.041	2.209	4.529	1.917	12.909	5.803	1.612	4.021	4.627	11.187	144.072	8.875	9.28	2.3	7.56	6.889	5.9	30.283	9.581	4.286	6.333	7.077	6.412	2.508	16.551	7.731	70.5	5.25	3.141	8.964	6	12.75	4.364	2.3
chr19	49052957	49053671	0.059	3.697	4.949	2.138	9.153	6.927	0.91	2.664	3.669	3.131	2.246	4.867	4.971	4.111	4.455	7.429	3.333	3.006	5.114	5.865	4.5	5.733	6.714	2.308	2.667	6.083	4.719	5.448	2.54	7.848	5.969	9.545	9.018	2.385
chr10	29280793	29280926	0.037	3.493	3.267	1.432	1.273	0.86	0.76	3.153	1.473	1.52	1.173	20.85	15.182	23.643	13.357	21.5	17.308	199.573	12.667	8.3	2.5	15.071	12	9.262	5.833	18.294	491.362	8.5	0.45	21.375	15.167	54.143	13.364	1.333
chr3	13837316	13837644	0.044	0.9	2.128	1.782	2.686	1.64	2.302	1.263	3.517	1.573	1.396	2.444	3.786	3.429	3.5	7.609	1.8	1.738	2	3.667	5.714	3.3	2.7	1.4	6.462	1.5	4.7	2	2.393	1.833	4.167	4.167	4.133	2.75
chr22	30723706	30724134	0.103	3.634	3.68	1.725	7.784	10.315	1.58	3.624	6.075	2.569	2.445	7.038	7.885	12.051	5.118	7.379	5	36.202	7.357	12.576	1.4	9.939	5.182	1.28	3.941	5.15	45.567	6.586	1.48	13.867	4.857	15.164	6.714	1.333
chr20	61758548	61758972	0.048	2.981	2.702	1.005	0.747	1.99	2.4	0.906	2.308	2.859	3.235	4.267	4.955	3.462	7.333	4	3.769	0.939	2.25	3.333	7.6	4.375	5.35	1.867	6.071	2.909	2.364	4.286	0.7	4.471	2.364	3.385	5.048	1.4
chr20	62477392	62478359	0.173	2.618	13.343	8.276	16.834	44.684	1.528	1.55	9.561	1.528	3.574	6.717	10.024	6.122	6.49	12.48	9.392	5.067	6.231	9.333	12.52	8	9.744	1.98	5.739	5.705	6.208	4.308	2.011	18.769	18.859	16.541	10.81	2.6
chr12	57029657	57031137	0.144	2.644	10.354	14.989	11.314	63.801	1.475	2.409	9.298	8.347	6.738	20.03	19.807	14.974	16.742	50.267	14.563	53.266	12.981	14.295	10.368	26.351	15	8.185	12.296	14.054	55.423	12.295	1.47	73.172	29.612	37.559	18.01	2.5
chr2	129230566	129231001	0.05	2.212	1.629	2.72	6.042	3.953	0.889	3.092	0.993	1.285	3.242	2.429	3.875	3.938	4.438	7.433	2.556	7.173	4.133	3.737	2.5	5.2	8.031	1.4	2.667	3.1	5.826	2.25	1.18	4	5.643	17.814	6.368	1
chr6	34536148	34536931	0.046	4.297	5.159	1.85	10.885	4.516	2.287	2.116	3.83	4.907	1.718	4.323	4.909	3.1	5.415	4.5	4.667	2.225	6.39	6.216	5.759	5.31	6.05	1.292	2.231	5.756	3.053	4.912	2.497	5.415	5.69	7.933	6.182	3.381
chr19	48291687	48292361	0.085	1.323	10.708	10.115	5.201	37.499	2.569	1.886	8.003	5.003	3.142	15.444	53.724	16.848	16.093	26.91	10.558	112.927	18.52	12.545	7.436	32.114	16.714	14.952	10.902	20.202	239.472	16.554	2.755	34.763	29.145	56.741	13.296	1.25
chr14	76027320	76027692	0.067	2.949	5.184	2.547	8.408	5.928	1.237	3.24	3.144	2.074	1.905	13.167	9.677	21.866	11.189	29.88	12.333	199.499	10.364	9.5	21.34	33.624	16.755	12.03	12.35	8.077	220.447	32.6	1.992	31.457	24.629	69.904	14.327	2.2
chr17	75492792	75495792	0.059	3.243	4.455	1.434	2.455	1.768	1.621	5.41	3.25	3.689	3.726	3.015	2.74	3.647	4.055	4.453	3.033	1.555	4.041	3.55	3.776	3.72	4.733	1.391	2.571	4.198	3.81	3.712	2.024	4.192	2.667	3.946	5.547	2.379
chr2	45238768	45242084	0.156	4.065	2.69	8.485	8.722	32.992	88.626	2.132	5.936	6.817	2.732	7.551	8.072	19.629	6.247	15.299	7.201	17.8	9.632	9.556	13.703	12.848	10.031	9.476	5.078	8.635	29.803	5.967	10.139	18.38	8.677	24.359	12.192	2.348
chr19	1999967	2000712	0.055	2.733	3.087	1.829	2.069	1.731	1.952	2.472	3.148	3.859	3.095	3.609	2.643	3.529	4.333	3.565	4.1	3.676	4.967	2.571	1.714	3.043	4.577	1.246	3.167	2.167	2.75	2.286	2.576	5.138	3.105	6	5.738	1
chr1	111148108	111151292	0.136	2.707	2.45	13.663	10.55	47.249	56.996	1.251	3.361	6.685	2.658	5.366	8.59	4.085	5.378	8.195	4.295	3.381	5.361	4.661	12.57	8.668	7.929	2.414	9.496	6.671	5.962	5.113	6.401	11.846	8.719	9.118	6.956	1.778
chr2	23852373	23852543	0.038	1.093	3.486	3.183	3.52	4.223	1.31	1.46	2.451	1.112	4.64	3.429	3.375	3.833	1.5	4.889	2.5	4.623	8.3	2.5	3.5	7.583	2.6	3.04	1	3.167	3.167	6.143	1.35	4.286	2	1	4.444	1.5
chr7	73183180	73185512	0.182	2.047	10.866	13.887	12.837	50.629	3.33	1.754	22.231	3.246	4.076	8.154	15.54	7.252	6.453	13.808	5.409	5.081	12.582	13.459	10.346	14.906	13.434	7.604	6.505	9.042	8.086	13.124	4.457	31.256	46.41	20.191	15.355	1.88
chr2	242625897	242626983	0.259	2.027	20.007	44.072	2.896	41.922	1.237	2.066	44.173	2.048	5.988	10.699	43.161	5.125	9.765	21.018	7.645	2.079	12.872	19.28	7.71	14.849	38.937	22.283	11.147	11.901	5.731	83.63	2.048	74.219	35.765	14.21	15.611	2
chr15	76078595	76078851	0.04	2.149	2.433	1.236	9.571	8.818	2.542	1.447	2.527	1.869	2.524	7.214	5	3.75	3.429	7.529	3	59.673	9.955	14.75	10.045	10.421	14.71	9.961	1.667	3.857	53.483	1	3.831	9.789	8.5	23.213	9.944	2
chr2	3288389	3288742	0.041	3.274	4.3	2.196	2.814	2.08	3.12	4.186	3.543	2.389	8.931	3.308	2.9	3.2	5.059	3.273	4	2.871	3.75	2.25	1.333	2.625	4.5	1.68	3.444	3.667	1.333	4	3.671	3.167	3	3.867	4.154	1
chr19	17713124	17713349	0.035	4.631	7.4	2.578	12.92	12.591	3.364	2.356	4.987	3.298	3.191	8.316	11.308	5.6	2.8	10	4.833	2.791	6.3	5.333	3	5.933	7.214	2.083	3.9	4.846	5.923	4.667	1.683	7.375	6.462	12.72	8.588	1.5
chr2	105758810	105759102	0.043	2.645	3.487	0.92	3.92	1.664	3.326	1.587	2.504	1.667	1.171	2.333	6	6.533	5	5.125	2	31.87	3.778	5.467	4.333	8.421	6.176	1.738	5.714	7.692	8.905	4.308	1.833	8.15	4.429	14.719	6.071	2.9
chr20	34021269	34021533	0.041	2.44	5.396	2.8	10.331	2.607	0.847	2.731	5.935	2.467	4.262	2.636	5.143	1.8	5	4	4.167	1.753	4.727	4.222	2.5	3.222	4.538	1.12	3	5.846	1	4	2.12	3	2.5	6.4	3	2.778
chr9	136472008	136475358	0.114	2.856	2.016	3.741	5.507	14.493	12.317	2.78	3.353	3.993	3.841	5.688	7.107	4.564	5.451	7.209	4.783	2.924	5.127	6.674	9.841	9.034	7.425	3.108	4.585	6.234	4.581	5.234	2.234	29.394	6.135	38.622	12.025	1.5
chr10	87971476	87971781	0.054	2.907	4.173	1.936	3.603	2.016	1.46	1.41	5.173	5.293	1.649	7.3	3.889	3.5	4.167	7.4	3.455	35.433	5	1	5	11.84	3.769	1.4	2.833	5.091	15.625	4.167	1.992	7.211	6.062	18.738	7.421	2.333
chr6	44094429	44096693	0.189	1.634	6.679	29.202	7.972	43.837	3.075	2.29	15.402	4.718	20.524	6.316	18.808	5.167	8.176	8.973	5.526	7.013	6.216	8.197	8.734	9.528	8.681	3.579	4.323	6.606	5.544	81.877	1.512	31.014	12.251	8.485	7.468	2.406
chr1	203290146	203290356	0.04	1.257	2.289	1.425	9.458	11.187	0.96	0.97	3.853	4.48	1.12	4.5	9.316	7.786	3.444	17.692	3.143	28.076	14.647	9.786	10.846	6.25	17.621	14.823	2.833	124.319	12.136	7.333	2.5	34.542	13.3	21.321	10.778	2
chr3	32551708	32551961	0.051	1.538	4.716	0.904	5.152	4.636	1.232	4.472	2.168	2.64	2.858	20.258	9.062	20.355	7.952	21.098	11	155.116	11.88	13.875	2.2	21.55	23.17	4.142	12.583	13.963	489.921	10.4	1.363	31.145	12.652	36.484	18.8	2
chr15	86383453	86384214	0.11	3.313	4.622	7.371	9.364	28.504	6.177	1.597	2.212	2.944	3.584	10	13.529	76.327	11.027	18.436	9.918	85.051	10.406	26	10.51	30.593	19.149	11.607	11.422	13.304	73.821	9.149	2.119	50.37	19.042	45.565	19.116	1.667
chr10	118595582	118595971	0.071	3.584	7.333	4.301	23.616	26.069	1.297	1.171	4.373	4.523	4.115	14.978	19.825	13.431	10.568	24.137	15.5	7.536	16.364	16.471	33.455	20.581	44.78	24.679	34.594	16.725	19.982	10.545	2.845	86.239	24.515	27.259	19.437	1.8
chr20	60679755	60680162	0.063	2.549	1.417	2.531	6.67	2.232	1.778	2.395	1.548	1.775	1.351	3.357	4.353	2.5	3.1	5.222	3.9	1.246	1.857	3.4	1	3.2	2	0.7	3	3	2.4	2.222	0.9	7	1.833	7.179	4.167	1.333
chr7	158301768	158301983	0.037	0.912	2.185	0.872	8.982	1.171	3.267	0.905	5.387	2.462	0.872	3.167	6.818	3.8	7.615	1.5	2.4	3.236	3.429	3.4	2.75	4	3.5	0	3	2	3.4	4.8	4.333	4.889	2.5	3.909	7.769	2.833
chr13	100269715	100270020	0.047	1.091	2.58	2.032	8.057	7.79	2.837	1.993	2.433	2.593	10.983	15.179	13.034	15.711	12.219	20.022	14.452	194.383	15.605	16.065	4.923	21.14	18.37	7.896	17.881	10.033	456.17	11.103	1.363	27.82	12.5	43.961	11.605	2.714
chr1	54775546	54776407	0.059	3.2	19.647	7.719	12.055	41.755	2	2.059	13.151	3.33	7.175	11.762	17.377	17.385	10.808	13.141	14.481	3.136	10.162	9.13	21.604	15.692	13.848	8.958	7.983	9.217	11.585	5.727	2.247	30.182	16.793	14.142	10.449	1.8
chr10	81142457	81142718	0.043	1.764	5.964	2.24	5.5	1.684	1.076	4.836	2.812	3.912	1.816	5	5.929	2.8	3.9	3.125	3.875	7.618	5.667	4.3	5.5	4.2	12.759	0.7	3.667	8	1.833	4.545	1.93	7.231	3.4	5.923	6.333	1.667
chr1	159140901	159143334	0.101	2.509	4.53	23.668	6.782	56.164	3.318	1.239	7.372	4.086	5.209	7.847	10.495	6.83	12.662	15.62	5.663	2.881	6.915	6.545	19.777	13.516	10.066	2.35	5.034	11.823	8.443	5.159	2.826	42.137	10.107	29.469	7.896	1.727
chr12	42719541	42720143	0.094	1.831	31.603	45.545	1.937	32.772	1.977	1.803	47.623	4.02	13.168	9.648	9.731	11.231	14.465	18.387	6.743	3.445	19.261	18.273	8.686	17.647	21.421	8.411	8.795	10.352	10.24	4.833	1.827	74.529	64.79	22.023	19.825	1
chr19	34587083	34587240	0.036	1.513	5.767	9.327	6.673	26.64	1.064	2.167	5.113	0.84	4.427	6.917	7.615	7.556	7.538	4.167	8.286	7.36	9.077	4.5	2	14.444	9.7	6.36	6	8.692	32.489	9.571	1.367	14.75	6.5	6.643	11.2	1.75
chr17	21208880	21209140	0.039	34.388	7.672	1.012	3.624	6.176	4.476	7.768	4.616	7.232	3.676	4.5	6.667	3.714	12.773	3.889	5.929	4.884	8.611	5	6.091	6.214	11.808	2.983	2.2	6.571	4	7.714	5.5	4.667	6.133	10	13.333	3.727
chr20	1484285	1484575	0.054	1.963	4.403	0.64	5.197	2.144	1.713	1.8	3	2.578	2.393	17.042	27.814	14.4	6.714	26.638	12.519	406.213	16.108	23.56	7.062	37.025	20.082	9.34	21.327	19.778	210.822	12.192	2.533	35.623	16.077	82.129	20.289	2
chr9	137231990	137240107	0.079	1.83	6.002	1.307	3.996	2.045	1.654	2.298	3.746	6.488	16.561	3.417	4.589	2.901	4.049	4.465	3.175	4.829	3.079	3.944	3.678	3.872	4.254	1.671	3.891	3.652	6.129	3.805	2.561	5.364	2.994	6.206	5.578	2.027
chr10	134944305	134945432	0.057	4.273	3.457	1.628	4.197	1.917	2.74	1.68	3.629	3.051	3.235	4.133	4.857	2.444	2.903	4.489	4.424	6.316	4.156	2.045	3.095	3.469	4.025	8.415	2.964	4.297	9	4.08	6.652	5.672	4.756	7.119	3.147	2.267
chr13	113701246	113701627	0.055	2.655	3.98	1.205	1.468	1.416	1.735	5.513	1.36	4.61	2.187	6.739	2.857	7.478	5.067	2.286	2.333	0.963	4.684	2.833	1.333	7.045	5.158	2.178	4.333	1.8	2.2	6.15	3.332	3.222	2.833	3	5.238	1
chr13	111280841	111281312	0.045	3.283	4.183	1.814	3.811	1.631	2.44	5.552	5.192	5.261	15.411	5.519	3.842	2.364	2.786	4.737	6.05	2.433	3.955	3.333	2.286	9.171	5	0.7	1.25	2.364	2.25	5.211	2.284	6.25	3.214	4.905	5.966	1.8
chr11	125215679	125216190	0.095	1.487	1.503	0.946	4.7	10.072	1.476	1.63	5.656	2.63	1.902	11.195	9.464	38.547	8.742	8.75	12.366	91.158	8.561	12.529	7.714	16.2	14.491	4.594	8.931	13.733	111.937	9.237	1.838	21.711	25.198	37.953	8.892	1
chr6	41430693	41431015	0.045	4.557	2.634	2.612	19.055	14.646	12.022	2.207	5.034	5.72	5.252	8.75	7.389	6	5.25	8.292	4.923	7.812	6.158	7.55	8.864	8.5	13.73	9.004	2	7.952	10.879	5.077	2.147	10.581	7.333	17.787	12.41	2
chr7	2490203	2490408	0.035	6.86	4.975	2.08	6.54	0.834	0.84	1.168	7.125	2.54	1.26	3.5	3.6	5.286	1.833	4.5	1.5	1.98	4.25	3.5	5.167	1.6	4.5	0.7	3	2.8	9.412	4.375	4.333	4.636	3.667	2.8	4.25	1.5
chr1	37351123	37351456	0.062	2.74	4.68	1.745	3.42	2.531	0.864	1.426	4.489	2.349	4.88	4.231	3.9	6.05	7.632	15.86	7.12	85.191	7.769	5.812	5.214	8.417	13.548	4.329	6	6.619	142.301	6.286	2.062	11.345	6.714	20.321	7.5	1
chr11	123524236	123525942	0.182	2.349	3.96	24.487	7.166	75.877	8.362	1.976	8.138	3.03	2.322	8.403	26.004	8.189	7	12.076	11.699	9.736	7.17	8.966	10.585	22.277	15.482	8.371	4.579	6.676	11.361	25.602	2.696	55.46	12.387	19.727	9.326	1.571
chr2	101442009	101442394	0.049	3.187	4.064	2.269	4.773	0.78	0.889	2.388	2.592	1.1	5.235	2.167	5.158	2	2.833	6.238	4.667	5.037	2.9	3.636	5.429	2.5	2.125	1.4	4.235	4.5	2.9	2.364	1.55	6.455	3	6.526	10.912	2.2
chr19	2734545	2735739	0.045	2.662	2.294	1.656	1.686	1.761	1.882	3.884	2.959	8.176	3.421	3.286	3.615	2.696	3.385	3.811	3.321	1.813	3.533	2.84	2.429	4.878	4.326	1.05	3.48	3	3.474	3.516	3.854	4.535	2.35	10.577	5.49	1.364
chr20	48334858	48335097	0.048	2.693	4.253	1.538	3.756	4.871	0.9	0.8	1.64	1.575	1.565	11.435	4.25	4.111	3.5	14.043	6.154	0.897	4.667	7.4	3.7	8	8.133	2.229	5.25	3.3	3.167	6.786	1.706	8.556	11.429	9.211	5.875	1.5
chr11	115860628	115861021	0.084	2.373	2.38	2.66	2.787	13.403	1.395	1.693	3.243	2.139	1.539	14.977	7.926	8.444	5.353	13.222	14.425	201.795	8.36	10.806	8.5	17.254	13.886	4.471	9.207	11.605	146.363	11.195	2.643	15.444	8.606	48.028	10.897	2.444
chr6	1523783	1524747	0.154	7.186	3.257	3.2	6.705	11.017	15.342	2.601	6.04	2.583	1.937	12.667	23.978	13.098	6.683	19.809	8.736	47.525	27.116	33.355	13.928	18.231	24.511	56.339	10.704	8.239	82.978	11.261	2.719	23.419	9.74	33.987	34.288	1.833
chr13	113369508	113371061	0.062	3.162	6.218	2.251	10.134	4.885	1.689	2.298	3.597	2.262	24.645	4.512	8.192	4.656	4.419	11.191	2.909	2.566	5	4.439	4.083	7.276	4.947	3.749	2.882	4.396	5.145	4.836	1.577	6.703	4.255	6.536	5.784	1.3
chr5	148504976	148505200	0.045	1.587	6.658	2.915	6.978	12.036	0.794	3.764	4.8	2.28	1.61	10.381	8	6.833	9.5	15.586	5.7	85.613	8.176	7.643	7.5	10.3	12.391	8.484	6.923	6.357	36.273	7.733	3.269	22.618	21.086	42.79	11.474	1.333
chr8	143229255	143229918	0.048	4.233	6.762	0.8	3.766	2.96	1.214	1.811	6.378	5.863	1.989	3.75	2.111	3	5.103	4.273	3.25	3.562	2.765	1.4	4.263	1.556	3.957	2.156	2.25	2.667	5.167	2.786	3.908	3.952	2.25	6.895	5.161	2.5
chr16	89706386	89708724	0.096	2.53	2.713	2.504	2.652	3.874	2.452	1.455	2.729	3.203	2	3.859	3.829	4.683	4.184	6.312	4.26	12.352	4.65	5.866	4.646	7.301	6.133	3.725	3.806	3.031	53.749	4.162	2.876	9.17	5.486	9.177	4.875	2.64
chr22	21271136	21272636	0.167	1.671	30.748	49.224	4.531	45.145	1.368	1.784	76.93	7.039	58.589	13.727	20.99	19.654	14.75	24.83	9.434	44.705	15.406	28.735	14.262	20.545	29.259	17.351	6.634	12.457	28.434	94.329	2.102	83.41	61.84	54.665	13.272	1.722
chr17	71541264	71541707	0.05	1.782	1.865	1.133	10.062	1.367	0.24	2.06	3.56	0.925	3.682	3	3.765	3.077	5	3.643	3.4	1.097	4.5	5.5	5.933	2.25	5.3	2.3	4.471	1.75	5.105	1.4	1.738	2.333	1.8	4.8	3.077	2.125
chr1	2566582	2567379	0.062	3.06	4.491	2.531	9.617	5.214	2.561	0.889	4.354	3.207	2.183	1.667	4.455	3.278	3.417	4.688	5	1.901	5.189	3	4	3.955	5.042	1.4	1.889	1.8	2.667	3.821	3.171	5.161	3.92	2.85	5.114	2.286
chr1	12616217	12616855	0.069	2.075	4.965	1.315	8.277	6.72	0.874	2.686	1.334	1.546	2.468	6.839	8.96	6.829	2.933	8.579	5.414	0.889	3.636	6	5	12.549	6.861	4	6.194	4.871	3.962	6.829	1.789	6.6	5.333	9	6.222	2.4
chr21	41047598	41047848	0.05	2.424	4.472	0.984	7.256	3.032	1.232	2.467	5.352	2.5	4.096	6.385	3.9	4.1	8.706	12.84	7.857	58.48	8.095	5.923	7.267	10.5	7.765	2.762	7	6	32.041	4	1.363	8.882	8.105	20.881	11.182	3.286
chr5	180016935	180019533	0.111	3.007	2.584	10.205	9.488	44.485	49.316	1.307	4.28	4.012	2.583	5.217	12.81	5.675	6.599	6.706	4.547	4.063	6.815	6.524	10.482	4.446	5.619	2.143	5.48	4.481	10.526	5.132	5.508	8.864	4.865	8.777	6.55	2.105
chr21	33941590	33942462	0.058	3.657	7.565	28.821	10.064	82.214	5.471	1.992	20.384	3.063	2.342	11.89	15.947	14.948	9.5	15.791	8.915	108.125	12.899	11.899	12.098	18.76	15.348	11.357	7.648	10.095	66.238	8.087	3.317	36.185	32.478	32.194	13.495	2.154
chr9	136594730	136595220	0.06	2.678	2.043	0.909	3.085	1.882	1.038	1.941	4.107	5.427	1.533	5.571	5.556	4.667	3.9	4	3.222	22.589	5.524	4.4	4.143	7.269	5.105	1.66	1.571	4.316	13.623	3.529	3.503	6.9	4.375	10.05	7.088	2.3
chr6	76458257	76459486	0.113	1.874	18.091	47.549	6.094	54.84	2.949	0.959	61.893	2.77	3.606	11.805	12.294	15.444	13.739	15.127	13.771	4.116	15.368	18.273	9.778	16.321	13.121	8.105	9.215	10.171	12.22	8.398	2.384	28.058	46.258	18.376	8.724	2.44
chr1	12550655	12550938	0.046	24.964	3.553	4.596	2.713	2.487	3.12	4.858	5.778	3.764	6.276	3	7.095	28.06	3.727	15.367	30	2.687	10.81	12.885	9.368	11.36	15.838	5.564	3.182	7.1	12.091	3.571	5.258	10.7	6.25	272.814	19.425	3.4
chr7	48031289	48031903	0.069	3.522	15.133	12.578	8.21	57.618	0.867	2.095	14.066	2.322	2.129	10.3	18.022	13.29	7.675	14	8.884	61.859	11.446	14.86	12.125	13.123	22.74	7.904	7.385	11.345	108.758	7.474	3.345	29.228	29.148	22.107	12.687	2.5
chr17	35249378	35249752	0.054	1.804	2.923	1.223	5.373	1.796	3.853	1.687	4.357	2.491	1.677	2.615	4.308	4.357	3.364	10.629	6.235	23.605	8.308	3.923	3	8.267	6.15	2.655	6.12	6.211	20.016	2.4	2.194	6.421	6.864	10.385	5.5	1.333
chr5	140787187	140788192	0.257	3.763	5.388	31.025	5.793	50.621	2.759	1.61	18.979	4.144	3.744	12.881	7.91	7.42	9.096	10.714	5.816	35.931	17.387	9.492	9.97	16.442	9.723	5.834	9.907	7.883	103.252	20.368	2.59	15.681	15.32	33.37	8.447	1.625
chr20	523761	524944	0.1	1.747	53.726	35.903	3.484	37.951	1.286	2.57	62.25	4.111	23.053	24.156	8.75	12.978	119.766	18.506	8.264	3.119	30.787	25.139	8.897	136.591	20.843	15.868	8.929	8.488	8.241	13.796	1.507	39.375	77.315	59.459	12.194	1.636
chr5	73729077	73729337	0.043	2.868	3.78	1.413	7.376	11.048	0.823	1.956	1.267	5.422	2.488	6.588	14.862	10.444	8.8	12.69	6.867	2.5	12.92	9.773	22.132	11.556	7.789	8.119	13.808	8.133	10.609	6.6	1.7	8.333	10.962	18.154	10.105	2
chr17	37557238	37559134	0.195	2.821	12.532	33.038	3.299	45.039	1.621	1.086	32.573	3.319	3.662	8.556	23.033	6.877	8.449	26.094	8.55	2.535	9.952	11.341	11.849	16.446	33.903	73.627	7.835	7.331	7.099	7.39	2.247	93.663	32.193	11.298	9.433	1.692
chr19	56664317	56665491	0.134	3.099	5.709	2.361	13.334	14.739	2.251	3.924	4.312	4.257	11.655	10.221	11.081	5.738	7.468	10.292	5.042	8.412	8.182	6.475	7.571	9.511	9.325	2.268	7.279	6.972	10.156	6.742	1.959	27.241	9.848	15.402	8.195	2
chr9	66457175	66457437	0.043	74.436	10.264	25.44	27.524	63.536	194.008	5.68	8.92	23.992	9.884	16.556	19.45	14.743	25.773	28.522	16.969	14.512	15.844	18.85	64.977	28.957	28.106	5.869	14.581	18.355	21.209	16	36.831	40.138	17.588	93.451	18.692	5.917
chr1	43774262	43774869	0.05	3.347	4.168	2.4	1.2	1.252	1.587	3.13	3.625	1.644	2.307	2.7	2.923	5.727	2	3.5	3.389	1.998	2.538	2.1	4.565	2.1	2.9	0.7	2	3.333	2	3.2	2.967	3.733	1.9	4.304	4.913	1.333
chr8	143226985	143228340	0.068	1.656	2.373	1.54	2.872	1.483	2.205	1.541	3.256	2.205	2.315	3.244	2.75	3.538	4.341	4.423	4.756	4.635	3.191	3.406	6.162	4.509	4.532	2.317	2.15	3.4	4.179	2.429	1.782	4.698	3.212	5.32	5.6	1.688
chr1	200457649	200458088	0.045	2.1	7.282	5.291	9.538	23.171	2.403	1.991	4.276	1.74	3.998	20.527	12.383	11.381	8.306	15.54	11.333	83.004	12.941	14.217	6.545	18.1	13.633	8.885	15.122	14.816	236.807	7.5	1.2	22.162	11.05	36.456	8.767	4.6
chr9	132244144	132246558	0.108	1.686	3.384	9.358	14.868	47.654	19.555	1.756	6.569	3.611	1.652	6.317	9.48	16.92	6.871	7.291	6.684	7.349	6.364	5.718	10.054	9.137	7.143	3.338	4.652	6.542	15.42	6.15	4.275	17.358	6.523	11.096	8.649	1.333
chr1	27191020	27192111	0.146	2.134	10.727	23.967	10.424	77.363	4.971	1.263	26.396	2.93	1.59	9.356	28.426	11.415	9	33.777	8.581	6.686	15.444	11.284	10.765	28.742	14.301	5.137	7.697	6.085	7.817	8.101	2.78	24.749	37.122	15.11	9.912	2.091
chr4	4291555	4292543	0.134	2.018	9.465	53.806	5.491	52.197	1.263	1.076	30.194	4.202	18.577	6.517	11.732	9.014	8.5	13.165	7.789	4.513	8.333	24.752	10.492	14.936	41.422	20.966	4.8	8.97	9.395	123.939	1.378	82.857	39.564	15.136	15.226	1.286
chr15	44083983	44084768	0.161	2.386	37.663	31.985	6.245	40.508	1.882	1.052	65.505	3.733	15.318	12.224	40.702	10.618	12.065	28.713	18.181	3.653	23.282	32.894	6.717	42.412	23.101	54.305	4.806	9.196	6.532	8.179	2.144	57.767	56.789	14.14	291.304	1
chr3	187459889	187460181	0.052	2.233	2.2	3.237	6.793	13.14	1.423	0.68	2.243	2.913	12.84	9.3	20.265	20.912	16.913	16.718	14.29	84.753	10.645	15.152	2.25	18.214	14	9.154	10.857	11.037	233.39	10.31	2.767	39.177	16.459	37.029	13	1.5
chr8	143749292	143749654	0.037	1.752	3.544	1.491	8.123	8.312	0.889	1.864	5.275	5.523	24.72	6.474	3.75	1.5	2.5	4.6	4.267	1.979	3.8	2.545	2.857	4.529	1	1.867	1.8	4.875	2.571	1.5	2.812	4.071	1.333	6.182	5.611	1.75
chr1	151042787	151043181	0.058	2.605	74.192	54.968	7.052	87.447	2.574	3.308	134.657	7.415	3.022	17.128	25.043	25.222	29.5	175.916	15.488	31.01	24.013	37.023	13.7	46.566	39.24	21.934	18.511	15.146	17.411	17.17	3.093	99.564	100.1	60.59	29.659	2
chr7	157289337	157289954	0.042	2.306	2.627	1.275	1.32	0.96	2.336	1.851	3.098	3.059	1.898	2.25	3.462	3	4.095	2.5	3.875	2.1	2.765	1.625	3.176	1.5	5.345	1.167	3.529	5.095	3.941	3.25	1.771	4.053	3.167	4.704	4.774	1
chr9	136443726	136445682	0.066	1.875	3.144	1.565	6.64	2.988	2.256	2.198	3.156	3.453	2.552	6.605	3.694	3.96	4.573	7.312	3.189	1.792	3.908	3.979	4.491	4.884	3.484	2.236	3.082	5.5	3.021	3.093	2.828	6.779	6.545	8.106	5.621	1.733
chr17	59491147	59491647	0.039	1.708	1.32	1.741	3.552	2.188	15.35	1.293	1.367	2.979	1.793	2.333	3.692	3.895	2.6	3	3.143	2.234	3.375	4.167	3	2.556	3.167	0.7	4.765	2.333	4.619	3.7	1.594	3.941	3.125	5.12	6.432	4.533
chr6	36097836	36099576	0.167	2.302	6.41	11.031	9.899	48.169	8.784	2.236	10.696	2.946	3.795	8.339	8.333	5.944	7.304	11.482	7.411	8.395	8.759	8.745	8.206	8.353	9.918	5.211	4.582	6.68	8.059	7.238	2.282	15.849	12.408	11.065	13.871	1.857
chr19	5949950	5950267	0.048	2.617	3.877	2.044	14.497	5.14	2.82	3.293	4.197	13.513	32.063	4.133	5.8	3	4.647	4.214	6.636	1.413	6.214	4.3	5.364	6.733	2.222	1.633	3.273	3.286	4.5	3.1	1.18	4.824	2.5	8.423	8.767	1.5
chr17	27460177	27460719	0.058	3.472	18.691	10.24	22.059	33.754	0.992	2.23	11.091	2.882	11.968	8.956	28.807	5.9	6.16	12.259	12.457	3.08	6.971	6.28	8.125	35.657	11.315	5.563	23.611	7.417	7.97	6.188	2.123	12.063	11.074	12.831	9.75	2.2
chr12	113938651	113939012	0.065	3.769	10.926	5.157	16.6	30.326	0.36	1.691	7.24	3.289	5.129	6.667	10.714	11.529	8.423	11.971	13.167	2.189	5.167	13.242	2.25	11.257	16.882	11.009	6.2	11.229	13.488	7.118	2.033	18.04	8.429	15.974	9.938	3.1
chr11	119382875	119383643	0.044	2.84	2.706	2.133	10.388	3.661	2.978	2.405	2.574	4.689	2.071	3.9	4	4.259	4.269	4.231	6.282	1.763	5.737	5.969	4.931	5.629	3.696	1.853	4.379	6.375	5.036	3.733	1.959	5.342	4.375	4.818	3.821	1.625
chr16	88338035	88338201	0.037	4.463	2.263	1.109	4.869	0.966	0.832	1.434	0.94	3.2	2.337	1.667	4.75	5.571	2.833	3.429	2.5	1.994	3.8	3.167	2.5	7.222	3.2	1.4	3	2.833	3.429	2.833	4.362	5	1	4.6	7.3	2
chr16	87067209	87067469	0.043	0.873	2.068	0.88	4.816	2.764	0.867	1.596	2.252	2.61	2.9	1.5	5.538	4.222	3.3	6.125	5.583	3.636	6	5.417	6.455	4	2.429	0.467	4.2	8.048	3.143	1.333	1.571	3.25	7.455	6.944	2.2	1.333
chr5	172175353	172175923	0.082	3.251	6.215	7.804	8.967	32.375	3.686	1.631	13.693	1.37	2.008	6.971	14.029	9.51	6.974	17.529	8.342	3.253	10	12.492	12.571	11.458	9.167	4.546	7.108	7.45	13.323	16.803	2.087	18.269	44.236	30.605	9.239	1.667
chr14	32670320	32670687	0.065	1.472	3.915	40.027	5.096	54.749	2.474	2.887	5.397	4.219	0.904	7.808	13.214	10.5	7.5	12.958	7.522	9.683	7.6	12.875	8.364	11.848	19.414	9.497	7.304	6.789	17.755	57.924	0	94.624	21.053	33.965	8.346	1.75
chr7	155341260	155341898	0.041	2.643	3.663	1.06	0.88	2.011	0.92	1.576	2.787	2.316	1.35	3.462	3.588	2.583	2.9	3	3.091	2.008	2.588	3.471	2.647	3.167	3.909	0.467	2.333	4.571	1.333	3.6	2.589	2.786	2	5.407	6.684	1.4
chr5	2038379	2039966	0.315	1.737	3.826	5.175	7.922	20.035	1.674	1.667	4.621	3.155	1.613	9.817	8.113	9.581	7.571	10.244	6.095	49.395	12.057	9	10.939	17.236	9.856	6.316	7.108	5.855	86.581	86.38	1.516	15.486	10.263	34.667	10.704	1.857
chr19	6481855	6482307	0.078	2.657	7.009	2.506	10.751	6.193	3.06	1.653	6.667	5.396	1.92	6.52	10.27	7.226	7.115	13.151	4.783	95.436	7.914	7.92	6.895	10.851	9.111	2.895	8.737	11.426	39.993	4.833	5.017	13.554	6.375	26.226	8.842	1.5
chr8	15093654	15093982	0.044	1.043	1.684	3.22	5.477	20.157	41.545	2.058	3.978	4.065	0.92	4.267	6.316	4.133	7.905	4.6	3.7	3.508	4.6	4	4.125	6.429	4.167	2.087	1.5	5.632	5.389	5.533	2.408	5.4	4.2	13.513	4.167	1.571
chr1	150540647	150541045	0.072	1.923	25.615	5.38	9.012	30.005	1.857	1.155	18.358	3.397	5.068	16.714	17.915	36.607	23.617	41.406	48.781	8.902	27.877	36.363	16.911	72.717	20.283	44.572	11.211	26.949	29.281	11.875	1.013	49.064	52.776	21.778	72.576	1.75
chr17	3845325	3845460	0.035	5.048	8.016	1.792	2.472	1.728	0.72	4.496	4.456	2.392	0.64	5.889	1	4	3	6	2.5	2.13	1.5	3	2	5	2.5	0	1	2	2.4	4.5	2.288	6.833	3.5	9.417	1.667	1
chr1	208098553	208098829	0.045	2.031	6.305	1.367	15.418	8.305	1.975	2.13	4.52	3.051	2.455	3.429	5.357	7.526	3.833	7.294	9.476	3.28	5.4	8.545	12.739	13.077	27.352	24.25	5.077	4.1	4	2.75	2.075	73.487	14.121	12.25	9.318	2
chr10	81321938	81322252	0.048	3.818	2.236	3.166	8.062	13.695	5.997	3.822	3.711	2.32	1.295	11.839	10.5	17.952	7.6	12.5	10.043	209.246	17.524	21.145	5.933	17.386	24.625	25.942	5.722	13.526	258.688	8.952	3.433	23.594	12.405	34.973	21.224	2.5
chr7	98439346	98439755	0.08	4.77	5.287	1.091	3.235	3.649	1.927	2.129	2.379	5.042	2.356	11.667	5.8	13.341	7	18.375	8.227	173.228	12.421	12.176	23.701	17.361	11.633	4.968	5.316	11.105	319.11	4.85	2.878	15.174	7.2	44.496	18.061	1.8
chr21	17101742	17103345	0.307	2.451	18.739	34.121	3.35	34.439	1.333	1.24	44.515	2.224	14.783	7.384	31.04	8.568	13.074	11.389	6.026	7.646	13.516	12.779	7.714	10.195	13.425	5.694	6.183	5.453	11.743	7.215	1.296	28.669	33.107	13.595	7.928	1
chr17	80263004	80263401	0.058	4.37	1.354	2.083	2.808	2.469	2.331	1.66	3.163	2.71	2.493	6.654	4.647	2.667	3.083	3.133	4.692	8.803	4.933	3.692	3.462	4.067	6.25	1.4	4	3.8	6.136	5.652	2.333	8.5	3.846	10.472	8	1.333
chr3	194840198	194840851	0.063	3.464	8.101	4.961	8.372	21.573	1.552	1.298	4.837	5.588	5.852	7.5	18.739	13.333	5.968	11.727	21.658	2.023	9.873	10.603	12.632	30.689	6.289	4.826	11.414	9.158	9.492	6.676	1.837	18.99	11.915	18.479	10.167	2.167
chr2	2124590	2124909	0.06	2.329	1.797	1.24	4.332	3.806	0.993	1.392	4.138	2.917	1.462	14.025	17.24	13.297	9.577	15.4	4.769	149.766	10.677	9.654	7.688	12.515	11.038	3.145	13.071	9.25	174.963	5.8	1.675	19.917	7.565	46.062	12.217	1.333
chr6	89870979	89871360	0.077	3.739	3.629	1.573	2.027	4.91	1.217	2.728	1.795	4.475	3.825	12.359	22.311	11	6.957	14.571	6.667	51.275	9.241	10.355	6.353	14.359	10.282	5.245	14.286	10.886	154.071	8.786	4.36	13	11.194	28.071	12.05	2
chr4	85500591	85500911	0.062	2.877	4.732	2.588	10.397	15.791	0.88	0.896	6.2	2.284	4.751	7.893	11.222	8.682	14.763	19.615	6.467	6.388	13.226	12.562	8.238	18	12.303	10.164	12.125	11.853	6.864	8.609	2.091	36.134	14.029	13.973	8.19	1.667
chr2	201348466	201348747	0.048	3.607	5.927	1.625	8.447	4.855	4.24	1.676	5.382	4.513	4.644	9.818	21.767	44.329	10.16	13.541	12.111	215.342	17.268	11.958	13.222	20.976	16.657	6.558	11.269	11.875	139.303	10.4	2.994	22.018	18.935	48.424	19.167	1.667
chr11	118309101	118309635	0.04	2.792	4.503	17.484	12.15	74.316	2.499	3.777	10.573	15.04	94.975	7.222	6.156	5.435	5.567	7.091	5.667	3.992	6.586	7.306	6.579	12.691	18.293	5.996	8.125	9.762	7.229	4.5	1.983	62.031	4.091	8.262	6.923	1
chr8	30669422	30670731	0.189	1.08	22.961	23.349	4.986	21.396	1.13	1.688	43.205	2.307	13.67	15.435	9.97	8.079	10.009	12.085	18.67	52.537	14.411	12.661	8.639	43.146	13.461	6.73	5.617	7.78	53.908	11.236	2.289	23.598	39.374	40.579	13.525	2.357
chr14	93562407	93562594	0.042	4.806	6.949	1.12	2.366	1.16	1.408	2.971	0.823	7.137	54.446	1.5	2.25	3.5	5.556	3.6	1	3.411	2.2	5	2.333	5.667	4.25	1.4	2.5	4.429	4.833	4.25	3.592	5.273	3	1.8	2.4	1
chr2	235856193	235856388	0.038	2.497	3.175	1.1	5.475	3.155	3.25	0.848	3.395	3.487	2.945	2.2	3.2	3.6	5.778	5.5	3.2	4.555	6.643	2.714	4.5	5.308	6.3	0.7	1.6	6	3.75	6.125	1.171	3	1.333	13.857	6	1.333
chr8	41657150	41657301	0.036	1.647	3.373	1.44	6.947	2.184	2.86	4.18	2.833	0.93	2.568	3	7.7	5.333	2.5	4.833	3.5	1.007	3.4	5.2	2	4.75	9.714	0.7	6.5	2	3.5	3	2.85	5.2	3.5	2.4	8.333	1.5
chr15	93353863	93354207	0.052	2.294	15.917	7.903	13.663	38.483	1.5	1.666	23.429	0.937	8.491	9.703	6.067	10.179	19.712	11.147	7.5	2.091	8.769	6.5	2.5	11.886	7.316	3.72	8.161	13.275	7.762	10.345	0.72	14.881	38.087	6.84	8.966	2.7
chr15	30227972	30228165	0.039	1.665	4.85	1.6	5.52	4.06	3.615	2.2	1.88	2.805	1.56	11.143	7.889	21.324	14.158	15.095	5.7	112.11	12.048	11.071	6.7	10.875	9.5	4.129	10.556	8.056	152.907	8.333	0.45	18.92	6	26.939	12.522	1
chr20	31602020	31602852	0.057	3.364	7.302	1.275	10.716	4.341	3.439	1.377	5.208	2.565	2.648	5.2	7.418	6.304	4.585	7.268	4.677	2.596	2.421	7.1	5.973	9.241	5.083	7.287	5.375	6.907	7.39	4.219	1.785	9.925	4.147	8.746	7.273	2.2
chr2	162278294	162281289	0.138	3.449	1.94	6.475	7.124	34.227	79.482	1.64	4.059	8.885	3.252	5.133	13.299	4.908	9.411	7.963	5.381	3.724	4.823	7.264	22.828	6.748	6.403	4.356	5.157	7.255	8.418	5.272	16.343	11.161	13.765	8.282	7.084	1.619
chr1	202310946	202311366	0.075	2.64	11.986	28.852	2.84	26.8	1.546	1.166	29.988	0.787	9.139	12.1	12.744	11.553	21.686	50.393	8.154	2.654	25.707	17.627	6.095	22.534	28.744	12.237	10	17.053	6.793	65.086	1.4	61.698	118.044	14.66	17.692	1.75
chr5	37847194	37847370	0.039	3.206	4.766	1.114	6.486	12.017	0.68	2.04	2.634	6.126	4.309	5.167	10.545	17.571	7.545	4.167	3.75	2.206	6.3	14.529	3	9.9	4.5	3.72	13.188	5.222	5	5.286	1.64	14.312	1.75	9.25	6.364	1
chr7	2918580	2918896	0.043	3.667	7.25	2.117	4.897	1.703	2.797	1.307	8.017	3.03	1.26	7.278	5.545	4.6	3.917	4.833	4.889	5.58	5.5	4.545	3.667	12.065	8.462	2.533	2.4	3.909	3.727	7.875	3.133	5.4	7.389	4.5	6.706	3.222
chr4	5636381	5636779	0.088	3.567	3.517	1.462	3.263	5.018	1.597	1.41	5.436	2.857	1.19	5.944	5.864	9.031	5.773	9.818	7.5	98.325	13.659	6.25	4.333	10.278	6.304	6.472	3.1	6.762	43.024	6.5	2.12	15.706	5.944	33.168	8.071	1.4
chr20	5172789	5173272	0.061	1.684	8.411	1.12	5.057	4.699	1.004	3.937	6.648	1.902	1.827	9.73	9.282	9.424	11.66	11.178	5.65	66.221	17.273	8.606	3.308	15.17	14.596	8.61	10.5	11.098	220.276	6.308	1.525	23.293	13.537	25.455	7.679	1.833
chr13	114034418	114034745	0.056	8.782	1.196	2.587	10.388	7.806	1.016	1.831	5.517	2.062	3.486	4.947	5.8	7.522	9.045	7.962	10.174	2.375	5.733	6.667	7.471	12.172	5.412	5.264	4.333	2.833	8	1.833	2.4	9.778	3.833	10.875	10.577	1
chr10	71867029	71867369	0.06	2.215	4.154	1.674	7.302	7.188	3.769	2.929	4.178	3.455	3.628	10.714	18.925	12	6.75	9.933	8.615	222.578	12.056	18.588	11.375	16.578	15.711	12.698	10.938	9.63	66.741	10.852	2.587	19.298	11.121	42.602	17.312	2.889
chr22	30661460	30662481	0.049	1.643	4.167	1.479	2.248	3.575	2.649	1.901	4.63	2.14	2.296	3.222	7.35	24.702	3	4.028	2.625	2.624	4.583	7.612	4.154	7.471	4.698	3.04	2.947	4.062	3.077	3.25	2.725	8.594	3.889	9.521	8.538	1.375
chr20	57572515	57572694	0.036	3.754	4.931	2.709	4.309	6.286	1.5	9.663	4.474	6.114	1.52	1	5.778	3	2.833	7.25	2	8.549	2.5	4.333	3.4	1.5	5.25	1.4	2.667	6.727	9.706	4.333	0.9	5.75	6	6.167	7.556	1
chr12	111019919	111021490	0.089	2.558	10.26	31.977	5.348	49.961	3.931	1.509	26.35	5.79	16.489	8.19	7.039	8.461	9.326	10.534	6.069	3.799	8.176	14.088	7.176	14.311	14.431	11.597	6.538	5.9	6.787	177.398	1.638	35.554	30.685	105.581	20.414	2.182
chr8	144920646	144920906	0.038	1.182	4.145	0.931	3.251	1.3	3.48	5.956	3.545	3.487	3.265	3	2.5	2.5	4.917	5.364	2	1.244	5.625	1.5	5.444	2.143	2.857	1.4	1.5	4.7	3	6.857	3.262	8	2.286	6.417	3.25	1
chr10	82280646	82280910	0.04	0.56	4.153	1.953	7.007	4.262	1.116	1.535	3.825	5.458	3.767	2.5	10.708	3.667	5.267	4.3	4.182	2.415	5.75	5.444	5.533	3.75	8.545	1.4	3.5	5.769	5.643	8.474	2.814	5.071	7.667	6.833	3.727	1.833
chr9	139481258	139484149	0.135	2.269	16.821	5.366	23.569	25.429	1.729	2.374	10.602	2.805	4.418	6.209	11.537	9.58	8.783	15.441	8.758	2.565	8.833	10.715	23.551	20.203	11.421	4.552	6.825	5.713	9.519	5.318	2.925	20.754	12.831	18.61	9.894	2.341
chr5	176871158	176872921	0.056	3.322	3.485	2.601	9.398	6.734	7.06	2.394	6.843	6.519	5.961	8.632	7.687	6.402	5.642	12.532	4.776	2.873	7.345	6.827	4.558	5.727	7.378	2.571	4.694	7.011	5.025	7.636	2.3	7.953	4.781	7.721	9.13	1.917
chr14	103675319	103675907	0.085	1.862	3.79	1.427	5.883	5.047	6.507	1.775	2.933	4.348	1.432	2.929	5.161	3.667	5.038	3.429	3.067	12.975	4.52	4.8	5.125	7.447	3.167	2.22	2.933	6.925	9.4	4.091	1.835	7.154	4.7	6.375	6.879	1.5
chr10	105593559	105594061	0.075	2.03	8.702	4.216	19.95	23.534	1.231	1.47	6.544	5.27	2.064	5.074	6.261	8.833	5.8	24.25	6.655	6.036	8.528	6.788	10.811	9.744	9.349	6.792	4.619	6.833	11	9.03	2.531	10.17	8.784	13.308	7.805	3.071
chr5	1223435	1223928	0.058	2.96	4.844	2.362	4.72	1.764	1.072	1.193	4.682	6.658	3.598	4.167	3.875	1.5	4.615	2.3	2.4	2.048	4.647	2.167	3.667	3.867	6.304	1.815	3.8	2.2	1.714	3.875	2.693	4.167	3.5	2.909	4.4	1.4
chr1	207198360	207198573	0.038	1.093	3.183	1.83	3.013	6.255	2.01	1.205	2.535	3.11	0.98	6.867	4.769	3.571	4.875	17.829	4	3	7.533	9.25	6.125	11.385	7.882	7.33	5.083	5.786	10.333	8.235	2.244	13.074	14.73	7.933	8.214	1.5
chr19	42866955	42867358	0.066	3.429	2.467	1.898	5.728	3.232	0.889	1.9	4.302	4.188	2.725	1.833	2.333	1.8	2.6	3.667	3.5	2.56	5.611	2	2.75	1.818	6.1	1.4	1.25	3.818	4.167	5.25	1.467	5.529	2.909	5.222	5	1
chr10	131311656	131311943	0.051	2.909	5.662	1.12	2.48	3.213	0.889	1.927	3.967	2.232	4.64	7.476	8.619	3.818	6.812	13.5	11.105	61.942	8.3	5.706	12.176	14.4	10.64	4.775	3.75	3.727	45.659	5.667	3.007	7.444	3.7	18.324	7.688	2.5
chr3	147140653	147141688	0.053	2.91	1.937	4.941	10.483	33.053	86.592	1.86	4.089	8.775	2.123	7.052	12.104	7.551	10.728	8.802	8.805	2.718	7.592	10.942	10.782	12.38	7.929	8.778	5.51	8.172	8.946	8.348	9.735	17.041	11.284	12.168	9.345	2
chr9	130987503	130987830	0.049	3.588	3.286	1.018	1.046	2.391	0.827	3.495	3.671	7.382	1.2	5.294	2.444	5.273	5.75	5	2.286	6.138	4.733	2.667	1.8	4	3.9	1.65	3	3	4.1	3	3.073	5.154	2.714	6.591	6.7	2
chr4	88786558	88786849	0.044	3.982	8.629	4.498	15.731	22.851	2.256	0.56	10.385	2.949	24.444	11.179	8.389	8.913	10.1	10.231	9.6	1.112	9.926	8.95	1.333	7.286	6.312	1.12	9	9.808	5.733	14.2	1.1	7.35	8	10.065	8.3	1
chr19	14265835	14271644	0.054	2.554	3.87	1.175	2.992	1.589	1.785	10.789	3.524	6.479	3.404	3.833	3.896	3.264	3.541	4.641	3.204	2.79	4.191	3.733	2.886	3.464	4.515	1.543	3.136	3.157	3.636	3.849	2.676	4.77	3.548	4.93	6.552	2.649
chr17	80365320	80365625	0.042	0.988	3.843	1.1	2.853	0.889	0.889	1.828	3.994	4.689	1.84	2.333	7.438	2.5	4.385	3.833	5.769	2.111	4.933	2.8	4.25	5.643	3.5	3.1	9.895	3.5	2.167	3	2.67	2.857	1.75	2.25	6.3	1.5
chr19	48936714	48936940	0.045	3.542	5.204	2.342	2.329	3.12	1.738	3.627	1.133	2.223	4.827	5.909	3.182	5.545	4.5	10	5.462	16.8	5.3	4.25	2	3.5	4.143	5.415	3.429	4.1	11.389	4.875	1.74	8.118	7.643	10.167	3.667	1.8
chr7	149498929	149501826	0.073	2.381	3.133	1.674	6.634	2.952	1.673	1.778	3.358	3.182	1.304	3.345	4.33	4.355	3.235	5.974	3.956	6.135	4.547	3.838	5.23	2.907	5.047	1.812	4.312	3.587	8.375	3.514	2.434	5.443	3.297	9.631	6.911	2.37
chr4	57333595	57334449	0.066	3.736	25.749	63.411	3.903	34.235	2.377	2.368	46.702	4.844	27.612	10.61	12.796	8.065	16.62	28.049	10.463	3.666	19.906	15.554	8.627	15.962	30.017	20.095	8.286	9.066	9.239	7.058	1.683	67.211	67.597	12.231	12.144	2.125
chr21	47502521	47504502	0.06	2.512	3.763	1.303	5.242	2.122	2.157	1.649	3.714	3.192	1.111	3.482	4.88	3.44	4.573	4.203	3.984	1.73	2.756	4.716	3.542	6	5.149	1.394	4.432	2.923	5.125	3.107	2.402	5.25	3.5	6.207	5.453	2.095
chr13	96706637	96706848	0.04	5.325	4.81	1.227	3.755	8.195	2.93	1.93	1.528	7.025	10.995	5.1	7.364	6.538	4.7	7	1	2.653	6.769	1.667	1.5	6.636	9.526	1.775	1.5	4.667	2.833	2.4	2.1	6.4	6.5	4.25	7.071	1
chr20	49242371	49243122	0.157	3.404	6.339	2.714	11.028	7.917	1.656	2.294	4.352	2.251	3.348	16.489	14.314	13.674	7.133	18.649	8.22	94.973	13.427	12.348	7.957	21.33	14.819	6.671	10.333	16.674	193.79	15.256	1.623	37.597	18.942	43.932	17.566	1.333
chr8	710067	710348	0.051	4.116	4.287	2.375	8.015	4.778	2.935	1.978	4.036	1.64	2.196	4.917	15.139	3.6	4.091	9.731	6.8	3.313	5.571	3.4	5.444	7.647	7.286	4.358	16.636	8.696	6.077	6.867	0.72	10.8	4.5	7.947	9.2	2.5
chr8	142519911	142521787	0.061	1.777	2.274	1.442	2.942	2.649	1.541	2.109	2.279	3.513	1.711	4.482	4.339	2.812	4.307	4.644	4.145	3.837	4.152	3.617	3.595	4.408	5.234	1.753	3.125	3.32	5.145	2.75	3.037	5.1	3.553	5.824	5.235	1.333
chr2	73524289	73524710	0.044	4.322	3.574	0.865	3.593	2.565	4.92	1.084	4.332	1.269	1.339	3.867	2	3.462	3	5.304	3.733	2.478	3.778	6.417	4.571	3.2	6.333	2.64	4.75	7.864	3.467	2.889	3.365	8.654	3.929	3.667	5.696	1.5
chr1	234736809	234737017	0.04	0.845	1.67	2.155	13.72	9.195	2.15	3.775	5.67	1.14	10.76	8	4.5	7.231	11.158	3.75	5.636	1.26	7.214	6.615	2.5	5	8.8	0.7	7.462	8.75	5.556	7.4	0.45	13.583	5.222	6.6	8.231	2.5
chr17	54731383	54731553	0.04	3.274	3.017	0.89	2.646	1.22	1.846	1.611	1.577	1.754	1.52	8.364	11.75	14.667	9.923	9.529	6.5	99.503	8.1	8.4	3.286	10.083	14.55	2.5	17.8	5.5	109.808	3.3	1.26	16.471	5.143	29.5	8.615	2.333
chr8	1112781	1114642	0.085	2.319	3.531	3.365	10.859	18.46	8.597	1.271	6.494	2.814	2.454	5.881	11.818	27.104	8.197	9.204	5.842	3.651	6.529	6.179	9.488	8.416	7.5	4.451	7.436	5.77	6.34	5.132	2.005	10.147	22.564	16.641	11.994	2.333
chr10	3222702	3222871	0.039	2.893	2.447	1.424	4.327	1.887	1.553	3.56	5.987	1.94	1.48	7.818	3.5	9	6.273	12.562	5.2	4.552	7.333	2.2	4.167	10	6.5	26.96	5.714	5.25	6.2	10.083	1.08	2	7.833	6	10.462	1.5
chr11	2299219	2299429	0.039	3.196	3.889	1.893	6.027	7.169	2.569	1.551	3.289	6.071	1.44	3.25	3.286	9.471	5.1	9.125	7.818	0.817	5.7	7.778	3.5	6.818	4.818	2.22	8.333	3.667	4.9	4.636	1.825	11.056	5.308	11.789	8.154	1
chr10	12306185	12306792	0.112	2.485	11.002	7.166	5.277	20.215	0.97	1.455	15.055	1.85	0.998	13.523	15.952	13.262	8.25	21.276	14.627	61.17	9.125	32	10.685	24.34	29.741	14.303	5.69	8.949	266.578	8.609	1.668	23.378	21.704	29.384	11.782	1.714
chr4	107956635	107956812	0.037	2.114	1.571	17.874	10.446	75.657	61.297	1.291	0.971	2.223	0.867	6.455	7.2	6.385	6.818	6.5	2.5	8.183	3.429	4.167	15.176	7.5	9.571	3.775	3.2	4.167	8.833	2	5.819	19.724	15.429	10.294	8.692	1.667
chr5	140743705	140744071	0.042	16.437	6.069	2.356	3.071	0.852	1.197	4.1	5.071	2.52	4.143	3.714	5.579	3.667	6.2	6.045	5.1	3.717	3.5	2.2	2.75	7.895	4.1	0.983	1.833	2.778	8.333	4.5	3.512	2	2.25	9.433	5.722	1.8
chr16	31212704	31214437	0.096	2.998	6.77	19.228	9.421	61.47	4.875	1.921	16.817	4.437	4.352	18.387	14.779	5.931	9.259	45.814	4.962	4.782	9.59	6.723	10.16	8.854	13.026	2.671	5.576	8.558	12.956	8.114	2.792	21.503	22.432	13.254	12.749	2
chr3	123443273	123443427	0.039	2.166	6.331	0.952	2.314	1.994	3.034	1.584	7.752	3.52	4.051	7.364	6.364	4.5	2.833	4.7	8	64.069	8.2	3	3	11.75	8.333	1.4	6.667	9.364	20.364	5.083	2.3	8.545	10.2	26.125	7.091	4.167
chr10	126736598	126737063	0.091	2.684	5.057	2.035	11.943	5.775	1.629	1.771	4.989	9.549	36.512	14.727	20.375	11.395	7.735	18.194	13.511	173.625	14.4	16.707	6.417	74.823	25.023	18.104	8.233	9.135	143.77	12.255	2.632	35.101	12.604	54.591	32.849	2.667
chr19	10044684	10045760	0.149	3.03	4.425	6.655	13.832	23.208	2.974	1.774	4.291	5.353	17.572	10.798	10.36	61.31	8.866	12.632	14.956	69.884	9.976	15.275	7.551	35.99	10.63	4.556	8.512	7.913	238.91	7.851	2.1	24.965	14.528	45.185	15.054	1.625
chr1	1614636	1615807	0.083	3.356	10.539	3.496	12.866	19.243	1.351	2.48	6.218	9.053	23.322	4.077	8.048	5	4.469	8.012	5.5	4.429	6.169	5.148	3.061	6.066	8.232	2.88	5.424	5.529	3.135	4.638	2.853	15.979	6.433	8.442	10.305	1.333
chr11	197310	197656	0.041	2.803	1.591	1.62	0.9	0.94	2.286	1.248	1.563	1.615	1.618	2.143	5.077	1.5	1.833	3.455	4.765	3.67	3.846	1.8	5.462	2.167	3.846	0.7	1.5	1.714	1.833	1.5	2.262	5.278	2.5	3.143	3.25	1.5
chr3	49906161	49907964	0.167	2.109	9.67	17.139	10.868	52.148	3.159	1.35	12.599	2.514	8.596	6.619	29.355	8.137	6.38	10.682	6.614	2.738	9.518	20.298	11.31	9.26	20.305	6.556	4.269	12.586	7.038	5.19	2.004	33.667	10.346	9.178	11.386	1.429
chr9	37575820	37576644	0.122	1.753	13.212	26.166	6.827	67.078	1.598	0.892	22.954	3.391	3.935	10.107	8.229	7.316	8.175	12.124	4.355	5.519	9.351	10.641	12.586	15.573	12.116	7.778	3.967	7.434	8.078	8.492	1.94	34.877	21.519	63	63.004	1
chr1	44971445	44971612	0.04	1.784	3.568	3.874	7.977	11.446	1.931	1.554	3.931	2.514	2	4.857	9.444	8.688	6.5	15.818	8.6	2.504	8.071	7	4.167	11.222	4.538	6.136	5.5	6.727	4.5	3.875	1.375	15.412	4	8.4	6.867	4.75
chr1	8481903	8482145	0.051	5.782	9.627	3.831	13.4	9.48	1.02	3.907	6.622	8.48	54.893	3.25	2.167	3.333	6.455	8.25	1.75	3.827	7	6.714	2.5	7.062	7.812	1.4	7.067	3	5.364	2.857	1.46	6.8	5.5	8.778	3	2
chr21	46187591	46188982	0.063	2.891	9.069	2.462	18.071	9.179	0.926	2.746	7.07	7.272	4.246	5.567	11.83	7.155	7.173	13.889	10.134	4.563	8.023	5.145	8.847	8.485	15.871	7.572	7.221	7.753	15.047	5.831	3.315	27.949	5.164	13.588	13.717	3.097
chr17	79700569	79701921	0.208	2.906	2.614	1.745	4.911	3.93	2.631	1.114	3.7	3.59	2.224	9.848	11.55	7.294	4.717	11.72	6.935	59.964	5.426	7.463	13.506	15.809	13.102	5.139	11.344	10.274	244.306	4.075	3.986	27.967	9.747	25.971	9.935	1.833
chr19	34371207	34371304	0.036	3.81	4.11	1.98	4.9	4	1.75	0.68	4.54	4.37	0.97	7.167	5.455	5.4	4.25	6.333	4	5.22	2	2.5	5	4.333	4	1.4	4.8	10.857	6	3	0.45	6.857	5.333	4	7	2.5
chr19	1725201	1726720	0.363	5.159	2.859	12.337	7.658	39.677	9.745	1.687	4.829	2.903	2.597	5.653	9.897	5.857	5.549	9.067	4.12	6.735	6.711	7.047	5.642	6	9.392	2.303	4.538	6.397	5.032	61.792	1.962	19.674	5.612	9.656	8.356	2.091
chr21	43084131	43084234	0.035	1	2.34	0.58	4.65	4.06	1.89	2.14	1.92	0.36	2.12	5	5	3	9.444	3.5	7.375	51.28	8.143	5	9	8.857	9.556	2.75	3.667	5.5	111.906	5.556	2.133	11.455	3.333	17	3.667	1
chr18	61616286	61617041	0.096	1.682	6.948	16.588	7.272	56.944	2.639	1.902	8.49	1.581	2.819	6.851	8.111	6.174	7.071	15.865	6.415	13.741	9.298	7.137	13.516	11.487	11.818	14.441	5.526	7.837	13.382	7.957	2.01	14.124	21.669	13.635	12.987	2.231
chr7	6547772	6549024	0.045	3.526	2.187	1.102	1.829	0.876	1.519	2.453	4.476	4.126	2.643	8.457	4.387	3.8	2.968	5.128	2.333	1.88	3.472	2.704	3.762	2.727	4.116	2.079	2.464	2.458	2.091	4.186	3.673	10.117	2.706	12.651	5.814	2.529
chr3	53229765	53230310	0.122	3.416	3.235	2.884	8.127	8.915	2.975	2.66	4.491	3.805	2.252	14.783	32.129	14.597	8.8	19.051	13.875	122.629	14.016	39.373	10.78	19.587	14.348	30.541	16.731	8.179	185.285	26.564	4.206	40.358	20.462	42.54	20.884	1.714
chr10	52434293	52434621	0.056	3.585	2.628	2.351	9.071	10.102	2.385	4.343	3.074	1.886	1.443	4.8	3.727	4.071	2.429	10.857	3.444	1.747	5.5	3.9	3.889	12.767	6.222	4.515	3.25	2.2	2.778	3	0.957	7.85	6.625	6.727	6	2
chr2	8627581	8627867	0.044	1.542	5.978	1.372	9.673	4.993	1.524	1.898	3.378	1.422	1.656	7.562	19	4.929	6.944	8.478	2.833	9.145	5.765	8.7	3.667	7.15	4.692	3.822	16.094	5.8	17.333	6.214	2.987	7.706	2.75	8.917	7.143	2
chr22	50664786	50665802	0.049	2.616	5.319	1.653	4.121	1.446	2.351	3.185	3.857	4.532	4.358	2.593	3.727	1.625	3.806	2.68	3	1.451	2.667	2.762	2.467	1.625	5.532	0.7	2.933	4.091	3.478	2.474	1.638	3.692	2.615	3.912	4.5	2.231
chr6	43961756	43962550	0.052	3.024	4.374	2.281	15.578	8.975	2.12	4.593	5.094	3.459	2.916	6.1	8.022	5.8	5.056	5.865	5.091	4.257	5.349	4.444	4.44	6.548	4.138	3.246	3.048	5.688	4.706	2.947	1.446	9.242	4.636	6.543	12.147	3.25
chr4	166794308	166796487	0.132	3.942	2.229	16.527	6.918	59.235	42.08	1.83	5.547	5.241	1.555	10.859	13.972	5.944	9.375	19.595	6.423	2.166	13.052	17.75	9.225	6.736	10.685	53.816	4.744	6.218	10.405	7.342	4.689	14.251	10.386	9.106	69.256	1.308
chr19	3289980	3290438	0.044	3.005	2.244	2.026	4.356	4.216	1.724	2.083	2.384	7.349	1.957	5.5	2.875	2.923	4.059	4.389	5	1.984	4	5.444	4.917	5.2	3.818	0.7	3.583	4	2.636	4.111	1.393	5.632	5.059	6.4	4.6	2
chr9	128463189	128463383	0.044	1.185	7.56	3.065	10.165	14.855	0.787	4.065	7.03	6.48	33.17	8.421	22.531	9.786	11.15	7.176	4.375	7.265	7.6	8.667	2.4	27.179	11	6.711	15.474	6.5	18.897	8.071	0	19.16	8.333	8	8.5	2.5
chr10	5540394	5541167	0.051	1.117	2.532	1.067	3.169	1.767	2.132	1.862	4.2	3.465	2.308	2.846	5.25	4.125	3.438	4.917	2.444	2.076	4.968	3.857	4	4.875	3.4	1.4	2.8	4.619	3.889	2.762	1.731	4.312	3.318	3.136	7.644	1
chr6	28973054	28973619	0.071	1.687	8.62	18.582	3.982	34.984	5.998	1.684	10.31	1.44	2.166	9	6.516	8.214	12.662	14.955	6.824	2.634	16.118	9.077	7.062	12.964	10.614	32.577	7.842	9.551	6.314	6.457	1.517	18.182	53.108	19.321	14.109	1
chr5	130207251	130207409	0.038	9.333	5.633	2.368	5.153	2.267	0.74	1.56	4.047	0.93	0.987	16.846	14	14.211	6.308	9.467	11.588	87.087	3.5	12	2.833	15.15	9.889	6.5	9.7	13.077	76.453	10.385	0	14.538	14.267	24.826	7.5	2
chr11	117669507	117670744	0.046	3.263	2.337	1.128	6.315	2.232	9.438	2.617	3.241	4.947	1.611	2.45	6.822	5.087	4.359	5.567	3.703	1.616	4.1	5.196	6.643	4.694	4.157	2.31	2.583	4.286	4.235	3.121	2.986	5.561	4.358	4.667	6.3	2.333
chr1	44087294	44087712	0.038	1.76	5.214	1.151	3.2	1.501	1.019	7.955	6.52	5.527	3.816	3.385	2.786	4.071	3.6	3	5.067	2.052	4.6	3	1.75	2.667	4.933	0.7	3.7	2.778	4.316	3.8	5.308	4.933	3	3.357	8.324	2
chr1	29143024	29143173	0.036	1.24	0.68	2.467	4.06	1.48	3.46	0.85	1.773	2.993	6.367	3	5.5	3.833	5.75	1.5	6.6	3.033	4.5	3.5	5.571	5	2.333	0.7	3.667	2	7	4.5	0.45	5	3	4.2	3	3
chr22	17848585	17848905	0.047	3.292	9.634	12.935	8.914	44.929	2.726	3.178	9.686	1.631	57.028	8.429	8	6.722	8.5	8.833	6.929	3.191	5.421	4.25	3.714	9.238	9.154	5.389	10.36	8.385	4.882	7.316	2.853	16.81	10.778	9.269	8.696	2
chr1	21636784	21637101	0.054	5.468	4.674	1.348	7.015	3.006	2.152	1.262	3.338	1.91	6.428	8.435	4.692	5.118	5.067	17.791	6.25	7.015	3.5	7.842	4	12	8.091	3.643	5.625	7.75	5.889	5.357	2.345	9.593	6.333	8.84	8.348	1.333
chr1	47993398	47993706	0.06	4.797	4.154	1.79	0.62	4.523	2.018	1.617	0.892	3.043	1.726	11.36	10.16	9.259	5.615	12.906	5.467	145.554	10.643	12.969	8.696	19.864	11.032	5.371	11.826	10.48	231.104	5.312	2.429	17.167	3.333	45.609	12.5	1
chr10	1568656	1569077	0.043	5.168	3.962	1.219	11.379	5.247	1.72	2.182	5.304	3.464	2.786	5.409	4.889	3.273	2.778	4.826	2.583	3.391	4.263	3.6	2	6.567	5.96	4.073	3.786	3.333	6.857	3.923	2.571	10.139	6.045	6.36	27.945	2
chr14	75489479	75489600	0.037	3.456	3.648	0.58	1.744	2.472	0.968	5.928	5.496	3.784	4.456	16.333	5.556	16.167	5.5	12.417	9.714	103.328	9.846	9.286	1.5	14.5	15	4.943	6.8	10	116.281	6.286	0.45	19.25	6.429	24.056	7.1	2.5
chr4	7465871	7466342	0.066	1.938	1.499	1.451	5.916	3.897	1.023	1.747	3.122	2.308	2.916	3.067	5.92	5.955	5.227	6.296	4.667	4.949	5.96	2.733	15.078	5.348	4.611	3.6	2.3	7.719	10.6	2.667	2.215	5.667	3.333	7.433	6.906	1.333
chr9	120173792	120178398	0.125	2.634	2.414	14.042	9.525	47.582	18.891	2.253	5.723	6.296	3.483	9.201	9.874	10	9.116	10.269	6.944	27.495	7.913	9.686	10.721	11.787	12.162	6.588	6.319	6.959	121.067	5.766	3.685	22.06	8.719	21.291	9.66	3.299
chr22	26794663	26794938	0.056	8.513	2.604	1.34	3.624	3.905	0.985	2.673	2.458	2.867	2.302	13.351	11.96	11.111	8	13.03	7.789	116.938	8.875	4.615	2.6	24.204	11.6	5.34	11.348	12.7	241.128	9.529	0.9	14.606	10.619	26.7	16.769	1.333
chr1	27396638	27398067	0.109	2.769	7.099	2.009	12.272	4.603	2.908	3.033	5.074	3.154	2.062	5.167	7.037	6.763	4.042	9.33	7.236	14.309	6.325	9.337	6.6	8.245	13.248	18.828	4.24	5.429	29.439	5.076	3.12	18.145	5.899	14.703	53.202	1.8
chr2	238824178	238824782	0.041	3.459	2.847	1.167	1.408	1.331	1.749	2.445	2.744	5.66	1.9	2.765	2.727	2.462	3.9	1.9	3.8	1.31	2.182	1.667	4.214	2.692	4	1	1.5	2.357	2.3	2.5	1.783	5.571	1.889	5.429	4.52	1.571
chr1	154942991	154943833	0.121	5.064	37.227	19.995	12.888	72.532	1.29	3.08	30.655	2.811	19.094	14.616	46.21	13.753	16.265	23.465	19.605	3.462	19.433	12.538	12.04	42.835	18.024	6.932	43.561	14.674	8.769	11.5	1.604	38.772	64.279	13.263	14.044	2.077
chr1	25868432	25868684	0.039	1.263	2.336	1.051	5.988	1	2.524	1.413	2.432	1.806	1.652	5.3	7.389	2.4	1.5	3.3	4.667	3.729	5.769	1	1.8	4	5.933	1.4	2.667	2.25	6.3	4	0.45	10.333	3.222	5.615	6.938	2
chr11	120983248	120983586	0.062	3.126	3.723	1.6	3.649	6.497	1.917	1.12	0.952	1.85	3.294	15.723	32.74	16.023	6.773	12.212	9.871	70.297	8.429	18.487	4.333	22.565	15.49	11.221	18.653	8.88	148.523	11.143	2.453	13.6	13.914	29.566	9.636	1.5
chr3	126715566	126715818	0.039	1.46	7.34	1.192	3.912	1.693	1.89	4.448	4.748	7.028	18.176	4.167	2.167	2.167	1.667	2.5	1.5	2.54	1	5.286	5.778	1.5	3.556	1.94	6	4.111	3.5	2.5	6.222	2.5	2.5	3.2	4.615	1.667
chr14	52510484	52510702	0.045	1.92	2.724	3.865	5.169	3.658	3.071	2.337	3.249	0.92	3.44	12.045	3	11.421	8.471	21.371	5.111	171.431	19.034	10.842	8.462	11.5	14.043	12.333	7.833	7.615	156.965	7.692	1.429	15.793	8.467	44.968	13.833	1
chr19	2235001	2237282	0.349	1.809	21.486	29.084	6.501	46.68	1.436	1.791	38.309	3.905	17.556	11.947	23.134	19.189	11.256	32.061	10.216	38.544	14.01	23.215	9.141	45.853	248.869	31.76	6.261	10.545	116.476	85.048	2.277	55.226	43.723	43.782	14.194	2.235
chr19	42854333	42855032	0.051	1.87	3.979	0.877	2.37	0.889	1.732	3.264	1.814	5.889	1.844	4.192	3.524	2.889	3.45	2.571	3.429	2.569	2.231	3.143	3.647	2.308	3.885	0.467	2.667	3.381	3.65	1.875	4.151	4.138	1.7	4.28	3.893	2.889
chr3	138171438	138171594	0.037	2.192	4.547	2.88	5.44	5.653	0.93	0.88	9.453	7.227	3.073	5.167	2	2	1.5	3.8	2.8	3.407	2	4.4	3.833	4.222	6	2.075	4	5	3.5	6	3.337	7.5	5.571	9.615	8.733	1.333
chr2	241739780	241740058	0.045	2.2	7.989	1.008	3.836	2.178	1.234	5.371	5.393	14.905	47.825	3.875	4.917	2.444	2.857	2.857	4.889	0.887	3.444	5.7	2.167	3.538	4.167	1.4	5.3	5	3.857	2.286	0.75	6.5	4.667	4.333	7.381	1.4
chr8	668513	668964	0.061	5.191	3.32	2.2	6.876	2.233	0.976	3.444	4.384	8.22	35.069	5	5.957	2.846	7.552	4.294	5.5	2.891	5.667	2.667	3.938	6.481	7.926	2.979	3.769	4.7	3.091	5.714	4.219	19.768	3.824	5.913	8.091	3.167
chr20	57439524	57439666	0.038	1	6.1	0.968	1.648	1.487	0.74	3.553	2.42	4.687	1.8	6.167	7	7.625	3.5	6.5	5.714	23.28	2.2	4.25	1	3.4	9.143	8.858	2.5	6	81.8	5.429	2.917	7.75	2.6	14.706	6.111	1.5
chr14	102961632	102962591	0.043	2.268	5.069	1.911	1.99	1.641	0.889	2.238	2.776	3.461	0.99	5.059	4.393	3.875	3.138	4.793	2.692	1.512	3.357	2.571	3.692	2.619	2.05	1.657	2.889	2.167	2.833	2.5	2.152	4.512	2.522	4.794	4.811	2.929
chr10	134925166	134925457	0.047	17.907	4.613	7.663	2.24	3.552	3.72	1.9	9.583	5.543	4.71	8.316	2.333	2.333	3.429	7.929	2.333	3.457	9.737	4.364	3	4	5.769	6.833	2	8.471	3.167	5.333	7.1	7.067	3	8.375	9.3	2.143
chr2	27318892	27319551	0.105	4.953	6.464	8.381	11.007	35.93	1.877	2.398	8.504	3.37	2.388	8.36	9.877	9	8.865	18.236	10.654	3.272	11.219	13.115	9.435	9.814	13.907	6.231	5.938	6.378	8.158	8.467	2.364	32.985	12.959	787.117	17.56	1.909
chr12	20365723	20365986	0.045	5.538	9.927	1.667	11.407	11.909	2.457	3.182	5.145	2.476	2.66	11.517	83.088	16.615	5.389	20.894	25.56	4.905	12.862	21.805	10.053	141.45	11.88	26.23	60.128	12.923	27.19	8.154	2.123	24.298	15.314	26.897	7.174	1
chr2	241567211	241570067	0.053	4.425	2.89	1.432	3.102	1.479	2.15	1.98	2.427	2.193	2.028	2.902	3.987	2.766	3.88	3.462	3.089	2.442	2.667	3.899	2.405	3.521	3.016	1.011	2.604	2.525	2.538	3.877	2.668	3.549	2.767	5.289	3.871	1.917
chr22	36960257	36961401	0.054	2.772	2.275	1.228	3.474	1.413	1.701	1.835	3.756	1.012	2.413	2.846	3	3.421	3.629	4.979	3.757	1.881	3.4	2.565	6.022	3.976	4.312	1.518	2.462	3.407	1.952	5.208	2.715	5.239	3.852	8.921	3.214	1.818
chr11	76326117	76328560	0.054	4.571	3.412	1.467	2.573	1.497	1.867	1.985	2.424	2.319	3.11	3.963	4.138	3.625	3.483	4.419	2.714	2.195	3.152	3.488	3.722	3.802	5.182	2.152	3.308	4.39	2.349	3.842	2.764	3.825	3.381	5.546	5.348	1.545
chr6	29664374	29664665	0.054	3.12	2.227	1.743	4.647	6.707	1.305	1.21	5.563	1.264	4.909	13.893	15.606	18.171	12.429	13.485	11.409	101.657	5	16.088	3.7	15.789	24.574	7.012	6.786	21.364	52.814	5.714	1.5	18.905	8.632	30.922	8.304	2.5
chr14	93568333	93568677	0.047	1.447	6.431	0.4	16.774	1.637	2.68	2.129	3.389	14.777	48.194	3.182	4.875	5.235	4.308	5.526	3.429	4.017	4.7	7.913	3.091	3.667	8.839	3.145	7.391	5.5	2.833	3.5	3.608	4.235	3.154	4.75	5.529	3.786
chr20	61803870	61812221	0.211	2.574	3.302	6.517	11.563	28.168	30.294	2.222	6.114	5.637	2.341	5.552	20.773	6.526	5.907	9.182	5.711	10.337	7.976	8.904	8.553	16.891	8.945	4.365	4.046	5.571	34.252	5.513	5.072	21.873	7.525	17.982	9.22	1.784
chr10	102295340	102296069	0.108	1.629	7.687	34.575	3.194	33.279	1.499	2.153	12.302	3.757	18.728	13.624	15.349	13.852	13.56	24.752	9.5	97.655	14.729	16.067	10.491	26.66	16.046	9.95	8.756	17.112	16.686	10.935	2.004	53.677	34.665	89.738	15.277	1.625
chr17	19651880	19652096	0.037	2.37	2.008	2.08	5.815	4.375	1.705	0.9	1.733	1.78	0.893	6	6.714	5.7	1	8.588	1.6	1.77	4.9	6.25	4.333	3.571	3.5	2.1	1.5	1	2.5	1.333	1.825	5.308	5.7	5.364	7.706	1.333
chr4	8134139	8134450	0.042	2.096	3.655	1.491	5.206	1.48	1.436	3.745	6.945	2.66	2.449	3.214	3.25	1.4	3.333	2.286	3.4	1.488	1.4	2.5	4.222	2.571	7.6	0.7	2	4.1	1.5	4.727	1.111	3.818	3.625	3.333	3.231	2.8
chr9	117050506	117051317	0.056	2.615	6.96	2.468	9.77	7.508	1.779	3.856	6.816	4.839	1.975	8.656	23.794	7.696	7.078	13.642	8.75	6.545	8.067	10.759	9.82	10.192	13.342	13.815	20.126	8.391	9.5	5.784	2.571	18.966	10.035	18.838	10.25	2
chr2	96986747	96988053	0.117	2.125	2.981	26.022	7.856	80.562	21.835	2.328	12.146	4.134	3.797	8.76	17.343	6	10.325	19.621	7.237	6.905	14.841	16.206	12.868	13.434	14.976	24.795	6.148	7.989	7.688	6.97	2.854	24.134	13.457	16.173	11.126	2.647
chr3	48450114	48450530	0.069	3.412	4.991	0.9	1.265	1.216	1.371	12.522	1.866	5.44	7.398	7.44	4.579	3.733	2.556	4.278	5.389	39.76	8.667	6.048	4.077	5.412	6.391	1.94	3.833	4.905	18.175	4.667	1.776	6.68	2	13.078	8	1.333
chr12	131486681	131490660	0.059	2.55	3.509	1.323	2.917	2.586	2.096	2.103	2.733	3.097	2.621	2.866	3.77	3.257	3.264	3.945	3.442	3.396	3.873	4	4	3.396	4.962	1.355	2.466	3.65	4.286	3.412	2.743	4.291	3.394	4.83	4.875	1.375
chr6	27694414	27694560	0.036	1.6	0.72	1.68	0.893	5.547	1.16	1.047	1.52	3.007	1.14	19.682	8	21.381	8.429	12	8.636	2.587	14	18.867	1.5	13.5	11.75	5.946	37.7	8	7.429	14.955	0.733	16.105	1082.537	9.25	9.467	1.333
chr16	284256	285838	0.235	2.388	37.147	35.647	3.896	58.145	1.843	2.163	52.684	5.923	6.726	10.23	17.818	23.359	12.497	19.353	9.21	14.571	17.685	17.213	9.144	18.218	25.907	20.414	6.738	7.091	9.355	11.914	2.399	64.292	33.397	28.687	19.709	3.167
chr10	106034367	106035268	0.096	3.525	9.572	18.623	7.489	43.65	7.149	1.585	17.513	1.291	4.207	12.908	8.667	12.068	30.014	16	10.855	70.604	13.798	23.472	14.247	44.333	12.422	13.905	7.386	8.984	60.859	12.492	1.796	23.755	18.231	31.006	16.57	1.636
chr2	121636672	121637807	0.044	2.879	5.152	2.329	12.451	2.938	1.769	2.362	3.361	6.751	17.789	5.257	5.265	6.087	6.646	5.981	5.979	11.096	5.137	5.244	6.451	5.821	9.36	2.181	4.119	8.864	6.786	5.283	2.484	6.408	5.15	9.577	7.922	3.522
chr11	76571413	76572687	0.277	2.558	10.229	21.535	7.555	44.729	1.501	1.88	20.478	4.548	3.463	8.489	11.123	10.096	8.099	11.28	4.933	13.041	12.102	11.858	8.286	12.273	9.68	4.141	6.764	6.868	11.597	5.119	1.877	21.701	26.294	15.474	9.425	2.444
chr2	242894287	242894635	0.056	3.993	2.597	0.16	2.191	2.193	3.674	3.244	1.45	4.106	2.78	4.077	7.136	2.556	2.333	5.412	4.2	9.946	2	3.333	2.667	4.875	3.333	1.833	1.4	2	13	4.333	2.383	2.25	3.5	8.5	2.75	1
chr19	1950768	1951124	0.049	4.1	2.786	0.952	1.851	1.517	1.46	3	2.572	14.389	54.957	7.2	5.077	4.2	2	3.167	1.25	0.877	2.167	3.786	2.6	4.2	4.583	1.4	1.5	2.125	2.5	2.25	2.29	3	2.778	4.833	3.167	1.333
chr18	56751438	56751726	0.054	1.26	2.327	1.432	3.953	5.863	1.569	1.65	0.95	1.833	3.08	12.424	12.379	12.862	14.344	15.889	11.25	178.34	10.731	19.071	6.6	19.673	17.349	8.981	14.25	13.645	123.422	10.808	1.74	24.137	17.667	57.174	13.031	2.5
chr3	38589683	38590009	0.058	1.846	4.462	0.957	5.625	6.378	2.166	1.948	2.351	3.357	2.409	5.444	6.737	4.667	5.071	9.13	4.938	3.058	4.647	7.286	10.808	10.273	11.379	4.838	7.048	12.259	9.16	3.7	0.9	28.373	11.645	10.333	10.212	2
chr8	95906390	95909279	0.146	2.299	4.787	26.39	5.716	73.676	4.221	1.286	13.66	3.794	2.659	8.205	19.416	6.899	9.578	12.699	7.078	4.531	9.912	15.188	16.367	12.468	20.711	35.417	6.18	8.323	9.857	56.616	2.232	76.536	31.228	29.039	9.771	2
chr22	44291937	44292502	0.073	3.543	2.38	1.293	9.226	4.955	2.285	2.136	8.427	2.144	2.364	4.808	11.592	3.235	6.767	7.724	7.967	43.673	6.767	10.267	4.955	9.462	20.974	17.14	3.083	5.567	23.459	8.65	1.779	21.439	6.8	15.729	16.042	1.625
chr20	33592252	33592518	0.039	2.276	7.496	1.296	3.084	3.276	0.995	11.176	3.64	7.88	1.972	2.571	5.75	2.6	2.5	4.5	2.5	3.256	4.1	3.111	2	1.75	2.167	0.7	2.6	2.571	3.444	2	2.418	2.5	2.286	5.273	3.25	1.5
chr4	2391903	2392224	0.043	7.113	3.707	1.393	10.067	9.707	3.027	3.21	1.38	1.14	3.315	5.632	6.353	3.364	4.333	8.409	2.833	3.877	4.182	5.571	7.214	6.105	6.5	1.68	3.714	5.733	1.5	5.467	2.21	8.625	1.857	6.3	4.077	3.875
chr13	49788949	49789561	0.077	4.179	3.302	2.049	12.238	11.192	2.803	2.276	5.523	3.288	2.105	6.056	12.224	25.534	4.643	15.11	8.595	43.714	10.694	19.682	11.809	15.855	10.804	42.907	9.196	5.879	17.143	6.773	3.189	28.381	12.349	15.192	20.573	1.818
chr16	541193	541851	0.06	3.285	4.314	3.299	18.873	9.361	2.171	4.407	7.831	5.819	6.483	4.966	7.15	5.344	3.368	7.755	4.417	4.63	4.731	5.333	5.233	6.528	8.431	3.352	3.667	5.485	6.389	5.793	1.554	11.036	5.758	4.618	7.366	1.25
chr8	141456967	141457244	0.051	5.044	7.644	1.57	19.338	14.607	2.935	1.971	5.345	3.4	8.665	4.364	15.967	8.353	5.727	7.955	10.211	6.887	8.9	11.083	8.4	8.632	14.818	7.067	7.188	9.7	15.774	3.75	0.917	16.444	19.024	16.314	12.192	1.4
chr7	22892864	22893053	0.038	9.11	2.055	1.335	12.74	9.905	5.57	3.54	4.36	3.22	4.23	2.5	9.167	4.4	7.778	5.545	5.286	3.445	8.154	6.083	10.286	11.385	6.684	5.3	5.125	5.875	5.833	2.5	4.843	11.062	2	7.846	9.6	3.167
chr11	60772342	60772886	0.047	3.824	1.702	1.792	4.5	1.458	12.067	1.896	2.482	6.06	1.584	4.167	3.9	2.5	3.833	4.72	4.579	2.539	5.222	4.15	4.833	2.643	4.524	1.9	2.385	5.75	7.576	6.844	1.267	5.633	6.259	5.759	6	1.25
chr19	2082458	2082848	0.042	1.173	1.074	1.347	1.139	1.455	1.236	3.339	2.957	3.848	2.912	3.167	2.25	4.308	4.308	5.5	3.667	1.464	2.5	2.5	2	1.333	3.182	2	2	3.143	1.5	3.5	2.32	3.364	2.6	3.333	5.474	1.5
chr14	65169401	65169560	0.037	5.22	11.027	21.753	31.773	86.673	3.78	0.96	15.42	2.453	4.38	7.9	11.2	19.654	13.364	9.929	8.909	4.653	7.125	8.938	8.429	9.923	15	4.487	9.5	12	10	12.429	1.46	21.889	12.812	24.742	8.786	3
chr4	6418246	6418916	0.051	2.405	1.932	2.16	11.39	9.199	3.916	0.91	2.99	4.193	2.098	3.75	5.649	4.44	2.955	10.308	3.789	3.122	5.857	3.833	7.175	6.289	7.267	1.786	5.905	4.448	5.514	3.579	2.863	7.361	3.7	12.057	4.107	2.286
chr7	129882364	129882756	0.081	3.376	2.07	1.747	2.882	2.19	0.82	2.848	2.545	1.183	1.624	12.805	11.432	13.024	9.452	16.292	16.439	119.405	9.781	11.286	4.714	23.045	11.205	5.532	8.286	9.833	328.691	10.071	1.409	17.772	13.646	38.885	14.812	2.25
chr9	131788660	131791121	0.193	3.21	8.046	15.485	9.34	29.482	1.931	2.788	11.459	6.471	21.549	6.515	8.345	7.379	8.565	10.452	4.561	15.608	7.432	10.273	6.385	10.041	11.784	9.046	5.157	8.847	15.054	6.858	2.146	20.658	8.873	29.553	9.122	2.556
chr2	15829799	15830120	0.036	2.665	2.625	2.407	2.548	1.665	1.495	1.2	2.388	3.225	1.665	4.333	4.25	4.364	3.714	3.615	1.5	7.724	2.167	4.375	2.2	5.214	4.273	0.7	2.2	4.833	1.857	2.429	2.5	3.909	3.333	2.8	3.3	1
chr7	2138578	2138993	0.043	3.438	4.937	1.338	3.93	3.6	0.983	3.448	5.042	7.968	5.522	4.526	6.522	3	4.5	6.231	6.188	2.002	5.286	3.3	1.25	2.167	4.4	1.12	2.75	4.375	1.333	4.182	3.915	6.045	2.643	6.565	9.097	2
chr12	185853	188493	0.102	2.228	2.652	3.364	5.37	13.968	17.71	1.823	2.323	4.459	2.892	4.148	5.342	2.61	4	3.217	2.641	2.402	2.355	2.75	4.233	3.327	4.418	2.929	2.536	2.156	2.244	3.639	4.767	3.172	1.842	2.683	3.646	1.2
chr15	81567377	81567797	0.059	2.165	1.67	0.825	2.41	8.55	0.889	1.466	1.049	1.744	1.8	12.562	9.308	14.86	5.4	17.2	10.639	228.303	21.845	10.833	4.188	18.212	22.932	8.942	13.738	5.217	280.03	5.476	1.433	49.678	16.72	45.338	12.425	1.4
chr18	43313612	43313801	0.044	3.165	0.994	0.968	4.485	1.105	1.17	1.185	1.435	3.675	1.65	14.6	8.071	8.462	5.5	8.214	10.929	96.725	14.714	8	15.923	11.357	7.182	3.547	13.071	6.6	147.175	4.667	1.94	12.25	7.636	25.233	8.385	1.5
chr11	124712432	124712509	0.034	2.707	3.533	2	7.547	13.187	125.107	3.587	4.493	12.547	4.56	4.5	5.833	5.333	2	7.833	6	2.36	5.75	1	2.667	7.5	4.5	1.4	6.167	6.571	1.5	6	10.7	13.333	6	3.5	8.4	4
chr17	48276573	48279530	0.204	2.205	3.871	16.316	6.523	45.977	10.603	2.051	7.037	3.247	4.634	10.512	16.288	12.097	7.966	14.217	7.47	35.606	8.957	9.581	8.976	18.401	14.007	4.96	6.986	7.229	198.83	6.76	2.352	34.735	35.357	24.822	11.746	2.4
chr20	43938132	43938525	0.037	2.973	4.645	2.208	7.43	2.634	3.895	2.473	4.02	3.95	1.593	5.632	4.533	4.167	3.643	3.583	4.769	4.713	1.833	3.909	1.8	3.273	4.588	1.6	4.25	2.333	1.8	4.154	2.506	4.588	2.7	6.048	5.143	1.5
chr10	102980713	102981082	0.04	5.629	1.127	1.114	4.829	1.4	129.795	0.989	1.289	9.579	3.379	1.75	5.526	2.636	2.556	4.214	3.222	1.585	5.067	6.8	7	6.579	3.417	4.836	2.667	2.75	2.833	4	12.252	6.808	2.375	5.25	6.6	1.5
chr22	26570281	26570760	0.09	3.091	1.269	3.499	11.225	14.381	5.712	1.779	5.581	6.368	3.779	16.254	17.5	38.602	8.147	19.671	10.441	93.781	9.125	9.629	6.36	25.375	10.238	8.159	15.339	8.667	135.442	6.37	2.391	31.787	14.836	33.319	15.623	2.3
chr7	155793540	155794277	0.052	3.564	2.106	0.914	2.02	1.608	2.083	2.341	3.723	3.94	2.873	3.609	3.714	3.1	2.571	4.75	1.714	2.504	4.6	1.625	3.412	5.148	3.967	3.45	2.909	2.909	5	4.36	2.648	3.7	2.125	16.326	4.2	1.8
chr1	41349724	41350501	0.064	2.615	1.608	6.405	4.674	28.19	9.181	1.117	2.751	3.152	1.825	3.053	13.484	4.865	5.143	6.462	4.042	2.932	5	3.056	2.5	7.408	5.606	2.4	5.143	6	4.833	4.048	2.244	7.151	3.182	5.974	5.182	1.4
chr11	130057884	130058279	0.038	1.705	3.668	0.8	5.403	1.331	0.924	3.465	3.582	3.055	3.013	1.5	3.5	3.231	5	2.6	2.6	0.829	2.833	1.5	4.6	2	2.667	0.7	4.5	2.25	5.474	3	2.406	3.625	4.154	5.913	3.5	1.333
chr12	124763885	124764849	0.052	1.738	4.092	1.828	8.539	3.172	2.892	1.789	3.397	3.196	1.559	3.458	4.483	2.438	4.722	5.229	4.424	2.789	4.269	3.852	4.444	5.549	5.15	1.763	3.28	6.647	5.302	6.133	1.18	7.034	3.348	8.23	4.933	1.875
chr1	114447327	114448165	0.133	2.785	11.161	48.995	4.45	49.393	1.856	2.044	16.408	5.232	1.908	22.555	53.842	11.28	11.884	71.491	9.742	22.432	9.71	18.576	19.856	25.209	23.231	9.337	11.547	12.928	41.558	15.183	2.849	110.929	24.722	45.477	14.627	2.111
chr9	134482677	134482949	0.05	1.71	11.076	3.52	9.128	5.18	2.752	6.32	3.88	1.632	3.484	6.273	6.385	4.3	4.214	6.882	5	29.72	3.5	4.5	8	10.15	4.154	1.4	6.167	6.294	43.716	4.7	2.867	3.9	4.545	7.619	5.944	3.143
chr6	21935930	21936066	0.037	4.808	1.213	0.813	3.8	5.384	1.448	1.28	0.928	5.472	22.976	16.4	11.111	20.6	8.364	19.611	13.833	200	18.538	18.25	2	29.64	14.067	7.833	12.25	12.333	147.061	8.667	2.4	23.64	17.85	49.765	21.316	3
chr10	15130261	15131160	0.234	1.373	8.97	18.839	2.01	30.328	2.176	1.736	16.229	3.042	1.887	7.175	14.738	6.611	9.81	19.242	6.104	12.345	11.968	10.561	9.877	11.728	15.111	5.96	4.367	7.364	13.714	4.48	1.024	50.196	49.534	23.584	9.409	2
chr7	36006907	36008944	0.07	2.297	2.874	1.551	3.352	1.745	1.617	1.114	3.029	2.819	1.535	2.345	3.333	4.209	3.128	4.209	2.387	2.432	3	3.468	4.712	3.078	4.233	2.887	2.481	3.085	3.509	2.069	2.556	3.289	2.152	6.541	5.537	1.692
chr5	174150697	174153063	0.16	2.568	2.543	14.758	9.291	44.279	62.067	1.608	4.472	8.561	2.934	7.318	11.885	5.263	13.049	8.429	7.683	5.112	6.822	6.066	28.457	6.974	7.394	3.129	5.327	8.834	9.243	6.568	12.137	12.992	11.62	12.621	7.483	2.179
chr5	174976107	174976166	0.034	2.56	28.54	2	12.54	9.6	3.66	2	10.78	0.24	2	10.5	12	17.5	7	22.214	9	1	17.4	3	8.667	10	12.8	9	17.273	6.2	7.667	4.167	1.8	16	42	17.5	6	6.5
chr21	43796648	43797203	0.059	2.08	1.84	1.385	3.009	1.692	2.663	1.058	3.311	1.363	3	5.5	5.773	22.615	4.72	5.37	2.462	23.948	4.095	4.909	5.174	6.206	4.833	2.279	3.4	6.562	22.581	4.273	2.873	9.182	4.526	13.532	6.914	1.4
chr22	39759514	39760435	0.055	4.121	6.802	2.07	10.101	6.136	1.253	3.834	6.273	7.723	8.514	4.379	5.628	2.619	4.088	6.175	3.318	4.242	4.878	2.067	4.897	7.945	5.628	4.41	4.069	2.739	3.308	4.333	2.851	6.852	5.068	6.1	5.849	1.25
chr9	136438778	136439715	0.046	1.947	2.651	0.914	2.629	1.634	2.839	1.025	2.041	1.847	1.726	2.455	4.618	1.857	4.379	2.389	2.826	0.925	3.333	1.917	2.667	3.966	4.953	0.7	3.1	3.55	1.941	2.882	2.98	3.971	2.529	5.231	5.766	1.25
chr1	156370997	156372472	0.171	2.815	4.162	2.077	17.1	7.836	2.232	2.095	3.817	4.761	2.806	7.925	8.914	7.23	7.111	8.264	5.369	3.988	7.392	5.394	8.265	15.169	8.167	2.63	7.864	6.556	6.494	5.493	3.393	15.896	8.722	48.922	9.323	1.7
chr7	146658252	146658428	0.041	3.851	4.354	1.091	10.217	5.171	1.44	0.78	3.28	3.171	1.2	12.105	8.455	9.818	4.667	12.308	7.636	74.874	8.385	12.357	6.667	22.724	12.786	6.442	2	8.833	119.468	4.2	1.28	11.333	7.727	27.515	10.875	4
chr22	20050713	20051134	0.057	4.452	6.892	1.288	3.664	1.166	1.807	3.254	1.811	4.16	1.373	2.857	7.481	5.3	3.5	3.429	5.846	17.965	4.6	2.25	3.818	3.9	6.92	1.167	2	3.9	5.105	2.875	4.665	7.143	5.75	9.676	6.346	2.692
chr3	52405148	52405978	0.04	2.333	2.738	0.914	1.469	3.055	2.622	1.237	2.85	2.012	1.633	4.034	3.3	2.789	2.684	3.579	4.28	3.058	3.391	4	3.958	2.765	5.316	0.891	2.889	2	2	3.667	2.834	4.364	1.818	6.25	5.568	2
chr15	34880215	34880856	0.065	4.292	4.546	3.72	4.823	11.782	0.889	2	3.718	1.871	1.827	144.321	12.463	18.375	9.25	267.449	8.705	48.392	14.311	9.302	3.647	12.443	23.853	8.459	11.382	8.939	153.466	8.556	2.702	12.097	81.342	20.032	11.172	3.273
chr8	23428362	23428638	0.039	1.57	3.473	0.914	1.222	1.6	1.422	1.753	4.32	4.48	2.175	3	4.083	4.917	3.143	4.286	8	7.178	2.9	3.333	1	4	6.462	0.7	3	3.3	1	2.5	1.367	6.059	2.2	7.75	6.5	2.5
chr9	138605286	138607522	0.161	2.051	2.986	4.694	4.74	17.203	11.22	1.703	2.449	5.319	1.818	3.597	5.289	4.135	3.795	5.202	3.66	3.434	8.078	6.701	7.786	7.712	8.324	2.165	3.774	5.387	3.768	3.757	2.172	42.393	4.627	21.257	6.304	1.895
chr9	92108155	92108975	0.069	3.992	7.176	3.452	14.439	10.078	1.231	2.149	4.739	7.275	44.347	7.375	8.526	10.243	5.132	6.109	5.906	2.302	5.381	7.5	5.577	8.268	7.179	5.604	3.32	9.431	4.375	5.613	1.679	8.686	3.13	8.517	8.8	1.286
chr1	182653669	182653929	0.041	4.269	4.605	5.396	8.985	21.695	4.552	1.808	3.244	2.611	0.936	4.125	7.143	3.5	3.364	6.5	4.615	4.96	3.9	12.435	16.182	8.263	9.619	1.94	1.333	10	9.182	4.364	3.075	18.118	8.545	12.963	5	1.5
chr15	32604782	32606575	0.102	5.653	2.033	1.83	4.524	5.895	22.011	2.292	2.504	4.478	3.021	1	1	1	1.333	1.286	1.2	2.096	1	2.556	1	1	1.2	0	2.2	1.2	1	1.25	1.07	1	1.2	1.5	1.5	1
chr16	71401165	71401896	0.085	1.883	6.506	1.442	8.454	5.479	1.255	2.524	3.219	4.687	1.856	9.25	8.804	13.214	7.283	20.26	8.333	116.794	12	8.023	11.902	12.464	12.903	9.82	6.861	9.322	98.493	10.429	4.105	25.793	12.785	53.726	12.779	1.571
chr1	9748889	9751017	0.193	1.711	10.859	17.291	10.879	48.48	6.51	1.975	10.462	5.166	5.055	6.992	8.957	6.869	7.261	12.586	4.741	4.016	10.043	7.151	8.804	8.5	30.465	4.317	5.265	6.16	6.222	8.685	2.8	25.158	9.596	14.376	9.8	2.759
chr11	18225245	18225767	0.123	3.31	2.971	2.627	3.773	14.545	1.964	1.763	3.215	3.19	2.52	14.661	11.956	12.125	9.2	14.651	12.66	78.975	11.895	17.803	8.152	18.405	14.19	10.988	5.556	11.878	176.093	10.9	2.73	39.868	14.434	44.403	14.362	1.714
chr6	33059660	33060105	0.073	3.076	5.273	1.914	4.468	6.033	2.096	3.727	2.952	2.928	4.791	16.722	14.723	13.326	6.913	22.416	12.55	237.731	11.786	14.098	15.857	20.875	14.321	18.828	13.439	31.971	92.181	9.125	4.403	20.371	16.778	78.367	29.705	2.727
chr2	239800590	239800987	0.046	1.883	4.065	2.606	2.042	3.541	1.737	1.58	3.812	3.843	2.277	2.5	2.143	2.25	4.8	2.818	5.235	2.06	2	1.25	3.222	1.875	5.7	2.911	2.5	1.571	1.4	3	1.9	2.286	2.7	4.643	4.421	1.333
chr1	21948242	21949796	0.17	2.921	4.564	8.515	11.593	29.18	9.679	1.378	5.295	4.855	3.07	5.339	6.141	17.757	5	7.052	5.304	2.62	5.949	5.478	5.771	5.987	7.674	5.752	4.579	7.446	5.761	8.134	1.81	12.957	4.304	7.211	7.642	2.444
chr19	50400076	50401277	0.06	1.976	4.449	1.867	9.508	4.184	2.366	1.786	3.588	4.298	1.514	5.672	5.113	4.409	2.636	5.523	7.633	3.356	4.417	3.455	4.293	5.746	4.417	2.937	11.326	4.667	5.154	4.233	2.113	10.103	4.027	7.19	7.417	2.333
chr21	28337562	28340310	0.156	3.502	2.118	21.715	8.894	63.463	21.993	1.055	7.309	3.045	2.481	7.52	14.497	10.776	11.205	12.555	8.382	19.665	9.914	9.243	13.458	11.291	8.352	9.422	4.537	7.662	35.588	7.714	4.549	15.289	16.24	18.203	8.348	1.973
chr14	105908576	105909592	0.048	3.251	5.698	1.345	1.394	2.79	2.091	10.153	6.036	11.589	18.834	4.281	4.792	2.741	2.583	4.189	2.591	3.349	5	3.931	2.25	3.621	3.692	2.19	3.536	5.14	2.111	3.25	7.031	2.765	4.097	4.977	7.4	1.4
chr8	131531088	131531337	0.043	1.812	6.116	7.016	5.82	16.768	4.68	1.94	4.12	4.568	3.852	8.619	55.837	45.545	11.043	20.216	5.5	14.036	19.585	18.289	13.172	20.179	10.32	33.95	25.615	7.692	21.786	7.444	1.343	25.457	39.644	24.021	19.608	1
chr22	47567007	47567433	0.043	2.235	1.915	0.97	0.84	0.99	1.333	1.078	1.487	2.489	2.687	1.5	2.5	2.909	3.5	2.2	5.188	2.76	1.833	1.333	5.059	4.941	3.1	2.775	3.3	4.412	2.909	2.444	2.611	3.583	1.6	3	6.24	1.5
chr17	73483327	73484183	0.053	2.598	5.28	1.693	5.291	4.074	0.873	4.12	5.011	5.765	8.747	4.594	4.974	4.367	7.204	3.433	3.733	10.439	3.545	3.724	2.333	5	6.406	1.641	3.125	4.594	5	4.545	3.251	6.681	7.156	8.717	5.211	2.591
chr12	12502649	12503615	0.109	2.33	4.698	25.341	5.064	67.017	3.968	3.015	12.244	1.824	2.058	10.169	12.237	7.87	13.473	14.132	5.733	30.878	14.036	11.941	11.205	14.051	13.49	8.475	7.246	7.939	23.955	7.397	3.602	27.842	17.014	23.509	14.109	2.1
chr16	87019725	87020108	0.073	1.677	3.403	0.914	1.675	2.689	0.66	2.757	2.37	3.08	1.311	6.682	3.938	2.5	3.385	4.167	3	35.128	5.167	4.8	2	3	8.174	2.2	2.909	5.684	14.256	3.5	1.292	6.294	5.059	12.846	4.692	1
chr3	50534844	50535177	0.044	4.166	3.789	1.953	12.649	8.269	3.523	2.966	6.014	4.106	8.443	1.833	2.875	2.444	4.214	5.684	6.714	2.24	3	3	5.462	3.5	10.385	0.7	4.1	4	2.75	5.5	3.228	4.25	4.267	3.5	5.579	2.625
chr17	27401202	27401491	0.041	1.742	2.658	1.103	6.96	2.655	2.845	3.858	2.822	1.855	3.175	4	6.294	3.583	3.25	4	2.571	3.833	3.5	1.75	3.5	1.8	4.333	1.4	4.273	3.5	1	3.583	0.9	4.462	3.143	3.636	5.353	4.375
chr13	48891619	48892427	0.049	2.72	4.165	1.815	2.783	2.468	2.076	2.695	4.25	3.082	3.128	2.375	2.478	2.933	4.179	3.1	2.412	1.571	3.318	3.474	1.833	4.615	3.481	1.4	1.625	5.122	5	1.923	1.587	3.333	2.955	3.667	4.8	3.077
chr11	69923293	69926424	0.122	2.91	2.054	5.229	9.328	21.766	33.46	1.8	4.246	3.886	2.034	3.693	9.156	4.581	6.466	5.174	3.986	3.496	5.383	4.935	8.035	5.812	6.247	3.549	3.86	4.975	7.931	4.658	5.47	10.823	7.774	6.872	5.784	1.522
chr17	1162392	1163904	0.113	2.972	2.905	10.161	3.867	33.055	19.966	0.903	4.941	1.735	1.818	9.857	12.757	9.369	5.714	10.46	6.162	28.827	8.699	11.286	5.678	11.019	10.211	11.437	4.34	5.235	92.039	4.979	3.018	15.24	9.648	16.203	9.134	2.933
chr19	49671185	49671512	0.048	1.566	4.012	0.8	2.983	4.769	0.967	2.292	2.124	1.652	1.437	3.909	3.857	2.5	2.286	2.286	3.1	2.11	3.3	2	2.167	4.308	3.75	0.933	1.5	4.875	1.5	2.875	1.336	3.909	3.385	5.2	4.692	1.6
chr12	125607197	125607662	0.085	2.453	3.869	2.106	3.937	3.727	1.263	6.712	4.048	4.031	3.985	5	4.75	5.682	3	8.108	6.1	48.253	4.667	4.778	6.917	11.409	6.042	5.564	8.08	5.45	39.552	3.231	3.361	10.737	10.395	18.838	12.491	2.5
chr1	153265350	153265479	0.035	2.256	2.032	2.896	9.496	6.664	3.04	2.84	3.984	5.672	1	8.143	15.833	6.667	2.8	6.125	7.75	22.52	7.167	5.25	2.5	4.857	6.182	2.1	9.556	6.8	7	1.5	2.75	8.231	4.5	12.625	9.733	1.5
chr3	40622099	40622333	0.043	1.128	3.048	1.076	8.26	3.264	2.608	1.532	3.468	3.68	5.58	18.606	23.791	26.5	10.727	24.643	14.667	320.668	17.185	12.167	5.9	20.763	25.375	12.914	16.031	20.036	505.826	5	2.767	25.298	21.128	59.793	14.407	5.1
chr14	100932671	100933244	0.079	5.997	5.118	2.518	14.511	10.93	1.772	2.034	2.727	6.788	2.789	11.673	12.081	7.342	7.579	12.773	6.212	51.857	12.361	22.72	11.675	16.473	14.366	22.858	9.863	9.475	28.356	3.933	3.968	18.815	6.029	30.371	11.196	2.182
chr18	76680209	76680436	0.04	3.64	2.431	1.671	3.289	4.671	2.138	1.467	2.582	2.956	2.6	2.5	4	1.333	3.889	8.562	3	1.845	5.857	4.333	1	5.818	6.25	1.4	3	2	5.467	4.889	1.35	6	2.667	6.222	7.357	2.333
chr19	42591345	42591716	0.05	0.907	1.985	1.1	0.889	2.272	1.67	3.397	0.889	2.509	2.653	3.273	5.571	3.889	3.462	3.882	3.182	1.451	2.75	5.312	5.235	3.444	6.8	2.186	4.5	5	4.385	4.75	0.54	3.364	3.636	4.364	3	2.833
chr5	134526716	134527455	0.087	1.958	3.576	11.123	5.687	53.807	10.863	2.252	6.663	3.864	1.393	13.415	37.5	8.474	9.694	11.614	8.533	100.611	12.215	14.487	16.78	16.813	20.122	7.597	12.95	8.109	169.651	6.821	5.492	22.636	38.911	39.761	12.785	1.625
chr14	96362011	96362415	0.07	3.385	5.622	1.143	8.865	3.182	2.645	6.585	5.795	2.203	3.815	8.576	7.259	8.212	12.778	17.483	7.192	89.498	11.485	29.988	11.611	14.024	27.667	47.293	7.682	8.269	48.375	6.316	3.415	21.344	9.086	30.978	60.262	2
chr18	77113195	77113717	0.081	2.644	3.897	1.803	6.909	1.34	1.502	3.493	1.748	5.448	2.383	4.6	9.581	3.389	7.714	5.885	3.706	44.183	7.129	7.75	5.05	5.045	6.559	2.843	5.346	5.818	34.264	3.957	1.984	8.895	5.032	13.933	10.262	3.636
chr11	60682664	60683468	0.083	3.743	10.705	19.893	11.93	70.094	3.604	1.639	19.732	4.582	5.574	10.234	10.71	10.647	9.615	12.753	9.776	15.766	9.769	19.423	11.18	21.303	15.052	6.436	9	11.485	20.224	8.918	1.676	32.144	25.853	14.417	12.353	2.357
chr14	105526556	105528186	0.081	1.835	3.832	1.042	3.278	1.592	2.679	1.728	3.209	2.002	1.959	4.043	4.109	3.462	4.204	4.343	4.635	2.811	4.067	4.5	3.341	3.522	4.803	3.424	2.37	3.562	4.314	3.896	2.435	4.437	3.333	5.352	4.444	1.846
chr1	85748136	85748466	0.065	3.551	4.545	3.382	10.2	12.302	0.889	3.818	6.117	3.212	3.369	11.143	9.4	20.528	9.276	20.933	9.812	142.108	10.848	11.452	3.273	24.262	10.76	7.592	9.542	12.536	47.472	5.2	0.9	19.585	16.39	33.037	15.921	2
chr4	6875780	6875988	0.04	3.29	1.47	1.41	3.085	0.971	0.88	6.525	3.725	8.805	6.445	11.952	8.312	14.522	5.5	12.955	5.667	258.255	10.105	8.8	4	18.591	9.056	4.817	12.81	12.353	185.917	11.789	3.187	26.324	15.286	49.085	14.586	1.5
chr12	121531344	121531554	0.038	2.32	1.68	0.914	3.791	1.796	0.977	1.778	1.993	0.933	0.84	1.75	1	2.75	2.833	1	2.25	1.604	2	1.5	1	2.4	1	1.56	1.5	2.5	2.167	1	2.748	1.333	2.571	3.286	2.833	2.5
chr4	170744786	170745318	0.109	4.585	2.179	2.416	4.522	1.902	1.96	1.548	2.217	3.886	2.897	9.211	9.775	66.34	6.44	10.628	8.703	3.741	11.13	15.782	7.381	14.759	24.299	8.593	12.213	7.333	12.907	8.059	4.186	40.22	6	50.12	8.35	3.375
chr13	41242340	41242904	0.107	1.002	2.87	1.408	9.478	6.541	2.463	2.2	2.624	1.558	4.977	9.295	14.548	10.66	7.333	14.567	5.733	51.939	10.159	10.045	8.3	10	12.719	4.565	6.367	7.718	65.536	9.05	1.18	30.357	10.388	23.98	7.529	1.333
chr1	32129305	32130553	0.113	3.034	6.949	1.129	4.684	2.234	1.473	2.447	3.93	3.625	1.728	14.636	12.652	10.8	6.649	11.269	8.44	64.352	8.135	8.456	6.288	16.748	11.163	4.939	8.215	7.333	256.078	5.217	2.457	19.531	11	44.567	9.641	1.929
chr7	139929465	139931733	0.146	1.882	4.67	17.289	9.182	63.665	6.367	1.703	7.994	2.019	1.752	6.566	22.175	8.02	8.113	20.677	9.916	6.474	11.104	12.067	14.342	11.688	23.257	15.129	5.585	12.061	15.477	8.565	2.66	40.596	11.586	13.829	12.854	2.25
chr15	101311106	101311446	0.041	1.662	2.702	2.425	4.717	3.569	0.911	2.433	2.572	2.111	1.868	1	2.429	3.1	4.9	2.5	5.077	1.724	2.625	4.231	7.5	4.071	4.923	1.4	2.556	2.9	2.545	2.143	3.323	3.444	2.75	1.333	3.923	3
chr9	138479200	138480289	0.052	2.501	1.745	1.067	4.941	1.567	0.905	1.433	1.496	2.28	1.231	3.31	4.636	3	2.273	2.774	3.692	2.358	2.211	2.737	2.25	9.294	3.167	2.459	2.333	2.174	2.3	2.286	2.05	2.133	3.72	4.316	3.875	1.333
chr2	105856442	105856657	0.041	2.435	1.569	0.916	3.582	2.075	0.933	3.498	4.204	1.64	2.036	7.706	3.5	2.857	5.273	5.778	5.625	5.507	6.2	4.5	2	5.3	2.5	1.96	3.5	3.429	4.5	4.111	0.9	6.636	5.889	7.667	4.818	1
chr9	129728153	129728397	0.048	5.947	4.462	5.062	5.964	1.8	1.48	1.627	4.738	2.853	3.88	15.276	9.176	25.244	11.68	11.84	11.412	240.013	14.308	12.286	6.538	24.6	18.714	3	12.458	11.72	267.64	6.615	3.091	32.278	10.105	54.759	16.212	2.429
chr3	41038505	41038734	0.038	4.827	5.044	5.578	9.031	13.818	1.578	1.124	10.613	2.395	2.556	2.5	9.55	3.545	3.889	10.05	7.125	5.076	9.471	6.917	11.211	6.5	9.071	6.556	4.571	6.167	9.478	5	3.582	5.889	8.389	15.125	7.947	1
chr17	58238047	58239734	0.095	2.948	6.855	4.373	17.632	13.918	2.557	1.511	4.417	2.95	1.97	9.971	7.188	7.154	7.732	17.533	5.658	3.111	10.308	7.453	7.882	11.072	13.465	25.455	4.894	13.549	5.481	3.175	2.025	24.583	8.725	15.457	8.481	1.692
chr16	87743249	87743847	0.039	2.545	4.977	1.813	2.3	1.6	0.987	8.757	2.354	4.73	2.833	3.467	5.692	2.667	4.316	4.045	2.571	3.198	3.318	3.625	6.25	3	3.056	1.867	4.5	2.545	2.1	2	2.132	5.346	2.333	3.476	4.167	2
chr5	1479657	1482113	0.115	2.328	6.55	1.795	6.138	2.788	2.039	5.456	4.136	7.24	5.915	8.521	22.556	62.262	5.847	7.574	6.518	24.394	6.183	9.606	4.585	7.974	10.115	3.786	8.084	6.026	56.363	6.559	3.164	11.514	5.262	21.795	7.712	2.375
chr3	49066578	49067138	0.1	1.887	26.847	26.045	7.335	61.775	3.027	2.557	34.9	3.59	8.485	22.305	18.974	57.543	11.356	30.651	14.712	14.149	21.4	28.73	7.789	35.49	25.966	19.38	6.071	8.194	12.053	58.86	3.189	72.689	128.515	22.049	19.222	1.5
chr9	134225268	134225926	0.076	2.386	7.172	5.899	15.625	40.039	1.709	2.127	10.633	2.997	5.415	10.702	11.855	13.747	8.673	22.939	8.595	107.522	11.903	16.082	16.988	18.341	16.393	11.211	9.96	10.9	143.14	4.92	3.647	36.594	22.66	39.362	14.976	2.5
chr19	20011468	20011914	0.079	3.56	43.058	38.733	2.964	30.524	2.093	1.773	85.342	2.97	5.236	14.768	11.957	10.083	24.598	56.208	9.031	2.751	41.208	19.098	10.286	20.854	21.391	17.763	6.577	16.259	8.056	10.421	1.165	34.538	190.716	17.97	71.667	1.714
chr22	43614413	43614684	0.04	1.767	4.847	2.84	1.66	2.342	2.309	1.46	1.897	3.756	1.865	2.833	3	2.571	2.9	3.1	1.5	2.192	3.167	2.429	3.4	3.727	2.889	2.1	2.333	3.25	1.333	3	2.675	4.5	3	5.353	5.071	2.5
chr2	239982116	239982719	0.048	2	3.543	0.922	1.056	1.552	0.889	2.342	3.225	3.443	3.091	2.778	4.278	1.875	4.889	2.222	2.429	1.272	1.889	3.8	3.571	4.905	3.913	0.7	3.143	3	3	2.154	2.3	6.219	1.714	4.739	4.741	2.667
chr11	1996709	1997128	0.045	2.016	1.643	0.96	1	0.916	1.333	0.898	3.141	2.111	1.247	3.375	2.25	1.5	1.5	4.118	2.143	1.733	2	2.5	2.857	3	3.091	1.6	1.333	1.25	2.909	2.818	1.011	3.5	2.625	1.833	7.318	1
chr20	61592554	61593479	0.15	2.586	8.747	1.187	7.134	4.843	2.438	2.331	8.789	4.224	3.941	3.867	4.233	5.732	6.194	9.264	4.862	9.69	5.478	4.36	3.958	6.233	6.404	4.931	2.81	10.875	19.755	4.333	2.692	10.697	7.611	8.519	7.397	1.333
chr13	67568364	67568627	0.05	1.895	3.553	3.404	4.469	17.262	2.327	1.633	0.807	2.615	1.105	12.5	9.826	17.696	5.933	23.346	5.4	170.189	17.286	9.526	11.739	21.513	14.231	10.529	10.348	11.2	165.959	5.308	2.758	13	19.976	45.658	15.636	1.5
chr12	114163841	114164149	0.043	13.103	4.223	1.343	1.778	1.387	2.833	4.303	4.923	4.18	3.833	3.889	2.6	4.364	1.8	5.909	3.5	4.95	5.273	3.3	4.333	4.364	3.9	3.908	2.333	5.067	4.1	3.286	2.829	4.929	1.8	7.227	5.438	1.5
chr11	2609344	2609855	0.038	2.411	4.141	1.324	1.6	1.947	9.282	0.88	2.756	5.476	1.938	4.2	3.357	1.571	3.7	3.571	2.778	1.242	3.077	6.571	6.353	2.5	3.111	1.4	3.273	4.167	5.111	3	2.429	5.261	4.25	6.6	4.235	1.333
chr14	24037988	24038311	0.049	4.356	2.828	2.044	11.831	10.96	1.389	1.16	6.003	5.286	2.837	10.722	8.72	10.419	5.947	14.737	5.231	93.972	7.5	10.444	11.29	12.8	10.115	7.095	4.643	5.765	45.519	13.212	1.571	21.149	11.914	25.299	10.774	1.6
chr5	180488645	180489210	0.052	4.555	1.232	1.506	4.71	2.256	19.515	2.014	3.312	5.699	4.489	5.185	4.808	5	3.118	4.63	2.8	3.958	5.966	3.941	2.429	4.474	7.094	2.762	3.737	7.406	3.75	5.043	3.597	5.577	4.05	3.875	6.438	2.833
chr3	66423134	66423562	0.075	2.729	4.847	0.853	3.111	1.933	1.787	1.269	1.966	5.278	3.369	14.062	10.216	10.289	9.788	15.472	11.111	137.993	14.672	13.302	16.98	17.81	21.986	4.555	7.935	14.373	295.516	10.927	2.406	14.98	15.471	37.466	14.17	2.667
chr1	184191741	184191968	0.047	2.147	2.451	1.971	3.778	3.511	3.742	0.84	3.36	2.378	3.098	17	8.643	16.276	11.045	13.417	6	196.289	13.885	13.632	1	22.805	20.419	5.09	7.909	8.4	215.688	7.867	0.75	20.484	8.941	35.095	15.833	4.571
chr1	179783564	179784575	0.091	3.124	4.86	24.342	14.775	102.859	10.491	2.278	10.191	3.1	2.999	11.802	16.438	12.152	6.714	12.279	9.74	38.038	8.28	9.216	9.859	18.202	25.556	12.405	7.475	9.719	102.199	11.854	4.614	66.484	11.724	27.397	37.944	3.25
chr13	21561803	21563855	0.051	2.649	3.279	0.867	2.525	1.413	1.532	9.33	3.415	6.145	7.974	3.633	5.161	3.333	3.164	3.545	2.769	2.625	3.255	5.089	4.415	3.264	3.972	1.54	3.537	5.138	5.873	4.6	2.146	4.795	3.17	3.758	4.338	1.636
chr3	27772818	27773148	0.048	2.2	2.471	8.908	22.105	56.471	76.76	2.538	4.127	10.618	4.043	13	7.583	14.467	9.185	11.13	12.75	12.058	8.345	5.357	26	14.225	9.25	3.882	8.071	9.828	13.128	5.706	8.084	21.322	9.875	14.576	7.048	3.833
chr18	33875820	33875938	0.035	7.128	2.536	11.208	4.832	29.528	30.696	1.72	2.704	2.984	2.112	6.286	4	4.833	5.857	3.4	9.5	3.376	5	3.5	5	9.083	5	2.1	6.75	5.833	4.75	5.444	1.375	8.556	4.5	9.7	9.462	1.5
chr11	58953683	58954182	0.086	3.326	3.726	0.892	7.686	5.326	1.574	3.069	6.876	7.27	12.036	8.3	5.483	6.903	6.321	10.878	6.967	67.416	10.292	4.696	7.371	9.757	10.878	2.2	5.913	6.467	23.333	8.226	3.058	15.017	9.135	25.436	7.854	3.222
chr14	92719760	92720238	0.047	3.703	4.503	7.316	16.24	30.811	7.821	3.26	3.389	6.907	5.122	12.453	13.122	21.543	6.6	20.852	8.355	34.522	11.383	18.015	19.306	22.736	23.274	34.756	8.636	7.871	70.872	13.426	3.103	26.794	21.244	22.897	15.036	3.533
chr14	24802702	24805366	0.117	3.495	1.961	9.142	9.689	40.697	57.458	2.298	4.792	4.508	2.344	7.012	12.26	6.052	8.823	8.215	5.639	22.931	8.475	8.444	13.13	11.625	12.348	4.198	4.583	7.558	40.486	6.4	4.894	19.364	8.651	22.183	8.658	2.303
chr3	179039500	179039637	0.039	0.96	2.584	0.733	4.344	5.864	0.867	2.784	1.552	2.696	2.968	14.5	13.353	11.083	5.462	14.529	7.833	78.208	7	12.438	1	14.895	6.4	5.9	9.556	11.545	143.833	5.2	1.35	15.867	8	19.833	7.846	3
chr11	17713758	17714223	0.042	5.127	2.876	1.422	4.727	1.738	5.964	1.778	2.716	1.743	3.706	2.375	3.786	4.158	2.667	4.895	3.529	4.787	4.364	4.955	3.3	5.19	7.571	4.524	3	5.68	1.429	4.111	2.836	3	5.389	3.5	3.375	2.75
chr20	56042890	56043185	0.053	4.303	4.277	1.46	9.513	6.773	4.143	3.473	2.97	1.067	2.09	10.192	3.5	6.684	3.1	7.647	1.5	1.463	7.875	5.154	10.25	8.333	8.63	4.036	4.111	6.25	5.067	4.167	2.686	9.333	4.769	9.316	5.467	2
chr1	20671257	20671609	0.064	2.691	1.111	0.808	6.657	3.709	3.563	2.21	0.91	2.674	3.614	8.385	15.31	6.696	5.263	8.333	9.16	4.437	6.857	9.045	1.333	12.829	10.407	5.914	6.412	13.639	5.5	5.625	4.278	18.056	8.259	15.833	9.296	1.5
chr15	33851776	33851913	0.037	1.768	5.184	6.384	8.368	22.528	1.688	2.76	2.04	2.784	1.64	8.444	10.417	14.263	8.5	10.455	13.286	3.448	8.667	13.308	7.125	20.571	7.5	2.775	9.636	10.167	12.769	9	0.9	13.667	2.5	7.077	11	4
chr10	134090898	134091311	0.06	2.216	2.261	1.817	4.946	1.037	3.129	1.264	6.369	4.028	3.045	4.056	3.154	3.214	4.143	5.958	3.4	6.849	4.25	5.312	4.214	3	4.632	3.962	2.5	4	5.294	1.833	3.238	8.853	3.077	10.941	4.913	1.5
chr4	176923175	176923733	0.064	1.473	1.622	14.553	3.993	44.749	5.253	0.889	4.862	1.063	1.522	3.091	5.333	7.05	7.114	8.311	11.237	3.394	5.423	9.05	21.519	11.118	14.984	3.45	6.667	5.548	10.481	8.162	2.957	40.836	14.145	12.017	7.85	1.333
chr1	97061835	97062159	0.06	3.917	2.772	1.236	5.446	4.582	0.909	1.284	3.87	2.246	5.326	16.442	16.644	19.936	7.714	15.636	13.343	148.132	7.643	13.379	8.333	16.205	11.8	3.222	5.562	9.64	60.6	10.206	2.142	22.26	15.595	59.061	26.578	2.833
chr17	21190571	21190762	0.039	0.97	6.525	2.853	6.005	3.63	1.18	3.27	2.97	10.15	18.455	4.25	2.5	2	3.167	5.9	1	6	3.429	3.5	5.5	3	2	0.7	2.333	2.8	3.333	4	1.983	5.5	2.167	4	4.9	1
chr4	8131869	8132818	0.044	1.628	5.881	1.391	4.532	2.677	1.523	1.307	4.152	2.495	1.185	2.952	4.368	3.5	2.889	4.286	3.227	2.208	4.25	3.4	4.086	2.529	5.977	1.4	2.412	3.3	4.208	4.028	2.733	4.513	2.692	2.188	5.915	2
chr9	130829091	130831012	0.201	2.811	20.994	23.215	7.083	47.501	2.23	2.221	22.659	3.816	5.078	14.701	9.735	8.692	13.242	186.87	8.035	4.649	13.635	13.126	8.71	13.561	25.678	9.804	6	18.132	6.505	6.866	1.85	37.321	22.215	13.271	20.216	1.692
chr20	44859349	44859969	0.106	3.055	2.826	2.244	4.141	4	0.927	1.818	1.078	6.274	3.501	10.155	11.25	11.855	7.825	17.226	11.449	3.705	7.636	17.918	29.074	16.947	188.473	71.092	7.525	11.527	14.792	7.462	2.816	375.87	10.737	78.111	13.136	2.778
chr8	21911326	21914856	0.114	2.663	2.02	2.738	10.83	8.936	45.103	2.053	4.041	7.08	1.877	6.194	7.384	4.465	5.517	8.729	4.495	18.634	4.689	6.053	7.533	8.817	10	6.131	4.817	13.344	61.402	4.832	5.903	14.341	5.458	16.293	11.604	2
chr10	6274451	6274829	0.04	1.255	4.523	1.92	0.818	1.816	0.87	9.981	2.765	6.403	3.077	3.667	3.111	8	2.333	3.5	2.7	5.76	1.4	1	2	5	6.286	1.4	2.857	5.235	2	4.429	2.672	4.6	2	2.143	6.903	1
chr7	102066178	102066611	0.046	2.223	6.299	0.751	5.487	5.762	1.431	9.678	4.28	4.849	4.468	4.316	4.957	7	5.043	7.32	4.118	1.579	8.148	2.818	4.25	6.348	7.032	1.167	2.111	4.737	2.25	4.133	2.019	10.707	6.833	7.971	5.238	1.8
chr12	3302768	3302913	0.036	2.847	1.592	0.9	1.227	1.15	4.2	4.467	3.133	2.807	2.293	3.2	3.833	1.6	3	3.833	3.6	3.233	6.333	3.4	1.5	6.143	2.6	0	1.5	2	2.2	2	2.775	2.4	4	3	4.5	1.5
chr16	309785	310101	0.045	2.406	3.382	1.527	4.413	0.992	1.886	2.966	3.363	5.378	2.886	2	1.5	3.222	4.357	2.571	2.857	0.889	2.286	3.1	2.286	3.286	6.733	3.72	3.25	4.643	4	2	4.371	2.9	2.571	3.923	9.571	1.5
chr12	114848021	114848178	0.039	3.977	2.32	1.72	9.8	5.617	71.371	0.807	4.749	10.131	2.354	5.143	5.889	4.5	4.5	7.545	9.867	1.6	4.875	8	4.25	6.25	5.5	0.7	7.143	4.5	1.667	4.5	3.489	1	4.25	3	3.6	2.5
chr8	99951238	99951353	0.036	3.68	1.688	1.28	8.392	25.712	128.48	1.312	2.424	11.672	1.28	7.6	6	4.75	5.857	9.818	3	0.56	1.333	7.429	3	2	8.5	2.767	7.571	3.5	2.5	8.4	6.864	9.143	9.286	5.5	4.6	2
chr6	78359781	78360466	0.102	2.33	11.924	13.676	4.056	32.727	3.56	2.446	19.477	1.828	1.31	18.265	68.156	14.444	17.035	20.638	9.426	96.916	17.673	46.364	20.258	24.211	28.379	22.41	9.192	10.22	131.041	12.586	1.623	37.59	33.584	70.174	23	3.154
chr1	26530459	26530788	0.048	3.148	4.089	2.455	6.935	6.135	2.616	1.622	3.585	1.662	1.831	4.667	6.15	5.583	2.818	10.103	5	52.865	6.111	3.3	6.929	10.24	5.154	3.378	4.615	7	52.897	7.091	1.05	11.231	9.08	23.424	10.074	1.857
chr16	21668529	21668933	0.064	3.313	2.514	0.936	2.276	3.725	0.889	2.917	2.427	3.905	3.928	13.233	12.682	9.297	6.56	9.794	7.708	76.138	8.929	11.676	1.5	18.137	12.044	2.456	15.5	10.438	125.822	8.143	1.45	18.915	6.917	23.519	10.172	1.333
chr16	88097163	88097433	0.045	2.378	6.022	1.313	1.735	1.191	0.984	6.52	6.251	4.255	7.622	6.188	5.769	3.286	2.889	6.118	2.833	18.96	7.167	3.444	4.8	7.944	7.944	2.186	5.214	1.75	23.143	3.273	3.619	8.625	5.667	5.333	6.059	1.333
chr11	76797656	76797846	0.038	2.017	3.32	0.48	2.994	1.714	0.84	3.966	2.097	3.314	1.794	3.833	2.333	1	2	2	1.5	2.28	1.75	2	3.25	2	2.5	2.1	1	4.143	5.167	2.4	1.375	3.75	1	4.4	5.667	1
chr8	143683932	143684613	0.051	2.134	4.243	1.262	5.295	1.263	0.953	2.01	6.016	1.776	2.302	1.923	2.8	4.35	3	5.32	5.5	2.578	3.667	4.333	3.077	4	5.208	1.167	4.059	3.667	3.688	2.875	1.65	2.8	5.794	4.731	5.135	1
chr9	15533116	15533608	0.075	3.116	7.805	1.6	7.908	5.46	0.858	2.708	4.86	2.208	4.464	18.606	16.407	15.712	14.983	12.633	11.233	99.268	13.667	12.261	7.375	24.976	9.289	4.142	14.041	20.043	184.096	10.455	1.131	15.581	6.969	35.119	10.447	2.857
chr17	74276907	74277090	0.035	0.829	2.669	0.99	1.513	1	0.24	0.824	5.006	2.793	1.417	1	2.833	2.5	1	2.4	1.5	6.337	2.6	3.4	2.5	4.5	6.889	1.4	2.5	5.25	2.5	5.833	5.394	5	4	2.5	2	2.25
chr16	1470320	1471461	0.217	1.939	17.434	46.87	5.024	47.153	1.007	1.836	40.142	3.505	13.097	18.067	11.326	7.962	8.688	30.476	10.942	2.797	14.94	50.572	5.808	22.434	34.034	23.797	5.875	9.119	6.279	7.711	2.146	106.271	63.333	295.591	24.107	1.75
chr7	73876886	73877331	0.046	2.526	2.916	1.946	8.327	4.409	2.898	3.031	3.858	8.698	32.056	2.7	6.556	5.464	2.833	7	4.417	1.308	3.941	3.923	6.421	13.268	4.118	3.45	3	5.389	3.25	2.625	1.939	6.591	3.267	5.667	5.318	1.75
chr1	19810825	19812777	0.22	1.475	30.692	32.381	4.429	48.753	1.591	2.114	46.199	4.253	31.242	8.865	10.787	8.017	14.165	10.948	7.93	3.567	11.614	9.841	8.563	11.953	11.358	5.238	5.738	6.258	9.258	6.729	2.688	29.272	26.517	12.684	10.584	1.789
chr2	25015726	25016838	0.105	2.327	75.534	65.183	3.435	56.255	1.354	1.825	140.247	3.533	15.221	13.105	16.245	14.157	18.936	21.799	11.356	8.267	31.266	28.86	12.154	23.457	24.941	12.7	8	13.713	20.229	94.451	2.013	76.123	114.237	217.183	21.186	1.667
chr7	85379602	85380005	0.039	6.103	5.913	2.947	10.64	16.398	2.06	2.04	3.798	2.165	1.352	12.189	11.333	7.5	8.517	13.955	10.361	121.502	6.364	15.775	5.591	14.957	11.711	9.287	9.545	12.263	158.165	6.211	1.37	15.151	7.167	40.078	14.596	1.333
chr2	58767898	58768103	0.036	1.92	59.511	5.018	11.858	33.604	1.647	1.871	21.04	4.689	5.302	14.7	8.5	125.975	21.05	27.638	13	1.98	17.882	22.324	3.875	34.429	13.826	8.142	12.917	13.435	18.172	21.074	1.35	22.281	69.524	18.857	11.583	3.8
chr7	101457120	101461290	0.22	1.928	4.67	13.882	6.921	35.857	9.642	1.069	9.66	4.131	17.887	5.663	36.424	7.308	7.862	9.253	5.212	11.086	6.802	9.602	8.339	8.502	9.68	7.653	4.647	6.995	25.622	4.884	2.322	18.904	14.238	9.99	9.054	1.68
chr5	45205567	45205885	0.039	8.132	6.668	2.931	2.84	12.403	2.258	1.592	2.591	3.065	1.895	21.817	11.16	26.017	8.931	42.84	20.839	2.791	17.953	29.258	14.658	73.752	16.537	24.181	25.827	17.442	24.25	12.194	1.327	21.275	18.34	28.062	7.105	2.444
chr22	47431456	47431747	0.04	2.265	7.16	0.914	1.956	2.12	2.647	1.392	2.667	2.625	5.942	1.8	6.211	2.2	2.4	2.9	2.2	1.236	3.75	2.167	3.625	1.5	4.786	1.4	2.571	4.4	1.5	1.833	2.756	3.909	2.857	3.375	3	1.333
chr9	140293446	140293820	0.047	2.837	3.445	2.285	1.789	1	0.96	1.267	3.235	2.72	3.155	3.455	5.143	2.333	2.375	4.6	2.7	3.923	4.882	2.75	4.556	4.833	5.053	1.4	5.947	3.571	2.667	3.1	6.954	4	3.556	4.154	4.6	3.7
chr17	39082651	39082886	0.041	0.914	1.142	3.32	6.04	6.111	3.311	0.935	3.938	1.329	1.898	6	5.75	3.3	4.143	6.308	2	2.316	4.25	7.5	5.889	4.714	4.444	1.786	4.889	6.077	5.417	7.941	0.6	4.444	2.4	5.333	4.455	1.5
chr20	37314576	37314833	0.054	0.972	1.432	0.96	2.384	1.8	4.16	0.915	4.104	5.12	0.84	9.417	8.95	16.971	8.409	16.73	10.529	6.316	11.409	11.478	2.2	24.217	22	5.7	11.087	10.92	13.655	8.722	3.357	61.97	13.129	88.992	11.591	2.25
chr3	18466251	18467715	0.133	2.534	7.716	30.956	3.209	34.219	0.934	1.287	13.148	3.371	2.662	7.677	13.862	7.151	8.833	19.277	5.87	2.038	7.188	7.875	13.219	14.402	11.807	4.62	4.574	7.86	11.053	6.176	1.467	38.251	9.613	11.368	10.347	1.6
chr16	57496336	57497163	0.101	2.902	8.713	39.647	4.316	34.816	1.891	1.333	19.349	3.541	20.869	11.06	11.405	11.056	9.433	32.848	8.851	90.016	20.472	9.224	7.628	21.407	15.658	4.024	9.037	12	27.993	10.25	2.538	56.606	108.086	72.558	12.132	1.875
chr10	33772480	33772983	0.049	3.536	6.764	0.963	9.042	9.18	2.145	3.374	5.178	1.897	2.92	8.512	4.722	4.609	3.706	7.3	5.188	1.849	4.714	7.594	3	5.15	4.471	11.063	7.037	6.148	4.609	2.5	1.782	9.848	6.04	6.742	5.37	2.286
chr10	62522386	62522692	0.041	6.557	5.773	3.41	4.097	13.77	1.289	1.48	1.408	1.913	1.375	8.12	19.2	18.375	9.143	17.955	15.939	6.18	8.931	10.28	9	19.583	16.628	17.623	16.976	9.733	12.973	8.091	3.353	30.476	15.553	31.394	9.37	1.333
chr12	8840428	8840675	0.045	5.256	11.396	2.384	13.312	9.384	0.889	3.212	9.212	1.032	15.512	7.786	5.643	9.9	13.192	18.125	4.667	2.18	7.733	12.296	4.667	19.917	10.045	11.858	15.154	7.385	12.48	4.364	4.779	19.75	9.65	7.071	6.944	2.833
chr4	6584738	6585246	0.096	13.608	5.676	1.731	2.012	3.136	1.011	2.856	3.203	1.604	3.208	3.412	7.5	8.368	4.933	20.823	3.429	2.286	3.95	7.6	5.2	5.167	9.975	10.181	2.846	6.828	3.182	6.6	2.659	9.651	13.902	251.682	101.305	1.333
chr6	34507006	34507685	0.058	1.6	3.83	1.6	5.737	3.215	1.846	1.915	2.627	2.059	1.475	3.176	5	2.938	3.545	4.222	3.714	1.624	3.188	3.5	4.609	3.87	4.143	0.7	2.364	3.3	4.375	3.846	2.28	4.333	1.8	5.667	4.318	1.25
chr6	75916953	75917218	0.038	5.244	1.24	22.424	9.364	104.3	94.832	0.867	7.092	3.948	1.688	7.263	7.211	5.786	7.75	9.526	6.714	9.32	9.19	8.381	15.704	9.182	5.625	4.592	7.188	6.176	9.227	6.688	10.53	14.324	17.78	13.538	8.917	2.6
chr1	153401339	153401620	0.054	2.36	1.548	1.589	3.055	2.004	1.502	1.56	6.778	4.836	2.56	8.222	3.273	3.667	3.75	6.941	1.333	68.098	5	6.714	7	6.2	13.379	2.186	2.857	4.571	29.706	6.167	2.509	10.667	6.938	19.821	8.762	1.667
chr12	122078693	122079097	0.054	3.1	5.282	1.567	7.857	1.42	1.48	2.025	5.202	10.047	13.588	4.357	4.125	4.706	3.5	5.737	2.429	3.071	3.8	4.889	4	3.615	5	0.933	1.8	5	5.412	5.722	6.059	6.5	2.818	6.56	5.278	1
chr1	211848734	211849425	0.09	1.882	10.279	32.893	3.543	42.75	2.029	1.289	12.981	2.258	3.167	14.013	14.544	25.08	7.905	62.286	40.327	4.48	15.578	21.486	10.706	232.653	36.807	18.271	10.745	13.197	9.439	10.652	2.945	171.408	113.786	52.876	14.447	2.182
chr2	110040310	110040746	0.059	3.443	1.64	0.98	2.391	3.461	2.898	2.981	1.388	2.005	4.049	2.222	4.25	6.852	5.1	6.88	5.571	15.827	3.375	3.2	3.333	3.812	7.464	0.7	3.167	3.308	28.371	2.25	2.561	8.71	3.667	7.704	9.462	1.75
chr1	17022178	17022648	0.075	7.24	9.198	2.044	8.336	5.553	25.064	3.72	6.618	3.471	4.331	5.19	8.226	5.76	4.6	6.731	4.944	4.167	5	3.786	6.231	8.892	4.952	2.78	6.577	7.767	5.833	8.067	5.573	11.814	4.625	8.375	8.722	2.3
chr16	2319333	2319976	0.047	3.305	4.303	3.574	9.242	8.782	4.865	2.851	4.651	8.025	26.354	4.167	6.412	2	2.3	4.24	2.091	4.071	6.344	6.484	2.75	3.684	8.609	3.829	5.077	5.906	5.233	3.474	1.311	9.18	4.714	6.636	8.567	4.625
chr17	18283407	18284216	0.062	2.389	2.557	0.882	7.729	2.19	0.97	1.492	3.643	3.5	2.885	3.923	3.15	4.324	3.476	3.5	1.375	2.436	1.938	4.053	2.444	3	2.056	2.315	4.043	1.333	1.714	3.105	2.243	4.821	2.857	5.745	3.609	1.6
chr4	6118777	6118938	0.039	7.133	6.293	3.408	14.9	14.92	1.48	1.02	4.867	2.387	1.213	8	10.5	5.2	6.556	14.941	4.667	9.793	4.455	4.25	4.25	4.333	9	10.341	7.714	3.667	3.333	5.2	1.771	12	6.273	17.857	14.6	1.5
chr20	55549480	55549823	0.052	5.351	2.56	7.72	16.015	26.406	6.905	4	3.615	4.182	2.15	19.211	12.643	18	8.375	22.829	12.586	153.932	12.541	8.276	4.462	17.068	12.622	7.4	10.556	8.125	240.687	11	2.938	23.846	14.886	31.678	13.324	1.5
chr4	53617008	53618211	0.129	3.937	6.532	6.763	7.104	32.382	7.682	3.143	9.607	1.705	2.498	10.913	8.644	6.854	4.079	14.75	6.091	2.485	14.168	11.01	9.338	11.061	8.835	38.97	5.333	5.831	13.932	5.333	1.594	9.839	18.458	11.958	12.067	2.4
chr1	203155414	203155817	0.058	3.933	2.853	1.56	14.72	9.325	3.349	2.094	4.35	1.102	2.463	2.6	6.048	6.188	2	11.692	2.875	3.015	8.692	6.083	9.25	5.7	9	3.217	7.077	2.222	7.935	5.118	1.367	8.481	6.048	12.347	7.143	2.5
chr1	242010956	242011715	0.134	2.674	47.336	66.972	3.989	42.936	2.026	1.586	76.357	5.349	7.413	15.326	15.023	28.223	11.877	23.829	8.843	13.933	17.5	16.87	11.848	28.094	21.405	7.227	9.159	15.894	21.025	8.279	3.418	83.043	61.838	244.443	11.625	1.571
chr9	19126513	19126689	0.041	10.611	6.703	12.246	6.223	22.257	3.04	4.851	10.303	3.531	27.057	7	9.125	2	10.667	6.636	6.167	3.206	8.167	7.273	3.25	7.889	5.7	2.525	8.111	10.214	5.857	4	1.533	7.4	6.5	4.667	7	2.2
chr19	57078172	57079591	0.138	3.171	6.121	40.938	4.356	53.32	1.117	2.599	15.522	3.016	3.706	7.12	10.393	6.558	7.012	13.21	4.571	4.009	10.304	7.765	5.966	9.324	15.46	3.224	4.136	11.522	7.451	9.504	2.124	41.856	16.351	170.038	6.647	2.824
chr15	40566638	40567327	0.096	2.706	4.32	2.062	9.121	3.527	1.049	2.516	6.343	4.866	3.116	20.475	15.882	18.043	10.26	20.7	10.983	219.307	19.576	14.247	11.77	42.5	13.859	10.421	12.812	12.312	178.472	9.667	5.738	20.031	13.869	66.43	19.245	2
chr2	232782317	232782813	0.078	4.11	1.567	2.021	4.398	1.856	2.55	3.261	4.03	6.122	2.353	5.105	4.263	3	4	5.8	2.933	2.461	6.812	2.4	5.722	5.038	6.2	1.237	3.333	3.421	5.13	3.5	1.55	9.85	5.64	6.536	5.13	2.5
chr11	76856702	76857394	0.045	2.513	2.631	2.366	4.921	2.16	3.957	1.726	1.619	3.055	4.573	3.579	3.455	2.944	2.071	2.647	3.304	3.123	4.632	3.368	3.062	4.231	4.931	0.467	2.182	4	2.8	3.381	2.881	5.389	4.28	4.071	5.314	1
chr16	4695627	4696188	0.047	2.398	7.485	0.92	1.36	1.443	1.103	3.798	3.771	5.713	21.755	2.167	4.316	3.133	3	5.667	4.786	1.31	7.182	6.071	2.9	2.615	6.054	0.912	2.583	2.083	2.111	1.5	1.564	3.611	3.611	3.75	5.355	2.727
chr22	50321187	50325172	0.15	2.447	2.824	1.694	4.606	8.02	9.035	1.71	3.352	4.704	2.594	4.868	7.725	4.305	4.155	6.601	4.893	18.955	7.881	5.929	5.833	8.2	6.654	2.298	3.34	4.895	84.866	5.872	2.832	12.907	5.784	15.568	6.864	1.75
chr1	1120412	1121114	0.055	1.744	4.161	1.511	1.853	1.8	1.859	2.16	6.623	2.173	1.453	3.13	3.1	3.591	3.474	4.633	2.923	2.487	3.5	2.8	2.75	5.308	5.8	1.1	1.25	3.222	2.5	2.895	2.218	3.636	2.333	5.152	5.556	1.333
chr3	123053981	123054128	0.037	2.6	5.267	0.87	4.627	2.94	0.904	2.587	8.473	6.027	1.467	1.5	3.143	1	4.5	4	2	4.073	2.5	7.167	1.5	3.5	9.2	0	3	1.667	3.6	5.5	0.9	4	1	3	3	1.5
chr19	522705	523292	0.05	4.105	2.456	1.71	2.097	1.677	3.492	3.293	2.449	0.973	3.109	3.733	3.611	2.167	2.643	4.056	3.263	4.026	3.824	2.917	3.4	3.158	2.625	2.35	3.857	2.111	4.864	4.429	1.9	6.654	3.941	8.761	3.125	1.5
chr17	43095789	43100690	0.105	3.165	2.742	6.922	11.48	31.022	38.184	1.799	5.337	6.273	2.557	8.157	9.957	8.543	6.4	8.687	6.188	14.598	7.407	7.111	8.414	8.752	8.606	3.069	5.428	5.536	52.587	6	3.802	14.102	7.714	16.432	9.586	1.833
chr13	103498015	103498450	0.054	2.584	27.518	52.429	0.863	51.762	2.8	2.395	37.613	3.347	2.33	22.729	19.167	21.58	15.65	34.343	12.463	10.549	19.107	17.482	23	21.579	36.907	12.967	13.936	8.273	13.118	9.839	1.683	169.1	69.62	19.644	15.932	2
chr21	44103268	44103441	0.037	2.3	3.063	0.816	3.743	1.046	1.36	8.577	2.063	5.989	10.766	6.25	1	4.875	3.222	3.571	2	2.669	4	1	5	7	6.556	0	4.4	3.857	2.75	2.333	0.75	4.5	1.333	7.833	7.571	1
chr1	19979908	19980710	0.156	1.466	8.148	3.367	11.547	21.703	2.118	3.272	6.736	3.041	3.061	17.471	27.595	14.394	8.462	21.412	10.109	92.4	11.583	14.73	9.611	22.315	18.534	12.787	7.531	9.089	141.123	7.767	3.728	31.421	17.944	42.363	51.284	3.444
chr3	149212062	149212223	0.039	0.92	1.24	0.82	3.04	3.84	1	3	7.267	3.893	0.967	27.481	19.9	23.182	12.3	26.286	16.957	254.38	11.929	19.333	11.917	21.5	20.474	7.664	12.571	16.647	443.869	12.353	2.3	13.526	12.143	70.255	15.36	2.5
chr17	79460582	79461050	0.133	3.659	2.931	1.627	1.693	0.869	3.914	1.603	1.778	2.638	1.131	5.053	6.136	12.295	4.222	15.407	6.8	3.804	5.261	6.565	3.467	2.667	9.069	9.883	4.9	6.538	4.357	2.636	3.093	5.684	5.435	3.538	6.6	4.1
chr20	60515550	60516381	0.046	1.408	3.625	1.247	3.416	1.25	3.386	1.142	3.042	3.596	2.661	5.077	6.341	4.478	2.474	6.674	3.88	3.146	5.5	4.667	5	3.458	6.629	3.284	2.75	7.275	3.364	3.414	1.508	5.182	3.542	5.722	6.543	2.286
chr10	45474182	45474653	0.073	2.015	12.067	4.422	20.872	15.684	1.355	2.015	5.331	1.884	6.663	6.25	12.756	7.784	6.943	13.673	8.971	16.621	17.185	7.667	9.237	10.444	13.071	7.079	7.562	12.636	10.385	5.885	1.367	46.326	61.719	17.877	22.743	2.4
chr19	54492676	54493755	0.099	1.82	4.011	1.557	11.521	4.923	2.639	2.486	3.761	4.175	1.937	6.059	5.042	4.933	6.929	8.147	3.444	1.989	5.64	7.056	5.645	4.812	6.231	2.373	3.743	3.1	6.339	3.321	1.997	8.776	3.682	7.066	10.411	1.667
chr7	100819778	100820131	0.05	3.189	1	1.251	0.889	1.05	13.146	1.451	2.029	4.852	4.307	3.222	6.562	2.667	1.8	3.909	3.6	0.733	2.167	5.6	1.75	2.875	4.667	2.386	1	4.643	3.75	2.875	1.543	6.526	2.778	4.333	6.875	2.75
chr5	5494546	5495519	0.159	2.186	1.952	6.017	8.051	31.103	3.422	2.206	3.861	3.562	2.543	3.879	14.86	7.919	7.759	12.971	5.528	6.092	10	8.417	9.562	10.056	11.174	13.683	2.652	5.938	15.773	7.972	2.015	18.071	10.598	11.241	9.949	1.5
chr14	105270998	105272117	0.076	2.482	4.245	2.022	5.897	3.332	3.002	1.186	3.251	4.41	1.724	5.533	5.593	4.146	4.167	3.658	3.444	2.365	3.909	3.944	4.125	6.541	5.962	3.965	3.36	6.145	2.44	3.333	2.498	5.558	4.486	5.85	6.537	1.2
chr20	2779412	2782406	0.15	3.103	4	19.909	10.913	58.272	11.95	2.145	9.548	5.562	5.216	5.727	22.672	5.832	10.009	9.516	6.134	5.102	8.178	8.585	11.322	9.972	9.229	6.437	14.652	6.55	9.03	6.103	4.315	26.307	18.498	19.876	9.456	3.747
chr11	118009662	118010045	0.043	3.427	2.974	1.773	3.117	0.969	0.797	2.131	4.403	2.96	1.305	4.727	3.833	2.2	3.462	1.833	4	9.085	2	5.769	3.25	5.077	8.179	0.7	2.222	5.118	15.667	1.333	1.327	6.833	5.895	10.143	8.655	1
chr22	46688407	46688862	0.042	4.48	4.444	0.824	1.778	2.004	0.889	3.236	3.614	4.212	2.071	3.667	2.182	3	3.455	4.4	1.5	1.149	3.688	2.143	2.333	4.952	3.909	0.7	4	3	1.333	2.333	1.74	6.118	2.6	4.938	9.857	1.833
chr14	77236272	77236511	0.04	11.316	2.868	1.604	1.989	0.84	3.24	3.656	0.88	2.347	1.9	2.5	5.545	2.167	5.727	2.5	3.714	3.456	2.5	5.444	10	3	5.4	1.4	4.444	9.562	3	4.571	1.375	6.5	4.909	23.805	4.909	2
chr19	57950444	57950542	0.036	1.8	2.95	1.35	1.6	4.37	1	1.39	0.58	3.63	49.92	5.333	9.167	3.75	5	10.143	9.375	77.7	10.5	9.75	4	10	5.667	8.86	6.6	14.25	18.538	6.5	2.4	10.167	6.286	18.308	16.455	3
chr3	124604439	124606750	0.128	2.283	13.847	27.243	4.698	56.418	2.252	1.815	23.306	3.55	11.862	7.56	15.455	7.574	13.565	10.356	7.171	3.628	7.791	8.944	9.344	11.596	11.726	3.108	5.494	6.855	8.573	7.942	1.52	26.906	76.369	11.393	8.14	1.5
chr12	125431511	125431809	0.038	1.703	0.853	0.96	3.57	1.284	1.69	6.187	2.098	2.26	1.227	2	3.923	1.6	2.286	5.357	1.8	0.68	2.571	2	1	1	4.231	0.7	2.75	1.333	1.5	1.8	2.244	1.5	2.167	3.2	1.5	1
chr16	2573840	2574594	0.062	1.461	4.143	0.971	3.333	2.346	1.429	6.12	2.557	6.015	8.352	2.438	4.792	5.931	4.276	5.838	3.724	6.332	4.971	2.571	1.667	4.792	7.396	1.7	2.429	4.862	6.917	3.409	1.529	8.642	3.167	13.873	6.234	1.375
chr3	54663172	54664689	0.055	7.964	6.356	1.653	6.293	4.845	1.961	2.442	4.012	6.934	3.094	14.937	7.723	7.035	8.93	22.344	5.879	3.592	21.467	10.873	9.28	14.591	11.638	9.625	7.088	12.352	7.978	15.401	1.919	15.52	9.588	17.849	21.804	2.815
chr9	37433914	37434560	0.068	5.242	16.006	6.909	15.768	21.837	1.433	4.045	3.597	4.945	4.435	5.743	6.846	12.424	8.192	15.949	8	6.557	6.886	9.235	9.981	13.437	19.333	10.321	5.667	8.396	9.434	7.86	2.056	32.876	11.532	11.089	9.525	2.333
chr8	105476454	105476831	0.076	3.837	2.784	2.837	6.723	6.597	3.403	1.902	4.019	2.413	2.059	6.9	10.5	6.7	7.192	11.235	6	6.697	10.853	5.952	4.091	10.875	10.312	4.569	5.812	7.519	10.469	3.556	0.6	17.157	3.167	7.96	9.111	1
chr3	126697775	126698484	0.05	6.668	3.232	0.914	7.867	2.54	3.181	1.55	3.559	2.11	2.358	4.042	12.641	5.5	5.19	4.906	4.15	1.943	4.172	5.143	4	9.125	5.852	2.145	6.484	4.462	6.324	4.821	1.678	5.722	5.069	8.857	6.667	1.5
chr16	81526106	81526359	0.041	1.21	5.976	1.684	10.328	2.18	0.99	2.869	4.916	9.884	17.172	5.364	3.9	4.091	2	5.667	2.857	3.032	7.5	5.6	6.429	4.778	5.167	2.775	2.5	4.3	4.7	2.429	0.6	8.438	6.231	9.556	8.353	1
chr9	2923883	2924027	0.038	3.56	3.6	1.64	11.893	4.847	2.027	2.573	2.94	2.353	2.967	12.769	10.556	15.133	7	13.353	6.75	7.867	6.778	10.5	4	13.071	27.852	11.488	15.5	8.667	8.615	4	1.375	103.897	41.31	52.28	11.308	2
chr3	44803025	44803698	0.058	4.132	38.057	55.06	3.097	43.931	0.889	1.443	76.582	3.461	5.251	26.797	28.624	13.964	21.809	41.414	15.986	11.742	32.824	36.113	15.169	39.36	32.4	32.335	11.313	17.385	15.667	23.337	2.694	110.332	102.395	32.357	23.138	3
chr3	138328753	138328960	0.039	4.67	4.495	3.39	8.305	6.66	5.005	0.83	3.295	4.85	5.66	2.25	7.1	3.333	4.75	5.25	2.2	3.775	4	3.625	3.2	5.727	8.812	0.7	6.545	7.8	6.7	3.429	0.45	4.429	4.286	6.643	4	2.2
chr20	46807369	46807658	0.052	1.497	2.6	2.12	7.81	16.02	2.538	4.52	5.12	0.989	1.52	6.4	6.684	7.579	5.273	10.692	8.25	5.923	6.167	5.364	9.067	5.667	10.44	9.944	6.438	7.625	12.969	4.786	1.825	8.75	6.75	12.903	10.76	1.5
chr5	176271963	176272854	0.065	1.749	4.082	0.953	4.477	1.818	2.053	1.931	4.501	3.267	2.959	4.906	3.333	3.318	4.037	3.31	3.143	8.513	3.185	2.81	4.75	3.115	5.238	0.7	3.429	6.174	10.638	3.484	2.938	4.312	6.848	8.355	6.672	1.667
chr19	17849948	17850589	0.123	1.48	6.05	2.284	9.7	6.783	1.12	1.756	4.206	4.247	1.074	4.621	6.625	4.24	2.611	6.6	4.381	2.769	4.92	5.241	5.538	7.59	8.568	2.09	3.733	4.621	4.955	3.75	2.819	6.282	3.647	10.34	5.921	3
chr3	189353356	189353485	0.037	6.368	8.08	1.776	4.632	4.304	0.64	0.856	3.336	1.987	4.416	8.667	6	10.5	4.75	9.923	5.1	2.328	10.222	8.182	4.429	13.909	6.429	8.3	5.429	9.5	14.8	5.7	0.45	6.222	69.5	15	7.923	1
chr12	94535047	94535488	0.042	2.645	3.684	0.853	1.969	1.409	3.282	1.494	3.564	1.781	3.084	2	2.1	2.875	7.038	4.833	2.5	1.953	4.944	5.615	4.611	2.5	3.722	1.867	1.25	2.375	2.909	1.857	1.789	6.741	3.091	4.2	2.583	2
chr22	43252332	43253795	0.298	2.599	5.888	19.119	5.307	39.304	8.011	2.285	9.141	3.358	1.947	9.953	17.957	7.941	7.549	14.248	6.862	2.315	14.015	14.612	10.716	10.784	10.25	29.134	4.458	6.422	8.147	143.953	2.974	49.74	14.864	13.831	14.903	1.875
chr11	57009793	57009981	0.038	4.31	4.965	1.074	2.945	2.56	1.543	0.92	5.31	1.015	2.07	8.067	7.429	5.222	4	4.571	9.1	1.77	1.5	1	1.667	3.6	4.75	1.4	2.75	5.25	5.667	3	0.9	9.438	4.5	7.455	5.1	1
chr1	16404340	16404510	0.039	0.82	4.68	1.14	2.594	1.543	3.217	1	3.989	2.154	1.914	2.5	5.7	4.4	3.5	3.889	3	6.411	3	2.5	4.2	3.429	3.5	1.4	1	3.5	3.5	2.5	2.667	13.412	3	6.7	5	1
chr1	10784504	10785511	0.053	1.245	4.456	1.851	3.763	2.817	2.632	2.31	2.438	4.367	2.789	2.55	5.308	3.5	5.475	5.391	3.968	1.927	2.933	2.6	3.154	3.556	6.273	1.947	3.125	3.12	4.4	2.667	2.082	4.767	3.971	4.349	4.711	1.625
chr17	58224462	58224589	0.036	3.056	4.448	1	1.23	2.704	6.896	2.408	6.88	4.12	1.58	6.2	1.667	5	2	4.5	1.5	5.192	3	3.2	1.667	6.167	10.571	1.4	3	4.5	1	2.5	2.96	3.8	2.333	2.8	9.167	3
chr7	5867308	5867788	0.172	1.762	2.063	1.067	1.714	2.667	1.752	2.583	2.501	2.39	4.011	6	2.538	7.16	6.958	9.342	9.618	65.859	7.812	8.75	4.571	8.865	4.952	3.448	4.222	6.84	36.009	5.6	1.4	10.229	10.034	20.754	7.31	2
chr1	24878042	24878216	0.04	1.423	1.389	0.12	9.571	3.24	1.109	3.983	2.52	2.194	5.834	5.125	8.5	5.571	9.667	14.824	6.286	10.834	9.4	12.455	4	6.25	6.667	0.933	6.625	7.4	4.778	5.727	2.456	8.6	1.667	4.7	9.667	2
chr17	40829846	40832913	0.182	2.523	11.41	12.914	14.366	48.859	9.393	2.204	16.857	2.762	2.652	14.302	39.674	9.29	13.673	30.641	9.485	22.838	12.599	13.836	15.855	17.471	16.345	15.267	67.357	8.874	23.813	7.725	2.933	34.716	28.979	25.529	12.957	2.172
chr22	36965906	36966543	0.14	2.034	5.562	1.524	11.938	5.61	1.217	0.883	6.285	0.925	2.256	6.452	8.896	5.618	4.9	16.792	10.378	28.225	12.643	14.597	7.278	15.5	8.585	9.469	6.278	7.439	34.504	5.407	2.957	12.377	13.344	29	10.346	2.417
chr7	128577458	128579863	0.099	3.43	2.299	12.409	8.146	47.855	33.026	1.134	4.9	4.114	1.473	5.082	8.877	5.974	6.484	5.692	4.507	3.369	6.325	5.951	9.203	7.169	5.636	3.366	4.253	4.539	6.54	14.012	3.848	15.992	6.992	7.638	5.885	2.059
chr22	49008703	49009225	0.043	4.364	3.762	0.78	2.674	1.565	1.369	4	1.861	8.659	6.486	3.133	4.5	1.5	6.087	6.619	3.286	2.353	4.955	4	5.312	8.12	4.227	0.467	2.889	1.667	3.5	3.2	2.8	3.737	5.4	7.188	8.138	2.571
chr9	102061472	102061695	0.039	2.738	3.702	2.04	10.787	8.453	3.382	1.6	3.556	3.213	3.591	7.077	7.625	6.091	4.333	2.75	10.333	8.844	3.875	6.6	2	19	7.214	2.55	6.455	9.5	8.214	7.267	2.075	8.375	2.6	8.765	7.25	1.5
chr1	25235786	25236574	0.217	3.276	5.907	3.936	7.514	12.444	1.867	2.339	5.066	1.546	1.383	14.101	37.735	18.152	9.883	25.015	10.475	122.964	23.226	16.195	14.479	39.564	15.385	11.664	27.284	18.835	50.415	9.034	2.931	41.688	24.876	65.418	34.428	2.389
chr7	73176323	73177052	0.056	1.35	4.147	3.001	9.068	9.377	3.002	2.46	6.499	2.469	2.495	5.364	3.333	5	4.107	11.049	4.655	1.694	5.525	7.98	4.429	6.833	7.63	1.882	3.704	4.966	4.514	5.172	1.937	11.045	13.352	9.216	6.723	1
chr17	20683805	20684192	0.042	3.927	2.057	2.133	2.533	1.904	2.26	0.991	3.387	0.912	2.472	3.333	4.2	3	3.091	3.308	2.167	1.376	1.667	3.091	1.333	4.944	3	0.725	2.875	4.067	1.5	3.3	0.911	3.692	4	5.158	3.786	1.333
chr6	147728688	147729081	0.058	5.78	2.56	1.156	2.443	0.83	1.112	2.18	4.513	2.496	6.222	5.591	3	2.5	4.6	5.421	4.667	32.098	6.167	2.875	4.688	3.923	3.333	2.357	4.625	3.5	50.208	5.471	3.4	5.611	2	7.633	7	1.667
chr2	220196267	220197045	0.085	3.146	3.541	3.954	8.613	19.732	36.396	1.561	3.467	7.848	2.667	6.569	49.324	7.74	8.067	12.534	5.78	3.868	7.491	11.213	14.087	13.517	28.23	10.655	5.59	6.812	7.367	8.259	4.003	45.343	9.132	49.4	9.806	1.4
chr3	49738747	49739301	0.143	2.404	5.153	3.82	11.09	3.889	1.775	2.767	5.923	7.322	2.836	8.158	8.61	4.56	6.758	8.622	8.939	87.48	5.806	5.571	10.302	13.164	9.268	5.374	4.905	7.353	29.874	8.629	3.434	17.051	6.258	37.648	10.849	1.714
chr22	22292130	22293373	0.156	1.734	9.903	22.277	9.049	46.111	1.802	1.366	14.843	4.169	4.46	18.067	34.664	17.723	11.726	15.804	11.793	160.691	18.138	15.38	14.16	23.13	26.482	7.423	9.09	10.741	126.16	12.061	4.004	79.893	18.017	47.481	14.548	3.16
chr7	158341879	158343471	0.087	2.872	5.277	2.188	11.846	6.34	3.056	1.773	3.222	2.72	1.941	5.639	7.139	4.431	5.203	8.143	4.288	2.54	7.99	4.796	8.385	6.373	7.533	3.527	3.214	5.914	6.065	4.547	1.77	9.241	4.652	7.97	6.609	1.84
chr13	112990184	112990464	0.046	4.727	2.332	1.68	2.302	2.989	1.004	2.695	3.862	1.236	3.258	2.5	3.167	6.083	1.833	5	2	2.26	3.833	2.75	2.5	2	3.3	2.083	5.615	4.2	5.167	3.5	0.6	3.111	3.5	4.714	5.417	2.333
chr2	232575642	232575876	0.04	4.684	12.168	53.956	2.276	41.272	0.853	8.264	56.42	19.656	121.776	8.25	5.357	3.4	44.217	15.394	6.462	9.688	9.143	5.5	8.588	6.625	12.261	1.4	5.5	7.25	6.765	9.55	2.458	30.532	12.125	10.833	9.44	2.333
chr7	99697906	99699881	0.243	2.315	45.751	38.926	2.935	31.939	1.781	2.759	113.3	3.976	26.431	13.203	17.422	11.108	34.166	73.07	7.43	2.211	24.757	49.917	10.825	23.785	23.369	23.963	7.097	11.908	7.294	12.467	4.731	80.141	93.925	22.421	128	1.5
chr10	103896480	103896780	0.052	1.997	8.633	1.8	4.593	4.007	0.89	4.34	3.963	10.193	84.557	5.091	4.1	1.5	3.143	2.9	2.5	4.263	7.6	1	5.364	4	6.8	1.85	2.556	3.667	4	4.273	0.6	19.174	5.308	3.75	7.158	2
chr1	113047229	113047862	0.048	3.036	1.649	2.15	9.99	5.211	9.994	2.498	3.452	3.234	2.76	4.839	5.216	5.882	2.571	5.763	3.65	2.89	6.795	3.864	3	5.538	10.692	1.81	3.389	4.929	3.4	4.75	3.079	7.163	2.778	5.711	4.581	1.429
chr6	109769050	109769583	0.065	2.455	3.714	1.923	5.234	2.126	1.528	3.928	4.069	6.594	2.792	4.773	4.1	3.1	3.556	6.207	3.308	19.931	6.417	2.556	3.278	6.909	6.348	2.378	4.1	5.423	15.71	4.714	2.933	10.289	3.889	12.184	7.312	1
chr2	238030942	238031216	0.052	8.582	2.778	2.509	1.167	2.366	2.858	2.789	2.88	0.912	3.52	16.75	11.35	42.909	8.792	19.545	13.185	134.284	26.527	40.419	9.923	29.122	32.109	41.402	15.694	11.353	150.2	13.25	2.082	25.887	18.405	136.648	27.774	2.6
chr20	34148692	34149816	0.094	1.759	6.334	2.508	10.149	7.5	1.39	2.885	6.027	7.044	2.839	7.433	11.035	8.62	6.02	11.385	4.229	32.901	6.426	5.722	5.733	8.859	10.415	4.103	6.75	5.5	89.464	7.559	3.093	26.368	9.014	19.252	9.591	1.545
chr1	54410508	54412870	0.246	2.52	8.693	23.54	4.808	37.438	1.451	2.252	14.179	3.123	13.506	5.681	32.983	6.319	5.697	9.547	5.514	3.209	5.227	6.361	6.26	8.424	8.506	2.639	3.987	5.486	6.362	44.697	1.403	26.54	10.091	9.382	7.699	2
chr9	94788356	94789137	0.086	3.36	4.452	2.267	3.398	5.188	1.022	1.448	1.847	3.36	1.728	3.381	4.909	3.562	4.667	7.432	5.375	7.077	9.635	3.704	3	3.76	5.257	2.668	3.833	5.528	7.487	3.923	1.824	5.4	4.452	7.326	4.107	1.2
chr1	156119485	156120150	0.133	3.099	6.859	8.41	19.587	39.425	1.7	0.889	5.364	1.596	2.599	9.887	11.774	7.744	7.053	21.631	9.952	3.199	7.936	13.243	26.92	17.635	22.271	15.997	10.918	9.321	9.143	3.952	1.873	65.509	11.221	26.704	9.566	2.556
chr12	19535081	19535490	0.053	2.434	14.055	4.04	8.277	3.53	2.975	2.515	2.905	4.237	1.165	7.087	10.6	8.034	5.818	10.205	12.516	0.889	7.419	12.5	5.571	55.672	13.5	4.93	11.884	8.909	11.025	4.933	4.005	12.455	9.296	12.587	8.4	2.167
chr17	35184311	35184665	0.044	3.043	3.317	2.271	15.097	11.451	4.906	2.937	6.891	2.192	1.94	6.87	4.167	4.5	2	10.645	5	3.46	8.04	7.045	12.143	6.955	10.839	2.622	3.3	6.409	5.947	6.5	3.814	13.081	7.087	11.25	6.2	2.111
chr12	57480719	57483991	0.135	2.287	14.479	28.453	6.099	64.811	1.69	1.561	24.332	2.847	10.754	8.338	30.117	14.387	11.725	13.552	8.283	4.305	10	14.17	11.165	14.642	12.202	10.369	6.418	6.795	6.228	5.687	2.442	35.775	20.854	13.496	13.428	2.108
chr10	100120827	100121048	0.044	2.545	6.47	1.487	10.06	6.985	1.256	1.206	3.565	2.595	4.885	4.667	6.077	2.778	1.5	8.2	1.5	3.555	4.25	7	4.143	5.9	7.333	2.55	10	6.923	4	4.25	1.35	8.474	8.533	1.667	9.077	2
chr22	37543974	37544581	0.057	2.498	3.547	0.8	2.373	1.854	1.451	1.715	4.005	3.608	0.922	6.619	5.103	4.826	3.4	5.903	5.05	22.059	4.7	7.417	5.5	5.414	5.238	1.737	4.808	3.611	17.747	4.962	3.987	7.784	4.333	7.533	10.234	1.333
chr11	63865056	63865562	0.039	2.314	1.708	1.151	2.332	4.789	7.896	2.124	3.301	13.53	4.856	2.375	3.533	1.5	3.947	4.909	3.778	3.864	5.136	1.714	1.5	3.375	3.294	1.81	3.867	3.133	3	3.533	2.827	3.071	5.333	5.3	6.935	1.5
chr16	30678119	30678629	0.042	1.867	1.397	1.6	0.98	1.778	10.476	3.027	1.091	8.225	2.781	2.429	3.1	2.5	2.909	3.267	3.6	1.507	3.25	4.727	1.8	1	1.8	1.68	3	3.071	1.25	3	3.625	2.833	2.1	4.619	4.048	1.333
chr7	23509797	23511483	0.158	1.36	23.534	26.854	2.334	40.131	1.486	1.2	33.062	1.7	13.914	13.822	41.574	9.049	32.753	35.157	10.256	5.773	19.672	24.951	10.252	14.808	34.255	28.881	10.91	8.213	11.524	9.007	1.381	54.104	63.862	19.388	40.196	1.571
chr1	210001148	210001647	0.048	2.544	8.496	57.216	2.76	46.61	1.728	2.645	19.596	2.512	7.746	24.068	26.76	17.84	13.27	23.124	10.071	70.196	15.862	43.052	13.822	19.261	104.558	86.892	12.174	9.674	17.227	7.607	1.964	234.602	41.993	39.124	40.799	1.714
chr7	150872630	150873807	0.17	1.813	2.267	3.036	6.579	9.27	9.001	1.771	3.543	5.375	2.411	6.516	3.659	7.956	5.696	6.721	2.741	25.614	6.841	4.415	7.343	7.459	9.759	4.681	6.326	14.638	16.447	6	2.596	12.579	11.082	13.762	8.944	2.111
chr10	73532801	73533774	0.119	2.13	2.717	12.489	7.789	41.82	12.971	2.773	7.234	2.362	2.294	6.321	49.642	7.887	4.395	13.547	6.947	37.224	9.229	7.5	10.662	14.74	13.176	3.757	4.675	8.364	23.64	7.71	4.729	20.88	9.293	35.333	8.797	2.091
chr11	3190427	3191236	0.1	4.044	6.379	4.007	12.579	20.691	6.196	2.437	6.073	2.587	2.67	6.717	10.275	6.692	6.044	7.426	5.968	15.883	7.727	8.098	9.05	14.581	13.205	8.438	7.619	7.449	19.669	4.379	2.879	19.701	31.66	18.391	21.847	1.8
chr1	46664848	46665452	0.046	3.952	1.634	1.88	7.41	7.525	0.898	3.948	4.11	1.733	4.621	4.833	10.354	8.103	8.182	7.256	2.538	2.19	6.222	5.32	1.667	6.229	5.167	1.682	8.044	3.067	3.278	7.162	1.125	8.952	5.409	5.552	5.879	2.857
chr3	10437042	10437245	0.037	2.01	3.965	2.81	15.6	13.76	4.53	2.425	6.735	5.525	5.43	7	10.375	6.643	7.182	21.5	6.556	8.07	7.857	9.231	30.707	15.172	20.212	9.41	6.462	9.579	13.783	3.875	0.75	25.718	8.875	21.806	12.045	2
chr11	120080316	120084262	0.11	3.304	2.305	7.902	8.972	27.552	52.518	1.299	3.838	6.039	2.209	6.034	11.65	4.575	5.286	7.089	4.877	3.399	5.476	8.607	13.126	9.289	7.628	4.468	5.234	5.871	5.442	4.532	3.783	15.067	9.616	9.709	8.483	3.167
chr6	13849095	13849399	0.053	1.893	4.933	3.31	11.227	8.843	1.54	1.35	4.91	2.16	1.84	3.769	8.217	4.7	8	5.5	4.6	3.747	5.6	6.714	8.273	5.471	8.565	2.763	2.333	4.462	5.706	3.5	1.1	5.875	7.286	8.72	5.889	2.75
chr6	89654112	89654957	0.045	4.406	1.911	3.119	6.044	3.724	1.103	3.527	3.406	3.136	19.446	4.294	4.379	2.3	4.37	4.129	3.444	2.335	4.038	4.781	1.6	4.949	4.061	1.3	4.031	5.316	2.133	4.033	1.64	4	4.083	4.217	4.97	2.6
chr16	86605876	86607336	0.051	5.259	1.529	3.24	13.303	14.001	91.878	1.858	3.155	10.514	2.351	5.565	8.136	9.402	4.267	5.685	6.016	2.791	6.453	7.368	12.515	7.705	8.12	5.925	4.934	5.338	6.395	7.216	6.647	9.243	5.288	9.216	7.716	1.923
chr16	57537270	57537794	0.061	3.941	3.991	2.114	7.061	6.28	2.072	2.705	5.931	4.011	3.24	3.9	7.185	5.783	5.192	6.2	5.609	7.722	8.206	4.737	11.174	4.524	9.049	3.917	5.885	5.654	8.382	3.769	1.718	16.071	7.818	9.632	10.306	1
chr22	29873880	29878755	0.175	4.761	3.413	5.938	12.529	28.743	41.283	2.32	4.622	5.964	2.744	25.683	44.134	8.347	8.027	60.777	7.71	8.552	14.062	15.768	11.392	15.216	14.899	29.326	51.912	6.287	16.784	21.506	4.183	23.471	12.592	17.66	11.232	2.355
chr13	114607402	114607699	0.059	4.524	2.6	1.366	2.502	3.713	3.258	2.062	4.811	3.967	2.375	19	12.207	15.894	13.786	24.925	8.8	193.316	13.639	22.661	5.917	19.024	24.776	24.548	13.967	9.75	355.309	8.762	4.284	35.351	8.409	44.815	20.643	1.5
chr2	25151551	25151756	0.04	1.909	1.863	1.514	4.355	1.06	3.38	3.49	2.58	0.933	1.71	2	2.5	2.143	6.455	1.6	1	1.52	2.75	1	4.857	5	6.778	1.731	2.2	1.5	3.75	2.833	4.817	3.6	1.8	6.077	3.7	1.6
chr19	3514963	3515422	0.04	2.158	8.722	1.74	5.104	4.56	1	2.393	5.147	6.036	15.038	4	4.2	3.364	2.727	3.667	5.059	1.825	3	1.333	5.5	7.346	4.722	1.18	1.667	5.353	4.389	4.214	1.669	4.235	3.643	4	6.16	3.636
chr3	52415884	52416171	0.042	0.84	2.178	1.165	1.996	0.863	0.954	0.928	4.207	1.251	4.469	2.2	4.714	1.8	2.857	3.091	1.333	1.806	1.5	1.75	1.333	5.583	4.833	1.633	2.6	2.667	2	4.467	2.614	4.5	2	5	7.174	1.5
chr13	112310366	112311425	0.087	3.08	6.326	1.606	8.967	3.66	1.901	1.811	6.007	2.189	2.252	5.943	7.547	9.093	6.823	10.117	11.143	2.921	7.461	7	8.98	9.058	6.769	6.901	9.143	6.82	12.519	8.255	1.2	9.439	12.222	12.065	7.683	1.25
chr10	50948602	50948844	0.036	1.653	3.102	0.926	0.707	3.369	0.707	0.848	0.885	2.058	0.8	3.7	3	4	5	3.714	1.5	2.827	3.167	1.5	3.5	2	1.5	0.7	2.2	1.5	2	1.75	1.7	3.692	4.636	3.286	6.071	1
chr19	18599555	18600069	0.083	4.564	5.586	1.654	9.72	5.084	0.939	2.556	5.038	13.114	10.596	10.022	5.806	6.943	6.452	7.881	5.696	64.558	8	9.486	5.875	10.522	11.949	3.04	6.391	9.609	52.634	7.848	2.723	30.225	6.074	28.415	6.469	1.833
chr15	89962587	89962976	0.082	3.962	2.01	1.45	5.755	3.078	16.073	0.944	3.06	4.952	3.507	11.483	13.535	9.167	8.875	15.122	10.692	9.738	13.083	12.108	6.762	19.91	37.031	10.385	10.184	13.878	23.143	8.889	6.1	105.102	19.448	68.327	10.108	1.333
chr2	4402272	4402563	0.052	2.04	2.243	1.223	3.107	2.236	0.927	2.417	1.197	0.948	2.025	9.286	9.13	14.962	12.969	19	10.167	188.777	11.903	18.025	12.833	18.63	16.394	16.68	6.75	9	140.144	6.176	1.74	11.618	12.581	42.785	16.8	2.75
chr19	58314888	58315550	0.049	3.03	48.646	24.188	5.357	53.89	1.623	2.349	44.23	1.609	3.313	14.691	10.896	11.196	41.35	17.26	3.889	1.599	17.393	13	11.675	28.648	13	4.969	11.145	8.5	12.068	7.079	1.1	28.067	46.356	16.811	9.433	2.125
chr12	70637893	70637977	0.035	6.85	29.09	66.95	5.69	88.25	4.14	2.13	68.71	9.66	76.18	12.7	8.667	8.286	21.625	7.909	3	1.13	12.333	9.143	2.5	8.444	17.364	2.55	4	4.75	12.692	6.5	5.909	40.739	20.611	8.4	4.333	1.5
chr19	48565119	48565562	0.062	2.86	9.864	7.798	16.347	23.124	2.32	1.105	14.48	3.256	1.693	8.903	16.435	14.887	8.054	20.408	8.333	28.004	15.176	7.387	10.781	19.426	15.661	17.109	7.621	6	20	10.119	2.776	32.148	21.19	18.412	13.068	2.7
chr14	88790956	88791379	0.048	7.045	1.147	2.282	3.664	4.059	67.694	1.847	3.174	8.649	2.984	5.045	4.071	4.7	5.565	5.167	3.571	5.162	5	3.643	5.652	5.278	6.25	2.762	2.167	5.957	8.636	4.833	4.662	7.448	3.75	10.833	11.833	1.25
chr20	60374559	60375494	0.044	2.58	3.982	0.856	2.482	3.2	0.868	0.88	3.989	4.509	2.648	4.188	3.048	1.889	3.296	4.667	2.84	2.022	3.259	2.625	3.316	3.455	3.806	0.7	3.741	5.074	2.688	4.375	2.729	4.135	3.458	3.829	4.351	2.417
chr22	49791744	49792213	0.037	1.779	1.505	0.914	5.171	1.648	3.134	1.426	2.591	2.349	0.942	2.818	5.091	2.5	5.1	2.5	2.5	7.147	2.25	4.273	1.8	2.889	6.364	0.84	5.357	2	5.957	2.5	3.223	5.524	3.4	3.5	6.32	1.875
chr1	26149550	26149686	0.036	0.64	3.192	0.87	3.28	2.752	0.707	2.464	1	6.768	10.928	7.077	1	5.2	4	8.333	1	1.488	8	6.833	6.8	2.6	6.429	2.78	3.2	6.667	4.429	3.571	2.775	4.833	2	5.5	5.444	1
chr16	85403343	85405434	0.135	1.947	5.357	1.778	7.606	2.931	1.98	2.247	3.4	7.697	3.15	5.874	5.621	5.543	3.536	4.162	5.506	28.112	6.33	5.11	8.769	8.585	7.168	1.726	5.456	4.457	36.783	5.797	1.967	9.328	6.545	20.925	8.841	2
chr9	38425547	38426026	0.041	4.856	4.16	2.024	4.236	2.866	19.892	2.769	4.3	4.68	2.629	3.333	6.273	5	7.286	5.217	4.455	3.97	3.375	5	4.083	4.6	6.4	2.083	2.25	4.962	2.833	3.769	2.3	3.438	2	9.355	7.1	1.25
chr3	13233947	13234788	0.082	5.025	3.889	1.524	9.508	4.074	0.883	1.757	4.511	6.08	4.315	6.722	6.451	5.077	4.865	8.689	5.029	69.036	6.043	7.143	7.755	7.273	7.673	3.85	2.625	5.154	17.991	4.943	4.363	13.793	4.889	21.429	6.024	2.8
chr11	656507	656798	0.047	1.658	3.56	1.873	0.88	1.444	1.196	2.204	1.545	8.942	5.098	2.857	3.5	1.75	3.556	4.6	5.182	0.89	3	1	4.167	2.667	3	2.1	1	2.571	2.2	3.2	3.231	2.833	2	4.5	2.286	1.5
chr19	44277618	44279090	0.127	3.112	3.578	13.374	12.252	55.997	24.412	1.992	6.986	5.207	2.247	7.396	11.531	7.958	6.795	10.03	7.211	13.708	5.537	8.713	16.157	9.807	10.656	6.276	5.938	6.395	15.475	11.188	3.992	21.087	10.898	18.485	9.437	1.556
chr6	170352689	170353070	0.046	2.972	3.691	1.909	6.208	4.397	1.677	3.917	2.808	1.035	1.815	2.9	5.118	5.389	4.875	3.154	1	1.111	3.9	5.727	6.375	8.12	3.833	0.933	3.333	3.857	4.2	4.933	1.46	3.5	2.333	5.316	4.947	1.5
chr2	20411334	20411902	0.046	1.89	7.402	0.914	8.031	2.375	1.609	2.689	9.207	8.148	18.386	3.667	7.464	2.455	4.227	4.571	1.5	2.019	4.062	3.118	5.826	3.643	6.111	2.671	1.667	4.115	4.045	2.429	4.19	6.548	2.125	6.882	3.857	1.667
chr14	45272482	45272808	0.06	2.72	2.182	1.06	3.308	2.243	1.627	0.813	2.975	2.098	2.4	12.794	9.633	9.16	3.833	12.171	9.75	52.252	7.55	8.913	1.5	19.071	12.73	3.755	12.846	5.895	250.693	9.733	0.72	10.786	9.714	23.418	11.462	2.167
chr2	45297646	45297779	0.036	2.707	2.253	1.447	15.853	5.147	2.513	0.92	2.327	6.033	1.968	7	5.2	7.167	8.333	6.9	3.5	2.813	7	8.5	8	9.5	6	4.914	5.5	5.6	8	3	1.64	7.625	4.5	9.364	6	1.5
chr12	128465085	128465556	0.082	1.838	4.164	1.256	5.476	1.331	1.695	2.473	3.13	1.94	2.967	6.038	3.368	4.211	4.286	8.447	3.385	28.895	7.423	9.057	3.273	5.37	7.625	2.045	3.267	6.69	28.464	6.545	2.276	4.625	6.586	17.145	4.733	1.5
chr17	18013234	18013431	0.035	2.27	2.75	0.99	3.585	2.37	1.625	1.93	4.33	8.345	2.185	5.545	2.75	2.8	2.4	4.333	1.667	1.7	2.5	4.556	2	5.3	6.077	1.4	2.5	4.444	5.375	4.167	2.767	5.7	5.571	8.182	5.167	4.25
chr19	911506	913932	0.292	2.311	2.989	10.48	5.769	25.976	2.782	1.967	5.474	3.106	6.88	5.607	7.472	4.721	6.337	6.627	4.617	4.542	4.084	6.518	4.803	3.814	11.368	6.152	4.418	5.365	6.026	3.764	1.675	16.997	8.472	9.867	11.48	3.19
chr1	24885612	24886301	0.141	3.529	3.953	1.948	10.9	5.7	2.022	1.591	6.767	3.923	2.2	5.389	7.683	4.115	5.429	8.021	4.9	4.889	4.667	4.048	4.63	5.667	6.162	4.05	4.269	6.838	5.8	5.686	1.442	10.288	8.28	9.906	4.1	2
chr20	43243897	43244314	0.048	1.272	2.932	1.645	11.172	12.256	1.127	4.005	3.833	4.868	1.665	6.786	9.703	5.318	4.529	10.564	5.158	5.412	7.2	6.56	8.25	6.808	6.08	5.533	3.214	4.231	6.476	3.455	2.08	12.442	6.682	12.182	19.117	2.286
chr10	126604892	126606604	0.308	2.736	24.55	43.37	2.359	36.254	1.553	1.647	51.562	4.774	23.7	10.309	14.692	8.06	13.231	30.172	10.032	3.646	18.412	10.254	5.667	33.893	13.773	3.45	4.983	8.906	7.49	6.871	1.791	27.607	86.753	9.721	9.628	2.357
chr10	26911022	26911723	0.074	2.084	3.084	11.806	7.07	44.05	4.903	1.722	10.055	0.883	0.978	7.596	22.059	10.797	10.1	6.435	11.133	3.133	6.533	7.298	4.741	12.333	9.236	6.7	12.889	7.093	5.814	6.61	2.274	12.831	15.816	7.674	5.897	1
chr4	16391496	16391877	0.061	4.535	1.94	1.615	3.314	3.873	1.469	2.013	2.342	0.96	2.97	7.429	3.923	22.586	5.944	6.318	3.636	4.251	2.5	8.15	1	4.333	4.789	3.625	4.625	6.84	6.417	8.125	1.125	4.941	3.636	7.083	8.333	3.455
chr3	48635875	48636449	0.045	2.853	5.453	1.245	2.691	1.036	2.909	7.176	3.156	7.507	3.122	3.95	4.783	3.611	2.333	5.407	5.917	5.575	3.524	3.5	3.071	4.519	2.692	1.4	3.5	4.423	6.5	3	1.988	5.933	2.1	7.139	5.931	2
chr1	3628262	3628671	0.046	3.885	1.693	1.192	5.267	3.172	5.287	1.168	1.815	5.353	2.205	2.333	6.111	2.778	3.833	2.833	4	2.287	2.125	2	4	4.333	1.75	2.558	2.4	5.105	3	2	5.035	7.25	4.615	3.643	7.158	1.75
chr6	97972797	97972957	0.039	2.451	8.48	0.816	8.754	9.794	1.56	2.24	4.503	3.326	1.048	10	8.769	22.2	8.182	9.625	13.167	4.183	4.5	13.385	17.375	14.192	9.333	14.343	13.867	7.857	12.643	2	2.84	10.714	13.333	27.185	13.6	3.5
chr7	38375165	38375583	0.063	4.149	6.012	1.587	11.431	5.932	3.209	3.106	5.367	1.854	2.853	16.019	18.981	17.938	6.286	24.989	11.913	362.315	19.471	17.948	16.714	28.02	19.19	5.537	14.729	9	82.601	6.4	3.687	28.217	19.017	88.686	10.583	3.385
chr8	142246800	142247129	0.072	3.44	2.99	0.04	2.72	0.995	0.902	1.726	0.938	2.529	8.117	6.632	6.4	5.167	5.083	5.579	2.333	26.345	4.846	8.318	4.25	4.722	9.125	5.073	4.636	5.294	12.111	2.143	1.422	9.167	5.353	8.615	3.5	1.333
chr1	54845595	54845994	0.058	2.442	18.48	1.62	26.84	7.05	1.77	4.263	9.822	11.095	21.35	6.421	9.375	3.125	5.955	7.968	6.368	2.458	5.6	8.625	8.292	9.029	6.435	3.018	8	2.667	5.053	7.462	3.024	10.15	8.292	6.24	8.885	1
chr1	245419833	245420097	0.044	2.984	5.58	2.132	12.768	12.492	0.996	0.7	3.308	1.648	1.52	10.762	7.882	11.704	8.45	13.323	13.926	1.537	4.636	10.5	12.778	14.069	19.611	12.838	11.15	7.118	12.357	5.533	2.031	114.059	11.292	22.625	15.889	3
chr11	46375232	46375710	0.051	1.956	4.992	2.829	10.581	9.295	1.333	3.029	8.145	8.863	33.741	3.625	4.333	2.417	5.409	4.957	4	3.647	5.28	4.2	5.478	6.053	5.045	1.12	3.765	3.286	4.526	5.263	2.339	15.581	3.588	5.13	4.529	2
chr17	78076832	78077830	0.052	4.22	3.987	1.875	4.244	3.317	3.058	2.005	3.76	3.955	5.03	3.759	5.341	2.577	3.346	4.051	2.944	2.807	3.974	4.138	3.421	4.282	3.892	1.05	2.84	3.897	3.043	4.743	1.967	5.64	3.538	6.42	3.161	2.25
chr10	123494144	123494416	0.052	2.129	3.655	1.867	9.753	7.622	3.444	1.178	5.436	0.86	0.92	15.207	8.85	11.407	7.737	9.944	7.091	65.76	6.389	14.519	4.143	20.439	12.217	1.986	9.647	9.174	123.013	4.7	2.538	16.946	17.559	23.672	11.233	2
chr7	4798247	4799390	0.057	1.427	2.261	2.661	1.624	2.118	0.928	2.739	2.2	2.77	2.442	3.103	3.12	2.409	2.174	3.2	3.25	2.664	2.267	4.185	2.333	3.727	5.176	2.04	2.143	3.379	3.368	2.15	2.188	3.29	3.207	2.609	4.229	1.333
chr9	1046843	1047391	0.068	8.329	1.88	1.618	2.349	3.315	3.611	1.204	2.642	3.38	1.765	2.5	5.917	3.235	3.267	1.429	4.8	1.352	2.538	2.727	4.588	2.667	5.9	2.35	3.571	3.75	2.75	3	0.991	2.5	3.611	3.353	2	2.5
chr5	6775231	6776018	0.048	2.405	2.726	1.147	2.013	1.849	1.155	2.665	3.076	2.368	2.495	3.741	4	2.333	5.585	4.125	3.273	2.226	2.286	2.529	5.4	4.655	4.107	3.619	4.038	4.556	1.667	5.3	1.572	3	4.375	4.083	4.389	1.7
chr14	57270651	57271031	0.035	2.237	7.981	44.205	10.72	89.976	16.179	15.699	24.296	12.875	81.168	8.192	7.5	4.25	15.918	8.562	6.4	4.776	10.974	5.65	6.524	9.556	8.667	6.187	4.538	6.45	11.833	4.222	4.436	17.879	13.057	9.179	27.16	1.333
chr12	111967261	111967582	0.062	2.985	2.775	2.1	5.862	1.394	0.68	5.738	3.188	6.271	6.532	9.846	8.81	10.742	5.667	13.457	9.962	92.474	9.37	7.6	3.625	22.731	8.36	6.381	9.381	11.583	61.795	9.733	1.6	10.903	12.382	33.989	8.893	1.8
chr11	96122508	96123518	0.089	1.158	26.929	39.486	2.24	48.443	1.025	1.169	41.694	2.414	4.127	14.652	12.776	19.19	11.727	30.452	11.582	6.174	18.288	19.412	13.576	23.593	15.823	7.399	8.806	10.911	15.397	12.59	1.338	48.678	38.425	17.723	14.776	3.714
chr2	88750829	88752781	0.125	3.247	4.295	28.084	4.362	52.741	11.075	1.423	9.386	4.973	14.936	6.186	15.297	4.63	11.766	6.789	4.407	2.618	6.615	7.618	6.725	9.333	7.094	4.82	12.361	7.047	7.786	5.578	2.737	18.229	15.144	7.681	8.26	2.818
chr17	41798973	41799160	0.037	3.78	2.905	3.49	5.96	5.78	4.805	1.445	4.435	3.565	5.815	5.5	11.105	5.857	8.3	8.25	5.7	2.3	2.6	4.556	7	9	2.833	3	8.688	6.375	4.571	1.5	1.375	7	8.818	6.5	5.75	1.5
chr5	176091503	176092282	0.071	1.379	4.881	2.624	15.175	7.517	2.031	1.888	6.548	3.275	2.613	3.765	7.702	4.077	6.238	8.75	4.485	3.861	5.5	2.947	4.25	4.769	7.345	6.094	4.741	4.471	4.765	4	1.833	8.742	6.391	9.032	6.658	3
chr16	4354209	4354310	0.035	0.95	5.69	0.98	11.16	6.38	0.88	1.6	2.67	10.81	2.31	1	4.6	1.667	4.167	4.333	6.167	2.42	7.167	6	2.5	7.889	12.2	1.867	4	4	5	5	0.9	13.182	7	9.75	9.444	1
chr16	15695004	15695490	0.078	2.798	6.764	2.215	7.985	4.731	2.356	7.069	6.771	6.611	1.821	5.621	7.233	7.143	6.5	15.562	7.074	3.234	9.949	12.596	5.909	10.5	34.897	7.842	7.143	5.444	21.293	5.692	2.194	89.211	11.556	63.385	14.66	3.846
chr19	56056201	56056569	0.041	2.84	2.031	0.827	6.894	1.351	0.909	2.147	1.626	1.293	1.455	2.571	4.5	1.4	2.909	4.706	3.091	2.657	1.5	2	2.667	6.15	4.778	0.7	1.75	2.9	2.429	2.5	1.491	3.2	2.625	4	4.8	1
chr14	69094800	69096165	0.134	2.872	13.01	10.01	14.753	41.049	2.22	1.898	14.899	1.868	2.928	7.105	8.485	7.341	9.798	9.757	8.625	3.699	12.126	14.723	9.824	11.785	10.678	9.177	6	7.287	15.838	84.11	1.661	17.58	22.06	13.786	8.037	1.625
chr10	45868656	45870757	0.165	3.278	2.363	15.539	7.205	51.707	26.275	2.201	4.706	3.145	1.911	5.188	13.297	6.972	7.045	8.169	4.861	5.924	4.959	6.487	8.908	16.393	6.858	5.698	2.771	5.273	7.689	4.205	4.552	11.76	12.407	12.266	6.62	2.174
chr21	45391047	45391998	0.056	2.124	2.349	2.084	2.993	1.838	2.762	2.45	2.371	3.474	3.339	2.316	3.042	6.5	4.767	4.143	3.708	3.388	3	3.696	3.667	2.9	4.675	1.4	2.286	3.893	2.562	2.885	2.017	5.139	3.5	6.286	4.9	3.615
chr10	21309555	21309820	0.05	3.608	3.208	0.98	7.14	3.196	2.02	2.24	2.588	0.953	4.576	15.424	9.381	8.714	5.154	12.133	5.308	150.972	10.917	9.824	5	13	17.108	4.994	9.833	9.5	127.387	7.25	2.692	18.667	9.64	35.052	15.853	2.5
chr7	157341131	157341747	0.043	1.736	2.83	2.4	2.5	1.006	1.922	1.216	1.856	3.302	2.568	4.5	3.6	4.148	4.815	3.389	2.706	1.995	1.75	2.5	1.25	1.8	3.467	2.075	2.538	4	4.222	4.84	2.248	4.897	2	3.476	6.118	1.4
chr22	42218830	42219074	0.044	1.556	3.529	2.231	2.907	2.364	1.738	1.991	3.6	5.862	4.929	12.84	11.333	16.818	7.067	11.96	17.433	81.329	7.684	8.4	2.571	39.815	11.227	7.228	16.542	6.875	95	3.818	1.76	14.304	8.842	36.522	7.524	2.5
chr3	134468752	134468945	0.04	1.571	2.989	1.646	3.691	1.16	1.487	1.709	2.246	2.44	1.789	9.467	6.091	8.333	4.714	8.25	6.333	80.469	7.733	10.538	2.875	14.261	8.467	6.007	1.75	10	20.069	6.625	2.58	7.167	12.158	32.8	10.5	1
chr1	111018162	111018322	0.038	3.247	2.5	0.14	1.607	2.653	0.76	1.68	0.04	2.38	3.54	2	2.5	7.889	1	4.5	4.5	39.847	3.333	3	2	3	4.5	0.7	5.167	6.429	4	4	1.46	7	3.8	18.84	6.333	1
chr15	75496987	75497629	0.281	4.785	2.535	4.342	11.966	5.308	2.183	1.723	2.332	10.292	44.042	18.907	21.941	15.247	8.022	33.443	10.081	123.123	18.795	56.52	8.571	26.316	59.376	65.43	10.22	12.24	358.903	7.622	4.609	78.038	14.653	40.846	24.425	3.579
chr2	10197291	10199404	0.12	2.729	4.835	6.275	7.463	23.293	2.476	1.641	4.556	3.17	2.387	6.984	8.289	9.341	8.948	8.032	7.737	4.639	8.453	8.16	13.081	9.514	11.304	4.993	5.494	5.596	11.979	5.494	2.054	32.083	19.782	13.005	11.041	1.842
chr1	28916771	28917150	0.056	2.35	5.418	1.477	5.765	3.998	6.777	2.297	6.507	1.03	3.442	5.4	13.047	3.375	4.615	9.838	1.5	5.788	7.318	7.75	4.462	4.611	18.222	19.283	13.641	2.7	5.471	3.556	2.573	22.485	4.667	10.107	30.659	1.333
chr2	112459755	112460046	0.048	3.964	6.789	2.155	11.305	5.582	2.938	1.027	5.855	2.196	2.604	12.788	20.791	19.4	7.864	19.614	8.87	151.964	18.229	14.564	11.966	24.608	12.727	5.506	10.962	12.75	228.507	12.2	3.333	17.933	13.882	34.316	15.5	1.75
chr6	33633634	33634162	0.07	2.857	3.265	0.933	2.61	1.798	1.253	5.341	2.09	2.617	2.928	7	5.591	4.227	3.7	6.758	4.333	21.413	4.957	4.826	5.091	4.059	9.149	9.642	5.519	2.667	14.629	6.879	1.409	8.622	7.212	13.2	8.932	1.429
chr9	20356339	20356658	0.06	2.305	7.828	6.274	13.668	22.862	2.714	1.628	3.215	3.745	3.846	20.316	16.116	13.541	11.643	22.483	8.826	147.895	14.425	15.286	5.917	29.385	16.578	10.946	10.812	14.333	315.818	9.345	4.083	22.102	10.6	27.689	15.15	1.333
chr17	26753282	26753534	0.046	1.64	4.208	1.225	4.818	2.372	2.12	1.84	7.988	3.372	2.284	11.65	6.167	8.944	5.722	15.167	7.933	138.416	10.25	6.333	7.273	24.447	12.733	7.53	7.824	7.333	51.792	5.143	1.588	14.121	10.174	42.176	12.864	2.5
chr17	17824743	17825154	0.042	5.39	13.346	4.845	8.245	12.854	1.365	3.717	4.732	1.72	2.504	7.935	7.812	6.143	6.423	14.633	23.404	10.616	11.03	12.389	10.886	51.686	14.143	5.518	7.923	5.167	14.458	7.833	2.194	17.895	16.075	9.629	11.833	2.125
chr1	161162286	161162725	0.087	1.99	5.42	1.188	4.162	2.089	0.907	5.476	5.507	2.695	3.455	14.035	9.083	9.359	11.41	14.83	11.381	152.987	11	7.893	4.4	20.197	15.089	5.587	12.047	16.455	123.993	7.433	1.363	23.783	25.277	41.255	14.38	1.4
chr13	114819677	114820509	0.21	2.323	3.091	1.499	4.864	4.745	2.182	2.932	3.752	7.061	8.214	6.077	4.467	4.818	5.925	5.459	3.038	2.758	4.667	5.171	4.091	5.875	3.857	2.031	2.364	4.31	3	4.767	7.491	4.824	3.64	6.289	8.464	2.889
chr17	76894564	76894681	0.034	4.728	3.856	1.328	24.232	7.6	0.832	7.152	5.192	14.096	23.232	2.5	4.5	6	5.5	8.556	8.833	4.216	3.667	1	1.5	4.875	9.2	0.7	5.286	8.286	4.5	2	6.233	17.692	1	8.714	5.429	2.5
chr17	7196037	7196527	0.046	2.472	2.986	2.56	7.17	3.24	7.042	5.819	2.88	4.846	5.838	4.471	6.167	2.286	2	3.389	4.409	1.858	6	3.182	1.857	5.7	5.444	0.467	2.375	5.28	2	2.5	2.961	7.744	4.85	5.241	6.5	1.5
chr8	11622897	11623343	0.095	2.587	7.502	1.4	6.069	5.038	5.989	1.091	4.96	2.38	5.749	14.667	15.481	15.439	6.417	26.27	9.829	206.76	15.429	15.714	5.095	19.585	18.056	33.859	10.694	13.3	256.309	14.118	2.565	29.573	19.545	55.923	27.252	1.8
chr7	27252230	27252499	0.039	5.352	0.925	1.036	4.73	3.804	123.32	2.704	4.055	8.048	2.228	2.167	5.722	4.182	4.3	6.333	5.833	3.7	7	3.636	10.577	7.882	3.846	2.083	7	5.273	5	5.765	9.372	4.636	6.154	5.143	6.364	3.5
chr16	85364351	85364801	0.102	3.956	2.362	5.616	12.029	16.373	12.792	0.52	5.542	6.186	2.908	6.963	24.253	12.953	8.452	17.656	10.528	70.202	7.933	17.52	12.351	19.667	31.245	25.685	8.5	8.312	19.889	8.654	2.161	41.415	12.429	38.955	21.014	1.5
chr2	132239495	132239768	0.042	7.465	1.648	0.8	5.709	1.967	1.315	1.975	3.905	5.164	6.375	2.143	2.857	2.333	2.5	3.5	1	4.604	2	4.727	1	4.417	3.6	6.264	1.667	2	1	3	5.933	3.167	1.5	1.333	3	1
chr7	27188979	27189353	0.054	3.547	1.64	2.612	1.569	2.909	114.52	1.739	1.749	7.976	3.64	5.1	3.5	5.611	4.231	4.188	7.261	1.786	3.933	5	8.118	8.095	4.2	2.083	4.5	3.071	4.667	5.789	11.088	6.591	4.176	4.375	3.7	1.333
chr7	29185982	29186268	0.048	5.091	6.171	25.182	9.771	91.084	8.996	0.81	10.022	1.945	3.338	4.7	30.083	12.714	11.63	15.487	5.2	7.415	13.969	25.875	7.375	13.457	15.556	26.787	2.857	6.375	11.692	10.55	1.588	28.793	35.932	10.227	53.917	2.333
chr22	41972709	41973478	0.143	5.157	6.333	1.31	4.348	2.604	2.164	3.735	4.488	6.649	3.489	10.077	15.696	10.797	7.696	15.376	6.439	142.935	11.522	16.338	11	15.75	9.763	8.828	10.576	9.197	98.747	6.425	2.985	25.571	15.988	60.276	18.876	2.765
chr18	3450866	3451076	0.039	1.625	4.973	24.467	1.368	13.947	0.77	1.44	11.827	3.107	72.449	5	8.15	2	9.091	6.389	1.8	1.627	5.643	4.667	3.4	2.5	5.75	3.157	2	3.286	3.75	5.8	0.9	43.565	4.231	4.7	3.833	1
chr3	124466123	124466669	0.043	3.06	4.349	1.525	3.65	1.13	1.789	5.32	4.109	5.578	4.464	4.1	3.556	2.375	2.75	6.429	3.421	7.962	3.619	4.6	3	5.968	6.286	1.167	2.538	5.966	15.936	2.75	2.942	5.833	4.778	7.118	7.326	1
chr9	101285866	101286088	0.045	2.436	3.018	1.52	2.587	1.956	1.89	2.275	3.858	3.68	3.258	7.625	8.071	12.048	5.786	10.222	5.538	102.498	3.5	6.286	3.833	15.625	10.895	3.112	6.7	8.214	133.866	6.273	1.838	13.55	5.462	28.707	7.923	1.333
chr9	136061445	136061816	0.084	1.895	1.669	1.697	2.405	1.661	2.403	1.688	1.152	2.497	1.344	11.781	22.197	8.818	5.353	10.258	9.08	141.576	10.765	9.973	5.385	22.281	11.977	4.671	6.524	10.594	55.354	6.905	2.856	14.881	12.552	26.908	14.755	1.5
chr19	42928883	42929196	0.055	7.953	2.196	0.744	10.46	6.69	29.277	3.483	1.52	3.557	8.257	5.235	4.5	3.833	5.647	10.438	5.895	43.807	10	8.579	2.4	10.258	9.346	3.953	5.353	5.118	16.415	2.556	5.453	8.577	10.536	22.333	8.696	2.2
chr16	67962244	67962879	0.12	3.105	3.642	1.627	6.229	2.438	0.929	3.888	5.765	10.337	3.222	10.947	11.648	7.757	7.051	17.671	9.581	141.34	15.072	10.16	10.638	25.794	13.5	11.459	5.833	9.122	205.631	5.5	2.415	29.109	13.685	29.423	11.433	2.846
chr16	30039211	30040387	0.065	2.932	3.485	1.777	9.334	9.593	1.139	3.569	3.654	9.917	5.105	5.135	18.173	4.83	4.923	7.912	5.902	8.119	7.213	5.833	6.386	7.731	20.168	3.225	6.827	5.783	7.432	7.606	2.904	55.724	7.475	29	7.44	1.917
chr10	122928447	122928644	0.043	1.985	3.38	0.95	1.5	1.6	3.17	2.615	1.985	2.715	4.36	7.818	10.25	11.176	4.25	14.6	10.25	67.775	9.25	7.3	3.833	9.231	11.923	0.933	7.786	4.9	178.75	10.562	1.367	8.214	17.88	19.034	8.733	2.5
chr18	12890553	12890901	0.058	8.38	1.935	1.37	5.014	2.249	0.889	1.206	2.929	3.298	3.446	5.062	5.133	3.167	5.105	4.077	4.583	31.423	3.846	4	2.556	4.824	8.8	3.773	8.12	3.846	14.162	5.167	1.582	13.375	4.692	15.95	6.5	3
chr22	27052965	27054233	0.11	2.067	7.598	40.888	7.305	80.731	3.322	1.289	30.084	3.411	9.227	8.878	12.193	7.208	10.872	10.374	7.698	3.127	12.04	10.752	12.36	12.774	9.99	4.44	5.433	7.802	10.073	7.846	1.659	30.894	22.342	13.706	9.91	2
chr12	56400781	56402218	0.185	2.283	17.385	31.42	7.832	52.127	1.905	1.556	26.834	3.583	4.037	10.902	13.516	8.781	14.957	20.143	8.074	2.607	11.23	15.228	9.097	14.35	16.356	7.225	9.189	11.053	7.181	9.975	2.1	63.054	22.384	38.926	14.156	3.692
chr11	69354584	69355343	0.068	3.347	4.6	1.344	7.54	2.735	1.8	1.999	4.347	2.985	2.179	3.423	5.564	5.973	3.118	4.308	3.923	8.065	4.103	3.4	13.184	5.452	2.692	1.738	4.567	4.08	6.558	3.333	1.029	5.344	2.2	6.738	6.22	2.583
chr17	17287024	17287443	0.06	2.087	8.725	12.562	4.755	12.099	3.099	2.475	24.788	3.551	11.492	1.5	1.5	2.5	3.222	2.333	2	4.118	3.111	2	2.6	5.154	3.778	2.35	1.333	1.714	1.5	1.5	2.838	2.571	3.714	2	2.167	2.5
chr12	130534271	130534474	0.039	8.9	1.847	1.486	2.67	0.985	9.205	1.504	1.232	4.34	1.248	6.167	5.222	6.091	5.6	11.905	7.556	54.31	6.5	5	2.5	7.786	7.091	4.729	4.5	6.5	52.906	7.833	0.45	7.688	5.273	15.182	4.9	1
chr20	62563277	62565054	0.049	2.684	2.158	1.28	2.756	2.046	2.133	4.113	3.839	5.392	4.456	4.208	4.226	3.686	3.262	3.707	3.971	2.709	4.18	3.222	3.786	3.644	4.849	1.442	2.207	4.263	2.531	2.914	3.516	5.075	2.75	5.078	5.696	2.5
chr10	60727350	60727708	0.056	0.04	2.857	7.706	9.206	53.083	3.671	1.457	9.371	6.069	2.154	12.463	69.414	10.613	9.5	13.455	8.053	4.9	11.581	7.85	23.807	22.154	8.667	5.5	48.979	8.885	18.167	6.789	2.142	30.31	23.453	24.915	15.067	2.5
chr20	61347494	61348421	0.048	3.479	2.858	1.2	2.969	1.818	2.307	1.29	2.058	2.751	2.077	3.929	4.121	2.696	4.707	5.41	2.706	1.961	5.674	4.412	3.391	4.621	5.171	1.744	3.714	4.579	4.261	4.667	3.255	4.647	3.269	4.61	4.61	1
chr2	85152852	85153292	0.056	3.741	3.718	6.287	10.459	27.256	3.598	0.89	6.409	2.948	2.821	20.216	18.044	96.215	15.151	30.541	18.695	307.261	20.456	28.516	28.83	37.513	24.854	21.625	14.071	16.333	175.199	14.08	4.862	60.829	27.602	69.582	19.844	1
chr9	127358040	127358264	0.042	5.707	24.382	8.711	20.098	22.151	1.391	2.911	11.693	3.827	35.293	9.2	7.667	8.25	9.3	5.357	6.083	4.573	9.312	3.1	3.4	5.091	7.786	5.338	4.833	5.111	2.5	8.933	1.05	11.68	7.643	9.5	23.243	2.6
chr19	12270600	12270899	0.051	7.298	1.113	1.596	1.72	2.404	4.484	0.92	1.568	1.549	0.98	3.786	2	4.25	5.6	6.75	4.143	2.716	4.947	3.375	2.571	4	6.588	5.383	1.25	4.9	4	5	0.675	6	9.741	6.917	9.154	1.5
chr10	20002829	20003004	0.041	3.486	5.714	2.537	6.366	5.783	4.234	1.84	3.52	0.787	4.457	16.667	9.667	25.704	9.867	9.133	9.556	205.434	13.143	14.895	8	17.227	9.643	9.331	6	13.15	209.619	16.125	5.154	21.304	8.5	43.35	13	2.833
chr1	15271782	15272149	0.056	1.569	2.691	1.048	7.537	5.286	1.627	0.9	2.651	4.043	3.629	5.667	5.4	5	4.588	8.333	4.357	4.476	8.355	6.429	3.714	6.783	3.364	0.7	1.714	2.889	6.346	6.8	0.45	7.172	5.25	9.188	3.933	1.5
chr16	58505446	58505813	0.049	3.354	2.571	1.923	11.056	10.952	1.243	1.836	5.867	2.595	3.058	6.818	5.474	7.045	7.417	10.394	4.615	7.987	5.3	10.68	3.833	8.633	7.833	10.041	3.846	8.621	6.571	5.5	0.6	18.04	9.967	10	9.786	1.571
chr3	126168335	126168497	0.038	2.293	3.84	0.84	2.573	3.38	0.907	2.34	3.8	5.72	6.713	6.273	4.5	3	3.6	5.5	3	5.773	2.5	2.333	3.167	2	5.923	2.1	3	5	1.5	2.2	1.375	8	1.5	9	7.333	1.5
chr8	72468227	72470996	0.084	3.844	2.78	21.617	12.834	93.913	55.651	2.181	4.667	5.432	2.67	6.891	14.083	6.653	10.689	10.868	5.827	5.713	7.292	8.064	21.912	11.568	13.378	6.21	5.932	6.371	13.139	6.289	7.347	41.013	9.181	12.941	9.806	1.808
chr19	49099203	49100541	0.055	2.005	5.175	1.75	3.352	1.55	1.626	2.386	4.757	3.657	2.031	3.585	3.919	5.259	2.533	5.018	3.641	2.544	4.071	3.667	4.229	4.02	5.2	1.481	3.864	4.354	3.069	3.806	2.751	5.182	3.45	6.139	4.895	1.556
chr15	68104286	68104966	0.046	1.424	4.849	1.263	16.036	3.873	3.673	1.951	3.548	1.707	2.816	5.364	8.767	4.897	2.875	4.516	4.444	8.445	6.167	3.958	7.386	4.828	4.792	2.238	3.684	4.629	8.98	4	2.71	5.4	5.353	10.226	8.491	1.833
chr19	5063545	5065316	0.051	1.948	5.243	1.455	2.207	1.255	1.122	4.377	3.451	3.91	5.278	2.862	4.474	2.714	3.643	3.214	4.2	2.109	4.818	3.226	2.684	5.535	4.543	0.98	2.591	2.925	2.355	3.341	3.226	4.806	2.867	5.684	5.905	2.091
chr1	7599728	7600139	0.081	1.597	5.5	1.896	8.492	5.517	1.832	2.223	3.453	1.357	4.338	13.278	33.353	10.5	7.207	17.328	11.026	197.805	15.478	13.289	13.85	30.267	12.438	7.026	22.959	13.023	122.603	6.8	3.864	17.266	10.343	39.938	14.979	1.333
chr10	88151654	88152397	0.053	3.253	2.948	0.97	1.931	2.065	4.317	2.033	3.775	3.609	2.051	3.565	3.786	3.19	3.476	2.632	3.923	0.889	2.7	3.846	4.808	5.083	7.939	1.856	2.091	2.769	3.174	3.76	1.525	6.364	4.459	5.615	5.515	1.5
chr1	21022652	21023955	0.207	1.955	9.729	17.345	12.317	59.986	2.382	2.108	11.968	3.393	2.627	11.52	23.16	9.149	12.524	19.315	8.738	76.727	8.588	12.106	13.833	16.169	15.224	15.843	4.5	11.134	113.167	7.584	3.401	31.275	13.757	30.992	61.417	1.538
chr3	96498669	96498997	0.046	4.886	1.42	0.84	2.883	1.229	1.32	2.493	1.615	2.474	1.41	3.714	3.154	4.111	4.929	2.286	2	46.905	1	3.571	3.1	3.5	9.391	3.157	1.333	3.167	22.564	4.3	1.743	9.767	4.182	19.14	4.154	1.8
chr14	99604395	99604598	0.043	2.735	2.32	1.4	1.503	3.77	1.326	2.145	4.04	3.59	3.325	12.286	5.615	5.833	5.444	27.951	5.625	3.91	4.125	4.8	2.571	4.1	10.562	7.444	5.286	5.143	2	6.167	1.571	8.867	6.071	203.216	79.69	2
chr19	55493514	55494817	0.052	3.345	4.702	1.324	3.395	2.135	3.912	2.303	2.422	2.578	1.897	3.968	4.429	2.917	3.857	3.457	2.958	3.37	3.657	1.947	1.7	2.526	2.889	0.643	2.053	3.344	2.923	2.722	2.364	3.357	2.15	3.881	2.294	2
chr2	11296395	11298170	0.058	1.621	2.304	1.092	2.623	2.809	5.045	1.688	2.652	4.85	1.959	3.474	4.067	2.824	2.61	3.163	2.938	1.3	3.42	3.7	5.46	4.295	3.426	2.22	3.647	3.914	2.657	3.258	1.898	5.286	3.17	4.743	4.312	1.929
chr13	110262974	110263158	0.041	1.525	1.385	1.89	1.755	1.63	0.94	3.44	1.589	2.217	4.331	10	11.75	12.357	4.25	11.5	5.25	98.965	9.636	11.231	11.375	9.583	9.467	4.255	5.786	2.167	96.321	4.333	1.833	19.8	8	23.367	9.579	1
chr6	128200863	128201170	0.051	2.45	2.867	4.64	2.21	18.127	1.827	1.484	2.211	1.444	1.107	21.614	16.079	12.433	17.674	29.087	16.86	4.213	14.721	14.618	26.232	29.085	11.667	12.86	18.725	45.912	23.255	13.057	1.73	24.724	17.324	29.359	25.077	2
chr21	44279504	44280741	0.044	1.617	4.723	1.384	3.381	1.364	1.548	8.458	2.979	11.429	16.709	5.146	6.157	3.667	3.6	4.638	3.41	1.675	3.179	3.55	3.435	3.212	4.023	1	3.08	4.068	3.125	3.4	2.875	3.4	3.543	4.312	4.636	2
chr19	13335432	13336540	0.056	2.851	2.79	1.821	8.026	4.901	2.418	2.808	2.972	2.909	2.14	2.778	3.214	3.29	4.644	6.153	5.104	1.581	4.489	3.581	4.242	5.843	3.321	1.773	3.227	3.208	3.886	3.75	1.718	5.229	4.44	5.529	4.3	1.6
chr15	69373074	69373288	0.041	2.751	5.48	1.449	18.151	10.827	3.471	2.169	5.095	3.964	2.569	8.611	6.938	6.125	6.538	10.211	6.125	2.178	9.214	5.833	6.4	9.765	20.71	7.962	11.579	27.2	6.3	12.062	1.367	13.433	4.778	12.667	10.25	3.143
chr10	126288559	126289578	0.046	1.431	4.249	1.224	1.885	1.143	1.434	1.909	3.624	3.767	2.132	2.962	3.087	1.824	4.333	4.2	4.8	3.293	3.969	3	3.55	4.31	5.979	2.931	2.85	3	3.458	1.9	2.4	3.97	2.286	2.862	6.985	2.286
chr16	3340468	3340628	0.036	41.246	0.52	1.097	3.451	1	2.491	23.623	2.28	2.44	15.846	4.286	3.5	7.6	1.75	6.636	8.1	4.189	7.9	2	6	16.182	3.2	1.4	2	3	3.571	2	10.523	7.167	3.375	12.842	8.8	66.815
chr5	162774535	162774890	0.046	3.48	4.483	0.864	4.023	3.423	2.326	2.449	2.406	1.68	1.067	11.703	10.467	19.018	13.289	10.2	9.067	92.203	10.121	12.071	5.111	18.981	13.486	2.9	11	9.826	303.717	5.778	0.9	10.969	11.333	24.276	8.433	1.5
chr10	134118152	134118574	0.051	4.52	3.305	1.3	1.813	2.69	3.223	1.335	2.448	2.515	5.31	6.423	3.625	3	3.538	6.045	4.875	8.13	5.3	5.824	1.833	3.133	2.545	1.12	3.429	2.545	4.833	3.8	2.3	8.633	4.8	5	5.167	2.5
chr9	33603760	33604615	0.049	4.8	3.095	1.12	2.521	1.94	2.207	1.653	3.184	2.829	3.367	4.656	4.375	3.211	3.6	4	5.333	20.82	5.265	1.923	2.714	6.042	5.235	3.155	1.857	3.391	23.542	3.4	2.914	4.368	3.391	10.867	4.769	1.75
chr2	71098639	71099075	0.083	3.247	2.169	5.464	6.324	19.744	8.618	2	4.089	4.482	2.251	12.75	13.346	14.393	9.086	14.02	12.87	176.002	16.204	13.978	18.531	17.638	18.586	3.988	10.432	11.409	239.261	9.743	5.562	34.327	16.255	46.906	18.897	1.833
chr14	74718200	74718725	0.078	2.382	4.621	3.465	8.779	15.547	6.272	1.253	7.387	3.122	2.021	13.459	23.785	16.141	5.538	14.894	9.923	169.01	11.579	8.806	11.929	14.983	22.172	4.555	8.222	10.766	205.587	5.667	2.884	30.607	11.638	44.747	12.821	2.5
chr11	78651434	78651970	0.119	4.602	6.851	3.263	15.261	19.499	2.574	1.478	5.436	3.544	2.545	6.633	13.304	10.756	10.07	19.35	15.603	3.685	3.722	9.85	16.954	27.065	25.438	6.454	10.209	10.439	10.1	6.926	2.935	37.725	17.988	17.618	11.54	2
chr1	182025371	182026638	0.084	2.024	2.475	2.052	5.92	7.101	6.569	1.972	3.527	3.485	2.743	5.656	3.795	3.512	4.186	7.843	5.472	6.563	5.246	5.275	5.292	8.151	5.241	3.87	3.378	3.182	4.308	3.516	3.888	4.944	6.667	5.754	7.122	1.923
chr16	89920643	89921213	0.043	4.577	2.668	1.164	1.511	2.667	0.893	4.763	3.912	3.342	1.347	3.357	3.167	1.333	3.4	3.267	3.273	1.983	3.333	3.091	2	2.933	4.227	0.7	2.727	2.273	3.455	1.909	3.247	3.471	2.111	2.875	6.486	1.333
chr7	5534115	5536199	0.115	2.009	5.711	1.691	6.228	5.168	1.333	2.533	4.705	6.747	6.863	10.981	29.329	16.6	6.292	9.822	7.195	35.479	11.743	10.979	7.047	12.518	13.613	4.182	17.381	5.979	189.524	4.863	2.627	21.725	10.295	31.534	13.071	2.043
chr1	3338360	3338645	0.04	2.473	4.36	0.8	2.96	1.394	4.265	1.924	2.509	2.582	3.589	2.5	1.667	2.167	1.833	4.636	1.5	2.844	2.6	1.5	1.8	1.667	3.273	1.775	2	1.833	3.429	2.714	2.4	4	1.5	3.375	7.125	3.111
chr4	37827648	37828960	0.125	4.171	8.247	34.149	6.847	94.132	5.269	1.333	23.373	4.303	3.44	7.422	12.942	9.685	16.254	16.456	5.881	5.029	10.113	16.769	15.63	11.597	24.752	17.434	4.396	8.932	11.085	6.73	3.328	48.096	46.071	14.779	13.421	2.905
chr18	77185202	77185991	0.109	3.881	2.421	1.956	4.608	3.224	1.831	3.591	3.489	3.533	4.28	2.533	4.848	3.792	4.556	6.35	4.074	1.813	4.607	4.3	6.6	8.047	6.565	3.024	5.541	4.111	4.793	4.654	2.23	3.48	4.636	13.469	5.154	1.25
chr11	63673053	63680601	0.14	2.02	7.44	2.354	12.407	9.193	1.274	4.127	5.16	6.526	5.533	6.479	8.023	5.389	6.933	10.447	5.004	8.376	6.638	9.402	7.557	8.051	9.585	6.064	4.051	6.293	11.576	5.77	2.751	20.238	7.335	11.553	8.957	2.291
chr20	33463640	33464813	0.157	4.072	6.446	18.186	5.967	39.13	4.715	1.848	8.144	3.215	3.078	9.787	10.427	17.496	7.97	14.128	7.988	14.222	8.5	10.242	10.179	13.941	18.533	7.729	4.935	7.5	11.912	7.425	1.883	47.197	17.179	19.994	10.696	2.308
chr1	182751452	182751760	0.056	2.327	3.313	1.956	9.14	3.88	2.307	3.667	4.197	3.247	2.246	17.707	11.769	13.788	9.167	15.775	12.962	169.863	16.714	9.714	7.05	20.256	20.178	11.103	12.179	8.667	222.772	5.071	3.624	21.875	11.862	31.776	15.233	1
chr2	7055493	7055957	0.073	2.021	6.429	1.744	12.065	12.166	1.478	3.305	2.568	3.034	4.219	6.455	2.333	8.382	7.379	12.036	4.682	4.385	11.184	11.659	2.778	11.977	8.921	17.349	8.536	7.265	6.241	5.05	4.014	10.571	10.786	10.368	12.816	2
chr7	128561984	128562385	0.073	2.64	3.912	1.43	7.512	6.572	1.332	0.969	4.663	3.512	2.083	7.038	3.8	4.2	2	6.833	4.091	5.08	6.947	3.167	7.588	7.042	6.3	9.022	5.3	4.083	7.5	4.947	2.595	8.321	9.706	6	3.154	3.364
chr1	228493861	228495696	0.041	3.507	3.288	1.738	1.434	3.02	2.182	2.07	2.237	4.686	2.695	4.983	3.821	2.429	3.4	5.733	3.915	1.755	4.462	4.041	2.517	2.207	3.348	1.737	2.257	2.421	3	4.215	2.342	3.782	2	6.024	5.659	2.077
chr5	148960712	148961392	0.057	4.075	4.065	21.104	7.686	71.121	14.462	2.605	10.935	1.287	1.466	7.024	14.167	6.465	5.2	10.328	4.364	3.194	8.26	6.564	10.968	8.464	8.417	3.939	5	7.864	6.125	5.483	2.958	15.405	12.371	9.19	11.514	1
chr7	50858986	50862270	0.165	4.084	5.093	14.407	8.638	36.624	8.566	2.171	14.377	4.039	35.087	7.429	11.364	46.018	12.193	8.227	6.497	3.002	6.495	16.018	5.789	11.292	8.005	10.455	77.013	6.782	6.318	6.879	2.43	16.319	13.007	8.761	7.413	1.632
chr5	135216029	135216331	0.059	3.487	1.982	1.396	10.117	6.927	1.617	1.092	1.833	0.971	2.647	9.28	12.36	3.833	7.133	12.414	7	140.44	5.059	10.391	9.652	14.972	6.7	3.391	11.182	9.292	95.482	3.455	2.3	11.906	11.158	30.397	12.852	2.286
chr13	29292631	29293632	0.155	3.581	1.786	31.566	6.014	65.281	5.47	1.371	5.44	2.817	1.717	10.571	30.825	7.182	3.882	67.284	8.358	5.363	9.826	6.328	13.764	20.812	18.734	4.961	11.482	9.225	15.267	10.286	2.627	84.671	12.04	15.295	10.045	2.588
chr16	49518237	49518783	0.205	2.07	1.971	2.473	4.471	14.413	1.049	1.451	1.882	2.342	1.463	6.323	5.64	2.545	10.696	17.877	3.083	3.629	8.762	7.789	4.864	8.2	8.733	3.019	5	3.133	9.717	8.316	2.333	8.605	13.708	13.468	7.556	2.286
chr18	3360288	3360607	0.054	2.436	8.702	2.508	9.855	9.923	3.695	1.28	1.957	1.465	2.631	7.318	11.957	6.5	4.929	7.211	9.125	3.637	6.85	4.846	11.565	15.548	7.762	4.327	5.071	8.364	11.862	4.357	1.517	14.368	14.972	11.286	10.71	3
chr1	16465914	16466927	0.051	3.693	7.373	1.508	15.743	8.171	1.588	4.482	7.852	12.117	34.74	6.018	6.444	4.316	5.808	4.814	6.233	3.796	6.102	6.31	5.412	8.763	6.365	2.042	5.239	5.83	6.389	3.645	2.847	6.169	5.025	6.273	10.231	2.682
chr21	43665657	43666242	0.077	2.703	3.282	0.865	7.08	5.303	1.733	1.393	2.409	2.813	3.212	6.912	66.021	5.179	4.808	7.811	6.167	1.111	5.143	15.414	9.357	8.609	13.984	14.54	440.98	4.48	6.613	4.32	2.196	16.318	9.102	10.16	15.25	2.833
chr6	34168180	34168825	0.117	5.931	11.178	2.954	13.585	6.625	2.731	1.61	4.715	1.92	3.867	7.543	11.983	6.395	6.846	12.389	8.295	5.088	9.815	7.658	8.514	12.484	9.055	15.36	12.5	8.732	6.85	5.484	1.525	16.951	19.709	27.986	28.884	2.944
chr20	55836662	55836856	0.039	1.825	1.84	3.36	13.485	8.575	17.435	1.715	3.39	10.885	11.485	4.8	6.091	5.6	6.786	9	5.083	2.655	4.091	7.083	5.875	7.562	4.667	2.76	6.571	3.3	6.364	4.818	2.927	11.789	3.5	6.385	6.1	1
chr8	22516221	22516713	0.094	2.864	11.438	2.286	14.042	15.678	0.985	2.972	9.834	4.386	5.02	5	19.627	5.227	4.609	16.283	7.654	3.052	7.3	7.029	11.78	22.066	6.375	3.695	14.464	8.061	8.457	7.143	2.075	18.987	15.852	13.843	6.357	1.333
chr13	96295766	96297237	0.138	4.255	7.847	23.121	7.724	63.715	4.074	1.798	21.906	3.099	7.928	8.514	11.016	8.33	12.02	15.485	6.213	4.707	13.097	16.525	8.924	7.605	14.955	17.107	7.696	13.731	10.446	10.829	2.168	24.68	56.532	10.205	42.274	1.667
chr4	24916897	24917235	0.062	3.634	5.457	0.874	8.166	6.551	1.744	2.431	3.5	3.654	3.797	10.452	13.636	6.19	8.783	9.931	1.714	70.334	7.667	7.5	3.556	11.621	10.844	5.232	7.143	7	104.121	3	3.965	14.116	12.6	19.327	10.857	1
chr21	46937250	46937860	0.041	4.383	3.038	1.56	2.393	1.2	1.709	5.92	2.706	4.767	5.837	3	4.286	8.519	3.2	2.75	2.125	1.23	5.676	2.929	3.545	5.565	3.278	2.871	3.389	4.875	2.938	2.333	1.538	3.5	2.2	5.382	5.353	1
chr11	8704011	8704573	0.084	2.505	65.122	58.405	5.545	31.695	0.92	1.578	154.636	3.688	30.544	196.319	22.615	12.286	26.13	422.938	9.863	12.682	57.56	25.913	10.919	25.422	37.292	7.892	9.783	11.264	26.027	12.455	1.665	58.35	271.543	15.926	18.84	1.5
chr4	759316	759702	0.061	4.747	7.08	1.757	4.303	2.647	0.852	3.01	2.57	8.673	5.342	6.28	11.158	7.24	4.667	9.765	4.25	3.365	6.818	4.875	2.3	3.167	7.24	2.167	15.52	3.714	5.611	3.636	1.74	5.65	5.125	6.36	6.857	2.111
chr4	108851974	108853507	0.192	1.61	3.209	19.299	9.817	72.115	10.445	1.507	11.32	4.378	4.075	6.523	15.348	8.894	9.058	16.574	6.297	5.778	12.841	13.69	13.23	9.904	13.764	12.908	4.754	11.299	8.258	16.969	3.685	22.191	26.106	12.309	37.351	1.917
chr5	1510671	1512735	0.059	2.964	11.688	1.89	14.846	4.7	2.177	9.67	6.16	10.777	94.387	4.127	4.679	4.676	4.246	6.351	3.618	12.357	6.518	4.873	4.677	4.946	5.835	3.562	3.314	3.646	25.268	3.544	3.398	4.77	4.699	11.104	8.077	2.037
chr9	130705897	130706792	0.14	3.198	6.323	1.371	11.318	7.209	1.333	3.94	6.15	6.273	2.718	12.679	23.235	8.231	5.333	14.505	10.723	89.181	17.53	15.931	10.219	18.068	19.952	16.929	8.138	11.269	140.292	10.618	3.777	31.288	14.014	56.965	18.117	1.583
chr7	148980539	148983429	0.18	3.432	4.174	12.235	8.185	36.856	5.631	2.451	12.23	4.329	4.355	7.749	15.616	7.126	6.299	13.174	4.723	7.969	8.65	9.963	5.598	8.94	12.198	10.866	6.402	7.146	11.118	9.493	2.52	23.448	14.005	10.252	10.421	2.426
chr15	84113803	84113977	0.041	6.474	2.754	1.56	5.126	0.52	1.697	1.971	5.24	2.977	1.731	7.3	4.2	5.167	2.5	5.5	4.4	5.617	6.286	3.778	4.5	4.75	6	1.4	3.4	13.467	1	6.125	2.878	8.929	4.8	7	5.75	2
chr7	123556531	123556728	0.042	2.015	2.405	0.955	2.82	9.1	0.976	0.88	1.33	3.84	1.576	12.133	9.5	16	10.75	15.538	8.385	53.65	11.278	9.615	3	13.211	17	5.509	11.667	8.545	56.099	6.25	0.75	16.136	11.9	28.35	6.7	1
chr12	133290911	133291293	0.056	0.771	4.497	0.946	1.333	2.016	1.496	6.653	5.661	8.091	25.165	2.556	3.167	4.733	3.222	4.412	3.938	5.848	4.182	5.824	3.182	4.412	6.261	0.467	2.571	2.833	3.143	5.083	4.041	4.889	3.643	7.652	6.4	2
chr5	159560229	159561192	0.065	2.162	18.229	4.761	10.831	25.807	1.81	2.045	17.206	2.459	1.307	9.528	14.304	6.846	8.132	28.557	7.51	2.335	10.092	14.062	11.703	13.991	21.512	15.855	7.151	9.492	12.151	5.136	1.027	25.832	24.859	17.691	16.161	1.909
chr7	2916570	2916692	0.036	2.368	7.672	1.256	6.6	1.768	2.456	1.632	4.36	3.68	3.104	1	1	1.5	5.833	7.2	1.5	3.456	5.5	3	4.333	2.5	5.6	1.4	4.333	3	2.333	3	0.45	4	5	2.4	3.4	2.5
chr7	148762287	148763260	0.101	2.682	13.582	37.712	4.201	55.376	1.813	1.585	33.583	1.973	1.636	9.857	20.333	11.866	12.546	22.318	8.841	69.304	17.233	11.333	12.943	20.395	15.736	7.687	9.35	10.933	78.88	11.287	2.4	41.856	28.419	159.608	15.176	2
chr9	140435579	140436193	0.054	2.88	3.24	1.12	2.452	1.75	1.6	1.982	3.605	2.492	3.828	4	5.455	1.769	2.6	7.086	3.842	2.282	4.083	5.167	2.3	5.429	5.429	0.7	6.789	3.308	1.667	4.158	3.258	8.451	2.933	3.13	5.25	1.25
chr1	20539408	20539861	0.085	2.44	4.958	4.18	6.036	14.482	1.08	1.46	5.847	1.516	1.063	13.88	9.275	16.803	8.324	15.778	24.92	34.496	12.19	18.692	8.5	18.722	10.415	6.868	11.051	12.878	155.73	7.815	1.831	17.787	48.848	37.067	13.891	1.8
chr8	120098642	120098947	0.048	0.88	2.077	0.907	2.857	4.013	0.707	4.38	1.336	2.09	1.793	12.033	10.929	10.833	8.13	12.467	10.579	75.283	15.459	8.611	3.5	19.049	12.6	20.013	5.071	6.118	153.173	6.615	1.409	12.226	7.176	24.5	35.072	2
chr5	172074696	172075236	0.044	2.482	5.389	0.996	12.224	2.554	2.637	2.897	4.422	2.992	4.173	3.812	4.556	9.571	2.375	5.885	4.769	3.853	4.1	3.235	4.118	7.735	3.308	1.05	2.667	5.909	2	1.2	1.771	4.5	5.421	9.25	6.788	1.333
chr5	72111976	72113193	0.176	1.509	23.754	37.979	2.473	59.558	1.315	1.458	60.383	2.924	2.176	9.163	14.679	8.067	18.158	14.241	5.542	4.423	16.352	9.838	8.228	16.943	21.584	9.073	8.226	9.465	14.026	10.441	2.23	54.533	81.852	15.808	9.327	1.2
chr5	167586466	167586835	0.065	5.235	3.08	1.463	9.72	10.072	3.139	1.093	1.963	5.315	1.776	5.591	13.097	4.529	4.25	13.216	11.188	3.397	5.737	7.13	5.462	6.708	16.327	19.941	6.263	9.125	7.417	6.588	0.72	26.099	5.591	13.054	8.519	2
chr2	133246726	133247127	0.07	2.575	1.72	0.956	0.887	2.345	1.645	3.602	1.747	2.557	1.226	8.833	6.833	6.222	6.714	7.483	8.273	2.632	10.4	9.839	8.409	15.125	17.46	3.264	4.312	7.4	15.192	7.333	1.18	36.274	13.356	63.719	8.067	3.786
chr19	19887013	19887798	0.154	1.899	15.177	47.034	3.52	43.966	2.985	2.825	28.065	5.297	3.85	13.212	12.713	16.539	14.2	30.494	14.04	11.752	18.319	27.939	14.908	22.811	46.83	20.645	6.619	12.59	17.189	38.453	3.792	112.366	51.38	809.925	13.375	2.6
chr9	136036324	136037237	0.09	3.188	1.913	1.038	3.696	2.556	3.533	3.409	3.064	4.279	2.973	6.588	7.346	43.623	7.143	6.745	6.27	56.535	8.074	8.5	5.485	8.381	9.744	6.704	4.281	6.604	17.431	6.975	3.06	10.254	6.044	24.286	9.044	2.214
chr12	131582476	131583087	0.042	1.945	2.91	1	0.52	0.941	0.898	1.1	2.575	2.316	1.524	2.375	2.462	2.417	4.2	3.889	2.2	2.562	2	1.25	2.5	3.071	3.455	1.12	2	3.818	4.542	2.636	1.4	3.308	2	1.333	3.909	2.111
chr2	239774047	239774307	0.039	4.265	2.505	1.284	7.029	0.887	2.942	2.996	2.738	2.524	2.647	3.5	3.778	5.273	3.4	4	3.75	1.743	3	2.667	3.111	4	4.733	0.7	1.5	2.9	1.833	3	1.157	5.5	3.429	4.2	4.643	3
chr1	33429272	33430867	0.247	1.894	8.289	21.938	3.997	48.186	1.797	1.307	13.752	3.873	1.674	8.275	10.138	7.374	12.123	12.45	6.794	5.058	17.36	10.964	9	13.062	15.561	6.75	7.588	6.713	9.536	87.981	3.081	40.083	97.187	13.491	43.031	2.556
chr1	204919610	204919872	0.044	4.52	4.232	4.664	13.716	10.56	2.484	1.288	4.604	5.284	2.916	6.133	4.3	5.385	4	18.868	8.75	2.764	7	3.909	7.846	13.091	8.5	25.887	6.214	5.214	3.8	4.889	3.15	12.8	9.4	15.406	11.321	1.6
chr10	134492122	134492486	0.043	6.099	3.891	1.091	0.889	1.952	2.141	0.82	3.045	2.669	4.949	3.091	5.071	4.588	3.455	1.833	6.357	0.889	4.286	1.8	2.833	3.25	4.067	0	1	3.625	2.5	2.6	1.17	6.409	3	9.882	12.389	1.333
chr15	65665644	65665837	0.036	1.035	5.525	3.555	9.835	5.605	1.86	6.355	0.907	4.465	6.05	6.833	6.364	4	1.5	3.833	3.5	1.265	6	1.667	1.667	4.714	9.5	2.24	3	5.143	1.8	7.727	0	6.909	2	6.167	6.812	3
chr4	3701457	3702347	0.057	2.663	2.444	1.113	3.306	1.129	1.246	1.765	3.557	1.897	2.13	2.556	5.536	2	4.588	3.294	3.76	3.501	5.119	2.9	4.731	3.15	4.629	1.167	4.48	5.415	4.5	3.926	2.28	4.941	4.167	5.545	4.125	1.25
chr2	60969723	60969894	0.04	5.44	1.971	0.88	5.109	8.686	7.023	1.886	3.377	4.377	1.166	12.118	16.167	6.364	8.111	14.133	9.5	1.88	4.5	10.75	4.333	10.533	13.538	7.806	21.55	14.929	8.083	4.75	2.173	10.438	5.5	24.742	7.222	3.2
chr12	117141071	117141409	0.06	0.89	2.96	1.39	6.817	6.323	0.889	3.316	4.091	4.366	1.74	14.684	14.811	18.98	13.059	15.952	17.512	188.326	13.051	8.885	7.679	28.395	12.914	5.456	12.026	14.526	236.025	15.581	3.352	20	18.341	41.837	16.13	1.857
chr5	156793869	156794043	0.041	3.046	2.6	1.16	3.08	2.44	1.4	2.537	2.12	4.709	1.954	9.818	7	10.562	2.833	7.643	10	81.531	17.176	11.429	2.5	12	6.333	5.773	10.364	8.273	219.237	5.444	2.538	15	9.6	29.059	7.182	1.5
chr19	8671713	8672533	0.055	3.633	3.128	2.271	9.767	2.884	1.077	3.161	3.818	4.408	12.217	3.25	5.676	4.273	4.088	6.692	1.556	3.2	4.568	2	3	4.028	6.762	0.7	3.583	4.871	3.381	2.789	1.4	7.847	4.538	4.846	6.706	1.4
chr1	31674750	31675204	0.055	2.612	3.362	1.42	3.287	1.944	1.604	2.051	3.42	9.193	3.604	4.5	4.947	3.867	4.118	5.739	4.25	1.387	1.429	4.417	6.2	6.895	3	5.767	3.667	2	2.846	4.143	1.217	7.636	4	6.731	6.222	1
chr1	62107369	62107850	0.092	1.432	5	1.8	6.574	9.462	2.106	1.075	4.616	1.311	1.871	13.849	11.245	13.667	14.688	17.879	11.917	77.398	7.233	17.662	8.607	21.694	12.917	7.679	7.567	11.346	134.539	9.162	1.837	12.744	19.632	36.537	9.932	1.833
chr8	10555159	10555621	0.039	4.142	3.311	0.16	2.683	0.84	2.016	1.047	2.707	2.557	1.251	4.6	4.611	1	3.167	5	2.4	3.067	2.5	2	3.5	5.077	4.5	1.12	2.667	2.167	4.5	4.6	3.179	4	4.625	2.846	6.214	1
chr22	20774874	20775488	0.093	3.134	3.434	1.84	5.894	3.786	1.82	2.525	4.395	5.048	2.47	7.405	15.939	6.857	5.31	8.093	5.355	65.118	4.222	6.842	7.963	9.467	13.014	4.768	6.611	8.913	12.63	6.412	5.412	10.87	8.641	16.541	9.38	2.333
chr5	32319460	32319888	0.051	2.24	3.875	2.133	6.72	3.398	3.455	4.268	2.066	2.428	2.615	6.96	7.407	12	4.929	12.024	7.577	39.739	4.5	10.028	8.481	7.077	11.838	9.581	4.118	4.526	55.319	4.2	3.63	10.024	8.939	19.085	7.038	2
chr6	169007402	169008101	0.038	1.598	2.175	1.403	3.011	1.3	1.931	2.443	1.742	3.813	1.525	4.964	3.1	2.867	3	5.656	2.562	1.825	2.5	7.147	3.727	3.235	3.815	1.4	5	2.818	3.158	2.941	1.636	4.788	4.167	4.889	6.537	2
chr11	69468679	69471423	0.07	1.802	3.177	1.53	4.185	1.788	1.838	4.238	2.677	3.319	2.843	5.221	3.705	2.745	4	6.09	3.889	2.566	4.221	2.526	3.961	5.36	3.91	2.447	3.282	3.671	3.736	4.883	2.278	5.746	4.562	4.604	6.243	2.281
chr14	35838226	35838774	0.043	1.863	2.97	1.524	3.75	2.728	1.643	2.406	2.396	0.889	2.051	4.455	4.52	4.522	3.118	5.929	2.833	1.705	5.083	3.333	6.889	4.381	7.207	1.167	3.769	6.31	5.929	3.722	2.908	3.056	4.158	2.727	6.968	2.286
chr9	127605957	127606234	0.039	2.36	7.644	1.713	1.218	2.427	0.944	0.36	2.135	1.436	1.582	5.8	2.5	6.333	1	3.444	2.5	1.089	1	3.667	10.625	5.167	4.667	2.1	3.167	2.667	1.75	2.5	1.83	5	3.909	3.444	3.429	1.8
chr5	3602000	3603921	0.107	2.864	1.757	6.793	7.157	30.836	60.771	1.601	5.186	8.493	5.337	6.385	23.4	6.568	9.237	7.139	3.381	19.008	5.758	3.679	12.087	7.541	5.08	2.553	4.987	7.517	73.66	4.976	7.563	11.462	7.818	14.733	8.216	1.333
chr20	3189760	3190635	0.077	2.087	12.971	61.974	2.472	60.33	1.323	1.513	19.435	3.103	14.978	6.667	11.414	6.833	6.981	13.233	5.405	3.693	11.63	17.12	8.902	8.8	27.342	7.992	4.4	9.447	4.6	5.467	1.933	69.788	22.033	13.306	13.4	1.667
chr4	4386448	4390224	0.156	2.469	2.713	15.727	7.599	45.972	17.779	1.594	8.726	3.681	2.948	7.498	13.169	6.685	7.494	10.204	6.088	24.051	8.031	8.203	9.66	9.506	10.839	3.673	6.619	7.333	71.926	5.571	2.524	20.366	8.827	21.841	7.981	1.75
chr3	13609590	13610225	0.044	3.429	3.011	1.506	2.437	1.854	1.377	0.89	2.498	3.006	1.947	2.944	4.105	2.75	4.2	5.333	4.913	1.677	3.591	3	4.348	2.733	3.5	2.083	1.4	2.417	5.323	2.545	2.55	3.318	4.542	3.3	4.045	1.25
chr1	205208379	205208584	0.039	1.11	5.105	1.42	2.585	1.16	0.84	7.465	2.08	1.64	8.365	5.364	5.833	1.5	1	2.167	4	2.675	3.333	1.833	1	6.333	6.846	0.7	2.286	2.75	3.571	6.444	2.3	12.333	3.75	7	7.632	1.5
chr5	137783759	137786171	0.098	2.202	5.274	2.776	10.713	9.889	3.162	1.64	5.492	2.844	3.656	8.086	34.032	9.293	5.182	13.101	8.729	44.163	9.713	9.564	9.202	10.474	11.458	5.538	8.385	8.259	105.505	6.967	2.667	18.637	18.099	40.308	9.456	2.135
chr1	168062190	168062560	0.048	4.013	2.675	1.192	4.995	2.235	1.821	1.351	4.179	4.864	2.59	5.864	10.323	12.308	7.222	12.951	7.333	52.981	4.867	7.15	2.778	8.68	9.37	7.142	7.125	6.429	95.638	6.65	1.487	12.732	5.267	18.14	11.333	3.222
chr15	60813051	60813235	0.04	1.64	2.394	0.97	3.189	1.36	0.914	2.229	0.16	3	3.429	13.2	21	17.5	12.941	27.133	13.696	193.109	10.5	20.417	1	30.111	20.839	3.45	17.696	17	195.169	12.526	0.6	19.667	7.222	59.54	14.346	1
chr9	129437403	129437653	0.044	5.156	1.996	3.467	8.912	29.6	12.676	2.88	4.596	3.742	3.032	7.118	5.385	5.462	6.154	11.593	13	6.064	9.444	8.632	5.143	16.483	10.16	2.95	7.077	5	5.944	3.714	2.77	18.846	7.5	12.556	12.889	1
chr3	50570585	50571119	0.08	3.798	3.478	3.2	8.55	2.552	2.47	1.378	3.208	2.102	2.242	7.868	6.946	4.227	8.447	5.083	6.867	4.556	4.5	6.636	5.455	11.619	9.958	4.061	5.962	2.364	7.647	6.654	1.989	7.611	2.556	7	8.026	1
chr11	134534092	134534187	0.035	2.74	1.65	0.773	1.89	0.76	0.85	1	0.88	1.97	2.32	3	2.5	2.5	1	5.5	1	1.93	2	7.5	1.5	2	4	1.5	1.5	2	1.667	2	5.706	4.5	2	9.9	3	1.5
chr7	23508878	23509714	0.05	1.605	24.624	49.617	3.928	38.287	1.8	2.797	60.927	3.604	83.393	7.519	12.169	5.378	30.319	7.377	4.767	3.475	5.2	6.109	7.977	8.182	6.574	2.194	4.865	3.407	5.841	3.36	1.995	31.402	11.787	7.845	8.424	1
chr12	131492702	131493958	0.046	3.069	5.378	1.073	2.822	1.802	1.616	1.529	3.662	2.879	2.069	5.269	4.569	2.71	4.447	4.831	4.76	2.24	4.519	3.8	2.579	4.255	5.439	1.05	4.088	3.103	2.968	6.273	2.632	5.114	3.615	3.829	5.291	2
chr10	134869528	134871374	0.063	1.765	2.803	1.422	4.735	2.021	2.036	1.333	2.479	3.142	2.264	3.466	3	2.65	3.216	5.046	3.283	1.726	3.078	5.018	3.784	3.738	4.09	2.443	2.78	3.919	2.634	4.357	2.528	5.156	3.149	7.011	6.011	1.167
chr16	2202686	2203923	0.06	3.127	22.833	37.816	14.634	86.909	2.133	11.925	48.094	16.036	38.951	15.804	17.845	7.977	30.169	20.319	10.447	32.266	11.634	13.602	8.049	11.98	18.917	4.694	6.729	11.661	35.293	9.011	2.95	37.5	16.917	20.929	20.812	2.462
chr8	144677647	144683989	0.231	3.09	14.504	18.259	9.161	35.694	2.323	2.722	21.19	10.96	44.015	11.07	7.997	6.449	48.528	9.833	6.933	5.373	12.506	19.014	7.219	66.204	22.681	7.573	4.405	6.701	7.722	73.901	3.002	52.449	51.676	14.957	24.212	1.87
chr6	39263438	39263694	0.042	1.72	3.22	1.392	7.092	3.248	2.744	1.84	2.58	2.256	3.348	4.455	12.591	5.2	4.583	9.842	4.8	0.747	5.867	5.545	5.692	12.043	11.417	1.68	2	6.3	7.176	5.077	1.977	7.067	2.556	9.955	7.176	3.143
chr7	131223592	131223687	0.035	3.56	8.66	2.45	18.85	8.29	0.81	7.12	5.26	10.87	136.41	6.857	5.333	10	4.5	11.364	6.4	1.61	4.857	9.778	10.167	8.833	26.55	5.52	3.8	5	4.857	4.667	1.35	26.333	6.333	11.273	10.818	5
chr3	107646213	107647285	0.076	2.963	5.508	21.513	7.999	65.947	6.357	2.024	12.841	2.185	1.689	10.64	16.444	8	10.621	13.87	11.683	51.143	11.523	10.355	11.79	20.294	14.556	10.512	8.046	8.783	45.82	5.925	1.114	20.14	19.91	23.626	11.971	1.889
chr17	4484430	4489612	0.137	2.936	3.573	7.402	10.035	24.733	14.987	1.462	4.858	3.587	3.398	5.316	17.121	4.926	4.723	8.352	4.955	8.197	5.857	5.981	7.102	5.724	8.597	2.199	3.772	5.469	8.253	4.946	3.128	13.467	5.376	8.408	7.785	2.274
chr7	127741022	127741325	0.043	2.077	6.083	0.909	3.449	3.311	4.72	1.686	3.877	7.302	1.676	5.308	2.889	3	3.364	10.63	3	5.834	4.385	1.833	4.857	6.118	7	2.186	3.4	3.5	11.767	4.111	1.773	6.071	2.833	5	9.65	2
chr12	125677491	125677684	0.039	5.215	3.14	2.08	23.2	14.61	3.305	8.78	4.34	12.165	43.825	6.2	9.917	11.8	5.167	14.409	8.286	3.695	8	6.7	5.3	11.812	15.696	27	7.769	6.875	7.083	3	3.542	32.073	8.154	29.647	12.737	2
chr6	43250255	43250668	0.048	1.126	3.385	0.613	1.812	2	1.597	1.74	3.013	2.614	2.275	2.556	2	2.5	2.778	2.857	1.875	2.253	3.091	5.95	2.571	2	3.455	0.7	2.286	2.667	2	4.579	3.558	2.182	1.714	3.615	5.353	3
chr1	110454990	110455178	0.037	6.18	4.76	2.13	11.64	9.235	21.29	0.6	2.4	5.55	3.2	2.4	3.143	2.5	6	6.1	3	0.89	2.875	5.3	3.5	3.6	4	1.96	1.75	2.75	10.5	4.727	2.537	6.385	3.6	7.923	5.917	3.2
chr4	178230768	178231593	0.086	1.57	6.794	33.244	5.978	45.39	1.048	1.093	24.102	2.571	5.355	18.92	56.302	8.016	9.627	47.756	8.06	3.452	12.167	8.855	9.217	11.966	14.551	6.316	7.036	6.776	7.224	68.495	1.796	35.433	26.02	10.908	10.57	1.917
chr1	31907029	31907475	0.064	2.312	6.044	1.009	11.704	6.962	1.196	1.289	3.287	3.924	1.168	6	11.182	5.5	4.833	7.688	2.25	2.398	5.895	3.786	8.643	6.2	6	3.04	4.062	4.278	7.222	3.333	2.547	11.591	5.667	15.103	6.192	1.333
chr13	114863011	114864386	0.079	2.784	7.196	1.92	7.668	1.88	1.143	1.244	3.722	5.601	6.976	6.429	5.343	3.83	4.933	3.878	3.594	1.707	3.447	2.633	4.375	4.617	5.577	2.088	3.172	3.943	3.63	5.2	1.572	4.51	6.192	7.012	5	2.962
chr5	132888638	132888981	0.063	5.043	3.52	1.44	3.134	2.98	2.749	2.46	3.803	3.033	2.542	14.649	11.333	16.784	6.571	18.059	5.882	162.994	9.897	11.4	16.128	11.2	11	7.093	7.37	8.174	85.059	6.5	1.827	21.643	7.368	48.562	11	1.833
chr1	43765994	43766860	0.073	2.077	4.279	1.642	7.305	1.996	2.249	1.545	3.236	2.231	1.844	3.391	4.387	2.913	4.029	5.595	3.105	3.967	4.41	3.654	2.125	4.115	5.738	0.56	4.043	5.391	3.4	3.273	2.006	4.6	5.056	9.804	6.9	1.625
chr16	84967456	84968031	0.054	1.162	4.957	1.503	4.299	1.604	1.493	1.897	5.591	4.113	1.884	4.471	3.125	1	4.864	4.815	2.5	2.564	1.875	1.625	1.714	2.75	4.714	1.4	4	3.857	2.8	3.538	3.276	4	2.333	4.682	4.826	1.75
chr15	29903354	29903615	0.045	4.604	5.728	4.732	7.916	9.968	1.6	1.856	1.218	1.88	1.652	7.562	13.652	13.276	8.188	22.604	5.643	3.36	12.346	7.706	4.6	20.718	9.286	3.45	19.235	8.318	8.368	7.118	0	13	6.353	7.526	5.273	2
chr13	111137277	111137534	0.043	2.408	8.988	1.336	8.332	3.044	0.889	3.912	4.364	1.35	1.604	5.077	3.778	3.286	5.769	4.5	2.857	1.582	2.429	5.25	9.062	4.154	2.5	0	2.667	3.75	2.5	5.5	0.95	4.9	4.111	6.786	7.643	1
chr9	131591058	131592575	0.15	2.14	15.771	33.961	4.566	48.627	2.022	1.868	25.549	3.635	11.581	8.407	5.987	6.359	8.596	17.582	5.7	3.675	9.87	14.325	7.33	13.224	19.005	10.839	5.585	7.833	8.283	6.568	2.289	39.913	31.693	14.474	11.058	2.6
chr16	84081204	84081750	0.041	2.569	3.875	1.604	1.1	1.333	2.384	2.613	2.353	4.564	1.785	3.571	4.056	3.667	3.308	2	2.231	5.798	1.9	5.818	3.444	6.889	2.778	0.7	4.105	4.111	5.615	3.889	3.327	6.172	4.118	3.812	6.816	2.125
chr10	93998593	94001154	0.091	3.045	5.371	27.181	8.555	81.695	21.107	2.279	10.121	5.504	4.18	10.444	11.365	19.935	13.025	12.295	8.306	4.101	8.784	11.599	7.876	11.486	25.805	11.731	7.955	6.471	8.018	8.614	4.75	69.569	17.267	12.359	8.372	1.667
chr11	117649905	117650196	0.048	2.416	1.945	1.68	1.205	0.893	4.469	0.927	3.367	1.125	4.058	5.667	4.75	3.5	3.143	6.5	5	5.509	1.8	2.667	1	5.5	3.222	1.4	3.333	3.9	23.333	3.875	2.85	2.5	1	4.167	7.167	1
chr10	124269929	124270135	0.039	2.31	4.085	2.145	3.415	3.705	0.92	1.2	1.635	4.21	1.545	3.833	7.8	5.1	3.5	4.286	8.818	1.475	1.333	6.222	7	2.667	8.357	3.45	3.375	9.062	3	4	2.68	7.786	2	5.667	4.889	2.8
chr12	119583260	119583576	0.044	2.532	14.668	3.634	19.142	19.96	0.994	1.658	8.975	4.963	7.231	7.2	13.929	9.5	9.393	9.423	4.5	28.062	5.545	11.214	9.273	11.371	8.826	5.869	6.789	6.579	20.241	6.588	3.313	12.606	12.16	11.133	13.794	2.5
chr16	84401378	84402581	0.182	3.181	4.91	22.086	7.082	57.277	7.442	1.427	10.143	2.413	2.011	8.875	10.652	6.286	8.419	9.893	5.17	3.175	8.709	8.682	8.481	10.356	12.076	4.314	6.234	8.011	7.912	10.34	2.166	25.131	28.42	17.532	20.103	2.167
chr9	98810183	98811295	0.056	1.501	5.025	2.165	9.147	9.388	2.794	2.273	5.689	2.33	3.118	8.221	7.141	7.197	6.484	9.589	7.87	3.708	7.16	6.067	7.823	10.158	7.976	4.447	3.069	5.481	6.5	5.388	1.056	11.347	7.288	10.912	5.885	2.75
chr8	134478540	134478792	0.04	1	5.568	1.427	2.076	7.316	2.84	1.188	1.375	2.18	1.52	6	3.5	3.167	1.333	4.556	2.2	1.6	6.4	5.545	3.333	3.889	4.5	12.796	3	3	2.286	1.5	1.622	5.688	4.667	2.667	9.696	1.333
chr5	5326154	5326855	0.053	2.863	7.709	3.1	12.837	13.591	1.52	2.332	6.811	2.266	1.347	5	7.674	9.321	6.158	13.295	5.6	1.598	4.774	9.383	9.113	7.842	6.767	3.315	6.795	4.516	9.123	5.065	2.713	9.722	10.203	11.603	6.978	1.5
chr19	12944126	12946654	0.114	4.001	4.275	14.478	11.06	38.838	9.847	1.923	6.543	5.285	4.266	9.44	15.174	14.303	6.876	13.502	6.36	3.854	6.25	7.847	5.875	8.831	9.038	2.537	4.452	6.373	5	17.862	2.643	16.962	7.762	16.605	9.727	1.684
chr17	40122827	40123266	0.04	5.198	5.228	1.252	1.487	1.736	0.889	3.925	6.395	5.699	10.214	7.839	4	4.824	5.957	8.226	3.125	5.268	4.167	4.769	2.9	5.619	6.778	3.1	5.3	7.44	3.667	5.389	2.629	5.889	4.214	6.903	7.3	2.5
chr3	54222282	54222484	0.043	5.865	3.14	0.914	3.79	1.685	3.835	0.87	3.793	6.48	3.665	8.786	5.5	12.95	5	10.938	8.833	4.21	10.4	11.647	6.667	17.591	15.13	7.231	6.923	6.833	16.68	9	4.019	63.703	11.471	87	10	1
chr6	127835618	127838187	0.141	2.713	4.655	23.83	6.518	61.719	4.179	1.796	10.623	6.858	3.807	17.569	14.223	8.707	9.52	32.974	7.91	40.708	10.685	11.652	14.254	22.387	17.437	9.694	18.772	7.577	19.979	6.652	2.734	62.001	17.664	25.525	10.191	4.809
chr22	17645320	17646077	0.109	9.748	4.688	1.197	4.614	3.299	1.691	3.115	5.69	4.95	9.974	10.048	11.932	8.382	6.275	6.837	9.302	60.727	9.05	9.836	3	10.508	11.974	7.569	11.45	9.067	27.482	7.283	1.244	12.45	8.373	25.921	8.655	2.25
chr7	51046674	51046849	0.041	15.474	0.82	0.28	2.206	2.447	0.96	2.183	6.423	1.943	1.537	9.286	5.167	7.143	6.9	8.5	5.556	62.211	4	3.3	1.5	11.294	7.833	4.125	6.875	6.909	34.176	8.3	2.1	7.214	2.2	18.167	6	2.167
chr7	97839640	97845886	0.161	1.614	3.98	2.975	4.285	5.984	1.736	1.982	3.136	2.989	2.024	3.636	13.611	3.889	4.025	5.283	4.458	1.922	4.773	4.835	4.144	19.023	5.066	1.588	3.632	3.732	3.387	3.965	2.327	6.825	3.423	6.321	4.925	2.619
chr3	140769329	140772086	0.233	2.664	4.739	29.907	8.785	78.036	10.434	1.169	15.597	4.151	7.511	13.84	11.305	8.532	10.704	37.107	7.058	14.575	7.643	13.136	17.408	19.408	14.896	11.108	4.15	7.952	23.249	6.741	1.836	35.095	17.712	16.245	9.853	1.87
chr1	96724995	96725210	0.044	2.498	2.191	3.213	8.716	6.2	1.82	2.809	4.804	2.418	4.338	10.235	12.591	7.625	6.167	11.333	7.188	4.627	8.882	11.35	7.933	12.4	8.688	9.152	14.292	9.176	12.684	4.625	0.9	8.375	9.381	15.524	5.643	1
chr10	81191732	81192082	0.051	2.2	4.214	2.014	9.46	2.969	0.9	3.797	5.571	4.687	3.317	4	3.923	4.462	4.333	5.5	5.25	2.049	3	4.75	5.5	4	3.923	0	4	4.684	4	1.8	1.74	5.389	5.882	7.8	7.565	1
chr6	90056224	90056324	0.036	2.37	1.47	1.71	4.21	4.17	1.59	1.4	4.04	4.73	10.62	2.667	1.5	6.571	3	8.75	5.75	1.18	3	3.429	4	3.667	5.889	1.867	3	6.667	2.5	3.5	2.3	4	4.5	7.5	5.286	1.5
chr19	58560800	58561175	0.043	22.141	4.915	1.077	1.31	0.916	1.652	1.544	1.461	1.462	1.972	1.667	2.5	4.231	3.444	1.333	3.5	3.603	5.647	4.769	1.833	1.8	4.385	2.1	2.667	2.545	4.667	4.75	3.14	4.154	3.1	7.5	6.76	2.833
chr8	144980305	144980510	0.045	5.445	6.375	0.92	1.51	2.154	2.925	0.91	2.675	2.09	1.785	8.182	4	1.333	3.714	6.333	5	2.417	5	7.111	3.167	2.833	5.25	2.229	1.5	6.556	2	2	2.789	6.333	5.727	4.333	4	1.5
chr9	92179389	92179685	0.056	2.79	4.737	0.83	6.563	6.747	0.86	1.227	5.017	2.75	1.613	9.931	9.474	13.727	7.333	12.788	9.875	151.23	11.034	8.889	7.5	25.638	15.771	2	6.667	10.074	42.616	10.923	1.36	25.902	12.591	24	15.419	1.333
chr21	40036221	40036746	0.093	4.297	2.297	4.528	11.667	8.51	3.467	2.585	3.206	1.406	2.305	5.786	5.958	6.765	6.621	11.481	5.654	3.109	4.5	6.207	8.067	8.091	6.731	2.7	6.346	5.682	4.591	4.952	0.969	9.237	5.357	9.317	11.3	2.25
chr12	3371707	3371984	0.047	1.444	1.538	0.853	3.935	4.415	0.943	1.015	3.876	3.498	2.429	4.667	4.667	1.8	3.5	3.75	1.5	2.264	2.2	3.5	4.857	4.1	6.154	0.467	3.9	3.889	5.3	2.286	1.3	6.167	3	6.5	7.929	3.167
chr1	164756335	164757041	0.096	2.269	16.99	4.209	13.401	17.249	2.231	1.821	8.359	4.327	12.059	11.681	10.226	11.68	12.963	16.011	17.985	94.037	12.974	17.053	14.565	26.613	19.761	11.875	7.37	10.826	211.08	6.769	2.345	20.018	13.843	38.764	11.653	2
chr1	212640171	212640725	0.057	2.038	2.137	1.115	3.739	3.286	1.796	1.915	1.404	2.162	3.045	3.312	5.208	4.5	4.318	6.273	4.958	2.176	3.842	3.333	3.2	4.586	6.744	2.239	4.263	4.167	4.3	2	1.983	6.533	7.395	6.378	6.1	1.5
chr10	132003031	132003277	0.038	1.504	5.996	2.968	4.968	0.28	1.544	2.392	3.644	6.292	2.04	1.5	4.786	2.6	4.273	3.5	2	3.08	2	1	5.6	3.125	3.667	1.4	5.545	1.75	5.111	1	4.588	2.9	5.538	4.545	5.7	2.167
chr12	6426103	6426479	0.057	3.618	8.291	1.82	10.733	4.749	2.269	2.058	2.661	2.753	2.489	5.833	6.435	2.5	3.583	8.938	5.722	5.021	4.944	4.786	5.917	8.133	11.054	2.083	4	6.833	8	3	1.667	12.886	9.2	7.812	9.731	2.857
chr21	44772425	44772866	0.077	7.388	2.501	0.94	2.45	1.703	3.249	1.869	2.56	4.055	3.426	6.458	5.5	7.357	4.125	26.067	4.231	1.752	6.667	7.583	2.4	6.607	5.786	4	7.903	6.844	2.727	2.545	2.473	7.138	3.2	3.333	7.143	1.25
chr2	145273353	145275148	0.111	2.243	1.6	11.708	4.535	39.613	18.236	1.231	5.19	2.768	1.456	5.108	8.644	5.568	7.214	5.608	5.014	1.674	6.043	6.439	16.135	10.228	6.505	2.442	4.492	5.516	10.55	5.295	4.753	14.882	6.573	13.68	6.177	1.75
chr19	18120376	18120709	0.04	1.462	1.76	0.914	1.711	0.937	0.938	2.114	4.862	2.157	1.28	3.75	3.7	2.143	2.667	1.833	2.75	2.243	4	2.9	1.8	3.364	4.938	1.4	1.5	1.75	1.333	1.5	3.073	4.643	3.727	3.583	3.091	2.75
chr4	73434593	73435674	0.152	1.633	9.387	26.084	6.425	50.713	1.114	2.354	18.035	1.617	2.111	9.989	11.476	9.391	10.438	21.717	9.872	4.546	10.788	9.434	12.469	16.234	16.557	5.933	5.357	8.734	16.973	6.098	1.137	37.012	24.747	22.096	8.933	2.571
chr15	65393616	65395700	0.181	4.141	3.722	11.68	7.558	41.402	8.67	2.32	7.013	3.308	2.85	9.748	9.535	8.579	8.356	12.509	8.472	35.929	11.314	9.376	7.415	14.368	10.249	12.056	8.385	7.733	144.458	7.438	2.34	25.744	13.316	31.833	10.411	1.222
chr22	46772695	46775218	0.142	2.463	7.419	2.858	18.732	15.298	2.883	2.819	3.073	4.148	2.212	6.628	8.186	72.535	6.228	8.22	7.717	3.389	5.868	7.2	15.583	40.269	11.741	2.947	5.648	5.6	6.36	6.029	3.095	22.743	6.867	7.791	8.638	2.375
chr6	166888776	166888989	0.037	1.105	2.795	0.28	7.805	3.44	0.91	1.8	1.985	2.14	3.45	3.75	6.182	5	2.333	2.833	7.5	1.56	3.75	6.4	3.5	4.833	5.3	2.22	3	2	2.75	2.5	1.311	2.5	1	2.5	4	1
chr18	33766051	33769248	0.098	3.599	3.943	16.645	11.209	52.984	19.789	1.794	12.883	5.409	6.679	8.047	14.346	20.789	8.956	11.147	7.109	6.745	12.465	12.462	8.715	13.416	10.414	14.573	5.504	6.803	11	5.196	2.85	20.887	24.358	13.578	9.825	1.636
chr6	35749895	35750084	0.04	1.589	4.01	0.56	2	0.95	2.485	1.112	5.1	3.44	2.53	4.333	4.5	4.429	4.5	10.357	2	1.331	2	7.111	1.5	5.143	4.889	0.967	3.5	6.727	4	4.714	0.9	2.833	6.182	2.8	7.3	1.5
chr7	39872693	39874378	0.165	4.366	2.754	20.918	4.028	49.154	23.683	1.796	5.218	2.601	3.231	2.148	3.027	7.198	5.87	7.296	2.949	5.473	3.667	2.667	7.91	4.462	6.963	4.397	3.467	3.35	7.678	4.317	4.61	29.648	6.154	10.598	4.803	1.625
chr6	76084754	76084888	0.037	5.216	10.208	2.824	8.328	7.952	0.94	0.32	3.624	2.632	0.82	9.125	5.2	10.273	7.571	24.056	5	3.44	8.9	7.667	4	16.692	12.167	4.138	4.571	9.333	12.75	7.8	2.02	16.278	13	13.429	11.6	1.667
chr8	54461852	54462224	0.059	2.534	5.972	3.883	6.263	16.746	1.23	2.786	2.343	0.827	4.717	7.32	9.692	6.389	6.857	9.839	9.259	2.486	19.596	7.792	7.412	20.892	7.324	3.067	6.4	11.474	12.154	5.333	2.181	8.031	46.5	18.714	5.963	1.5
chr17	74693667	74694528	0.054	1.384	8.493	2.333	15.265	15.634	1.301	2.513	3.976	2.713	4.754	4.281	5.649	7.121	5.674	10.514	5.513	3.499	9.03	8.146	9.536	8.855	12.09	3.26	6.571	5.098	4.647	2.188	1.684	10.854	5.389	10.52	5.69	1.778
chr11	66205704	66206935	0.212	3.499	52.448	46.28	4.914	55.421	1.971	2.931	67.509	3.004	11.209	11.522	25.361	16.006	13.71	35.674	9.203	54.963	18.222	19.887	13.022	18.717	29.085	31.713	11.283	13.961	41.941	11.959	2.752	63.026	54.588	272.884	14.845	2.294
chr16	9030420	9030545	0.037	1.648	6.824	1.24	6.976	12.12	1.296	1	1.464	13.632	58.528	14.133	44.25	6.25	10.429	27.545	17.286	157.32	22.955	16	7.5	32.895	11.538	9	38.889	13.833	97.709	9.286	0.9	18.286	11.571	48.852	13.375	1
chr17	30824507	30825817	0.088	2.498	2.783	2.054	9.578	6.342	2.17	3.578	3.221	4.132	2.627	7.464	7.217	3.783	5.407	8.608	4.805	11.451	6.068	6.037	7.119	7.562	9.178	8.942	5.05	4.396	33.824	5.077	2.14	10.067	8.067	10.149	7.237	1.765
chr12	25540429	25540774	0.068	1.83	1.847	1.737	5.385	6.388	6.072	2.893	2.143	2.108	4.012	11.556	14.15	10.5	11.069	13.333	10.762	94.305	8.966	11.088	1.8	19.549	14.35	9.277	10.818	8.455	200.689	9.808	1.157	25.375	10.4	27.179	14.278	1
chr2	139535545	139535979	0.09	1.76	5.902	5.524	6.01	38.478	1.4	0.72	6.713	1.022	16.816	12.341	12.913	24.205	18.687	37.623	19.955	8.624	9.71	15.429	8.433	35.064	18.533	19.917	24.354	13.92	16.281	15.525	1.09	47.375	15.527	19.521	12.16	2.167
chr20	30226082	30226635	0.058	1.687	4.529	2.896	5.42	4.851	2.698	2.556	6.229	1.2	2.593	6.286	6.946	4.739	5.821	5.943	4.75	1.215	6.444	5.103	3.824	4.762	4.273	1.4	2.462	9.894	4.958	6.714	0.75	7.079	2.385	7.622	5.143	1.9
chr8	142282433	142282846	0.045	3.647	7.992	1.422	3.343	1.938	0.877	2.357	4.607	8.905	16.893	2.5	4.2	2.143	4	2.818	3.091	1.791	2.917	4.125	4.929	5.941	3.875	0.7	1.8	4.643	3.385	3.312	2.327	5.409	5.9	5.524	4.316	2.818
chr12	6308516	6310816	0.089	1.837	8.582	23.709	7.221	61.77	3.337	2.015	15.032	3.445	8.964	6.208	11.303	6.593	9.433	9.995	6.899	4.627	8.496	9.048	10.233	11.882	12.305	12.129	6.653	5.543	8.823	21.213	2.3	30	20.209	11.205	10.317	1.611
chr17	46805801	46806310	0.057	3.16	1.596	6.89	8.79	29.614	80.234	2.094	2.196	6.332	2.226	6.655	7.067	10.545	2.833	11	4	2.04	6.971	5.556	6.9	13.457	4.591	3.1	5.136	9.513	3.4	7.036	11.355	9.8	5.136	6.148	6.655	1
chr3	15140355	15140946	0.089	2.13	14.492	54.878	2.459	43.424	2.815	2.028	31.407	2.099	4.979	13.392	11.419	17.855	10.5	35.791	8.293	3.924	20	25.688	12.327	26.139	25.414	8.29	10.286	12.682	8.667	30.183	4.089	107.674	48.381	47.126	18.356	1.333
chr7	72850162	72850811	0.041	2.542	2.261	1.371	6.58	3.457	4.388	1.177	2.675	3.458	2.751	2.529	5.853	5.074	3.792	5.833	3.6	7.952	3.75	2.545	5.741	11.019	5.643	3.794	3	4.708	19.92	4.2	2.572	9.846	4.28	4.889	4.357	2
chr11	128762872	128763261	0.045	4.223	1.516	1.185	8.192	4.463	13.13	1.969	4.507	3.435	2.722	5.962	5.071	55.287	5.2	5.4	6.714	3.348	5.643	13.583	4	15.045	6.316	5.084	8.464	7.25	6.4	1.333	2.418	6.682	7.074	10.528	7	1.5
chr1	233595794	233596120	0.049	4.96	2.837	3.151	9.517	8.886	1.82	1.532	3.591	2.388	4.489	4.231	5.778	13.414	4.833	8.786	4.833	8.025	7.227	3.333	7.111	9.074	9.846	5.567	8.045	7.72	14.476	5.857	3.956	10	4.625	13.649	10	1.333
chr12	110278314	110278833	0.06	2.287	5.964	1.92	11.206	6.75	1.6	1.956	5.933	4.669	2.636	7.323	10	6.939	3.471	6.658	6.043	1.952	7.312	3.5	6.967	6.793	11.941	7.136	3.412	8.85	4.964	4.704	1.771	12.167	3.5	18.318	6.935	2.571
chr4	146653297	146655088	0.15	2.375	12.45	7.725	7.943	24.427	1.183	2.592	11.948	1.698	1.646	8.156	14.53	8.216	7.847	16.774	6.581	4.418	11.636	10.817	7.759	10.974	9.406	5.617	4.149	8.213	12.315	8.746	1.183	13.256	25.301	14.701	13.06	1.944
chr7	1961624	1963615	0.074	3.23	4.394	1.018	2.721	1.55	1.186	3.569	3.328	6.769	4.055	4.827	4.886	6.241	3.982	4.76	5.072	5.613	4.493	4.636	3.378	5.89	5.734	1.878	4.12	4.254	7.525	4.672	2.136	4.667	4.262	5.512	5.51	2.476
chr8	41612640	41613272	0.047	3.702	11.762	4.864	23.994	20.869	1.968	2.074	7.654	1.99	3.082	11.022	12.821	10.038	6.595	13.568	6.219	4.234	8.75	4.533	14.333	17.137	11.984	8.291	9.109	6	8.375	7.512	2.292	15.55	11.036	15.174	8.683	1.8
chr19	30939568	30939914	0.046	3.997	5.157	2.59	18.26	11.209	1.617	1.688	3.626	2.365	6.769	5.75	5.438	7.455	5.368	5.188	9.263	2.166	4.846	8.583	3.5	7.091	4.647	4.142	6	6.105	1.8	6	1.829	6.714	5.263	10.16	5.25	1.5
chr20	56089324	56089733	0.072	5.532	2.083	4.385	6.146	4.209	1.772	2.098	4.795	1.583	4.071	16.644	12.5	20.657	10.364	12.674	8.457	94.433	13.043	18.353	7.125	21.258	13.109	16.312	8.714	12.947	325.738	9.087	2.181	18.9	9.565	22.027	14.143	1.5
chr16	2869968	2870815	0.043	2.219	2.193	1.107	6.042	2.425	3.176	1.789	2.766	1.54	2.949	1.8	4.8	2.312	3.286	5.591	3.714	2.298	5	4.913	6.128	4.692	4.643	2.5	2.857	3.143	4.189	2	2.466	6.041	4.448	5.745	5.575	1.25
chr22	33450128	33450615	0.067	4.459	8.695	7.286	12.691	48.451	2.569	1.637	7.653	3.792	11.143	13.529	7.053	8.806	12.841	11.528	10.028	1.861	9.7	6.903	3.944	12.818	10.268	5.955	7.625	7.645	5.607	9.075	1.371	20.058	25.676	7.971	8.775	1.4
chr10	6250540	6251252	0.039	1.687	4.948	0.872	4.298	1.922	2.487	3.705	5.49	8.35	42.461	6.125	5.121	3.652	3.333	6.036	3.25	2.462	4.607	4.24	2.947	4	5.897	7.93	4.444	4.385	3	3.3	4.225	4.433	4.75	5.189	5.429	1.929
chr7	158383018	158383500	0.042	2.904	2.692	1.682	1.756	1.155	27.118	1.647	2.422	6.522	3.188	4.062	6.167	3.267	6.733	4.5	1.667	2.924	6.125	2	5	5.13	3.706	1.167	4.789	6.375	3.944	4.062	3.974	4.421	2.778	6.704	4.667	1
chr1	23030895	23031395	0.099	5.758	6.518	1.261	4.434	5.104	3.32	1.884	3.584	2.82	3.541	9.22	11.149	12.304	8.343	11.686	9.639	122.562	11.918	7.237	5.5	30.345	13.102	4.067	5.261	9.931	133.528	6.042	3.311	19.929	12.26	44.406	11.488	3.462
chr1	1387056	1388062	0.062	2.917	3.577	0.998	2.086	1.783	1.5	3.52	2.296	2.348	2.482	1.714	2.444	1.455	2.81	2.429	5.143	2.666	3.345	2.25	3.353	3.542	2.708	1.928	2.5	3.375	1.4	2.412	3.8	2	3.52	3.357	2.818	1.714
chr15	77857255	77857729	0.046	3.758	3.775	1.816	9.771	2.737	2.139	1.68	3.446	2.137	1.388	6.379	5.05	3.357	3.842	5.667	1.857	1.376	4.571	4	4.143	6.667	6.28	1.4	5.524	4.133	6.759	3.167	1.17	6.261	3.895	3.944	7.893	1.833
chr21	43870737	43870881	0.038	3.467	7.093	2.44	9.06	6.14	1.393	3.173	3.707	4.133	4.133	7.833	9.857	4.286	6	5.273	2.6	2.22	12.167	8.333	8.25	9.5	6.5	4.43	5.5	5.5	8.385	2	1.957	8.111	3	10	7.222	2
chr15	57680029	57680309	0.044	2.26	21.215	10.818	7.975	47.465	0.982	2.316	11.945	2.149	16.105	7.619	9.88	13.688	8.095	25.172	12.679	4.116	12.875	15.556	14.964	23.723	18.158	9.329	9	7.5	13.97	6.308	2.225	37.054	37.764	8.4	8.682	2.5
chr8	128879305	128879890	0.081	1.597	13.717	7.97	16.137	26.603	1.107	1.2	10.252	7.903	10.285	13.941	40.318	17.413	16.524	38.198	19.342	4.336	18.671	28.636	48.373	30.856	52.846	26.066	55.242	14.924	30.84	11.648	1.74	131.757	26.224	32.575	11.724	2.5
chr19	47333148	47333424	0.049	3.087	9.8	1.542	6.865	12.56	1	1.936	6.244	2.871	2.742	7.765	13.375	15.529	11.5	11.409	4.75	81.905	12.963	8	6.182	15.605	10.783	4.419	8.333	4.091	14.935	5.875	2.132	16.231	15.5	26.525	7.278	2
chr16	67559414	67559734	0.045	1.877	3.837	1.12	1.815	3.788	15.034	2.443	5.615	5.107	2.766	3.5	5.062	4.417	7.667	3.786	3.273	21.243	6.5	2.286	6.769	6.773	6.75	2.083	4.857	5.2	6.267	4.214	2.564	6.913	5.231	12.441	4.688	4.125
chr17	17395878	17401110	0.199	2.962	3.238	8.978	11.271	40.534	21.821	2.598	7.032	7.438	4.747	7.209	9.85	8.069	9.459	10.67	5.909	12.445	13.614	10.242	9.57	12.474	8.52	10.061	6.358	6.356	41.093	5.599	5.228	19.34	68.949	16.803	9.274	2.115
chr22	50962122	50966222	0.28	3.282	5.188	14.719	6.842	39.239	5.054	3.25	10.962	6.799	3.476	5.841	21.166	6.703	6.26	20.027	5.467	11.549	7.984	10.23	12.296	9.326	15.896	16.875	6.344	7.279	14.266	107.411	3.371	39.651	16.478	17.129	91.691	1.906
chr7	158290366	158290780	0.05	2.788	3.082	1.739	7.021	1.847	1.207	1.043	5.064	3.194	5.007	5.739	6	4.2	3.833	7.577	4.5	3.468	2.7	3	11.684	3.5	9.583	2.391	2.182	5.4	4.818	5.059	5.171	5.435	4.333	8.469	8.296	1
chr6	160940845	160941854	0.131	0.932	10.206	24.492	3.881	45.799	1.625	2.229	27.494	2.209	2.095	10.707	81.431	12.733	5.982	15.917	6.024	60.935	12.416	15.663	11.6	13.243	14.213	8.571	5.887	8.103	76.043	6.431	2.44	21.139	26.137	26.414	10.758	1.667
chr1	24476773	24477463	0.082	3.082	48.616	10.517	14.284	44.824	1.296	1.828	38.79	2.046	4.743	11.062	7.769	16.641	35.244	28.367	13.403	84.574	25.08	21.277	7.7	22.33	16.453	6.977	10.379	12.753	48.465	11.764	2.948	22.386	104.522	28.362	19.75	2.25
chr2	11048989	11050537	0.105	2.226	3.107	2.27	9.426	4.398	2.55	1.931	3.086	3.363	1.894	6.358	7.837	13.925	6.286	6.976	4.464	28.082	7.844	10.4	5.729	9.074	7.379	5.949	5.317	10.48	37.611	8.075	2.242	10.327	4.604	17.263	7.374	1.8
chr14	97263342	97264507	0.147	2.005	15.3	28.808	3.428	41.849	1.448	2.723	31.306	6.534	20.671	30.08	14.992	7.653	8.747	82.135	7.576	3.2	17.008	14.519	5.81	11.661	13.667	10.067	4	6.404	10.095	6.793	1.384	40.826	39.609	618.283	11.439	1.143
chr8	30776482	30776835	0.067	2.646	4.251	1.733	5.82	10.611	0.889	2.866	3.949	2.857	3.311	16.565	15.692	11.929	9.381	14.596	13	143.571	12.073	14.057	3.25	23.328	18.771	3.136	15.861	9.963	197.661	14.412	0.9	22.902	11.5	43.393	10.562	1
chr12	132524793	132524993	0.038	1.343	6.575	1.387	1.095	4.215	4.075	10.19	6.785	5.775	10.855	1.75	1.8	2	1	2	1	5.135	3.286	1	1	3	3.4	0	2.5	2.833	1.667	1	0	2.5	1.5	2	2	2
chr21	44717193	44718649	0.05	2.068	3.148	1.067	0.87	1.625	1.241	0.897	3.328	1.796	1.918	3.065	3.867	3.333	3.653	3.083	3.842	1.845	2.5	3.722	2.615	3.75	3.7	1.4	3.464	4.14	3.265	2.806	2.396	4.176	1.842	4.531	5.333	1.727
chr22	36115611	36115848	0.045	6.733	1.933	1.06	2.187	3.649	2.424	1.556	2.777	2.493	2.076	6.133	20.333	9.188	3.111	10.158	1.8	92.431	6.25	9.25	4.8	6.769	9.13	2.55	5.111	7.833	65.105	6.067	2.608	6.875	7.333	24.619	13.567	3
chr4	47487083	47487499	0.08	2.263	8.215	28.8	3.251	33.71	2.434	1.208	16.152	2.945	2.385	6.6	15.625	11.077	11.553	20.889	10.429	11.928	16.672	7.826	13.639	17.25	20.655	6.511	15.763	24.685	21.403	8.741	1.655	42.672	78.634	21.921	17.784	1
chr7	158115625	158116065	0.041	9.075	2.289	2.133	3.292	1.424	1.922	1.24	3.809	0.997	1.475	3.333	2.5	2.3	1.778	2.375	4.154	3.101	5.417	1.333	4.3	2.9	5.071	1.4	4.706	3.167	1.75	3	2.385	4	3.308	4.176	3.8	1
chr15	60689625	60691122	0.107	1.618	9.122	24.375	6.232	57.047	5.375	1.263	16.444	1.834	2.429	8.184	14.405	8.374	14.961	10.681	6.718	3.867	10.83	14.268	9.451	33.01	12.963	7.788	6.139	4.797	7.379	7.685	2.269	23.709	42.486	8.432	7.955	1.25
chr15	101600939	101601237	0.04	1.75	5.273	1.553	8.193	4.493	3.143	1.927	1.617	0.832	1.703	2.9	5	4.308	3.25	6.667	3.2	1.276	3.909	2	7.722	2.778	7.5	2.186	2.571	3.7	3.667	4.667	1.833	7	6.214	6.4	5.25	1
chr14	103759045	103759544	0.097	2.76	1.156	2.282	2.214	1.543	2.251	1.63	2.723	3.9	2.417	14.073	21.52	12.604	9.103	23.211	12.19	163.034	12.712	12.279	7.929	20.329	14.593	5.271	12.346	13.618	288.853	7.788	3.2	21.936	10.25	34.573	14.17	2
chr7	150661588	150662645	0.095	2.951	5.331	1.838	7.543	3.013	2.083	2.259	2.613	6.57	3.443	5.765	5.342	4.095	3.344	5.929	2.571	10.438	3.771	4.512	4.417	3.581	5.727	1.95	2.5	4.643	9.712	2.316	3.694	6.322	4.05	6.197	4.933	1.571
chr13	31553531	31553799	0.045	2.856	5.572	1.349	3.4	6.98	1.764	1.104	3.04	2.144	1.072	12.2	9	12.464	8.667	16.514	7.375	253.756	17.486	13.577	14.914	22.659	24.8	10.065	6.562	11.333	139.262	4.75	3.704	24.592	28.95	55.25	17.842	1
chr6	19804714	19805418	0.109	0.983	14.594	21.644	2.811	43.766	1.864	1.275	21.213	3.52	1.747	33.54	23.507	17.111	10.375	51.416	24.613	4.226	21.411	15.486	16.375	81.672	48.193	15.858	13.114	9.304	20.424	9.074	1.827	218.273	32.66	19.277	12.136	1.25
chr14	101009174	101017816	0.106	2.527	3.108	2.404	5.335	6.034	4.721	2.378	3.707	3.182	2.27	4.722	6.5	4.228	4.733	5.003	3.843	2.512	4.966	4.079	3.734	5.351	4.642	3.558	3.312	4.115	4.34	6.053	2.338	7.35	4.113	6.171	5.372	2.244
chr9	138619267	138620749	0.059	2.029	4.226	1.611	8.496	2.995	2.082	2.067	2.695	2.217	1.252	4.167	5.339	5.032	3.327	6.451	3.395	1.722	5.367	4.333	6.075	5.947	3.667	3.015	3.333	4.146	3.327	3.818	1.858	5.288	3.529	6.926	6.838	2.708
chr2	100877120	100877740	0.074	2.33	4.786	1.858	5.733	4.05	1.927	1.8	1.07	5.064	1.691	12.524	14.877	14.373	6.889	12.971	12.891	119.594	10.146	12.8	12.8	13.014	15.318	9.043	9	8.841	228.287	7.821	2.368	20.876	14.761	24.454	16.21	2.571
chr19	3675556	3676613	0.044	1.438	2.632	1.142	3.602	2	1.923	2.077	3.884	6.69	10.33	3.733	3.419	2.783	3.757	2.786	3.5	2.454	3.375	3.167	3.103	4.125	4	2.995	1.882	2.727	1.933	5.432	2.856	5.648	4	6.052	3.816	1.636
chr11	94965354	94965709	0.067	3.817	9.577	30.586	8.909	79.246	5.537	2.53	19.566	2.468	2.963	6.6	20.151	11.061	9.553	11.395	14.105	7.043	8.296	9.333	7.826	16.532	9.935	6.523	4.769	14.927	21.119	8	2.293	22.491	23.453	17.192	16.961	2.5
chr7	1745012	1745432	0.046	2.16	2.393	1.282	8.958	7.304	2.626	1.147	4.471	5.692	1.501	2.714	2.778	2.625	2.429	3.333	4	2.699	3.769	4.267	8.318	5.3	4.438	1.12	2.417	4.154	5.176	3.167	3.311	5.783	2.778	4.833	7.76	1
chr5	54175680	54175923	0.045	2.954	4.147	0.88	11.373	10.173	0.85	1.195	2.6	2.142	4.173	2.5	4.75	5.7	5.7	4.556	9.188	11.32	4.923	3.7	3.167	2.5	3.5	0.7	4.75	4.3	9.214	6.692	1.683	6.167	2.25	6.8	8.4	2.5
chr1	229693544	229695174	0.32	1.696	7.092	26.826	3.478	45.83	1.865	2.078	14.258	2.514	2.593	11.539	17.819	7.697	10.403	14.758	11.832	36.084	11.434	14.244	14.459	13.199	262.798	11.743	7.609	7.947	19.079	141.292	1.754	58.039	24.244	28.196	12.545	2
chr7	99699959	99700561	0.042	4.713	15.562	15.465	10.487	39.25	2.364	2.585	17.317	3.492	20.495	5.812	4.5	3.6	9.5	7.488	5.333	2.861	5.621	4.235	6.381	6.944	9.13	2.545	3	5.208	5.429	6.559	3.04	15.19	9.149	8.833	10.271	2.444
chr20	60348027	60348362	0.046	1.033	2.964	0.88	1.215	1.332	1.12	4.148	4.723	9.551	2.091	2.889	4.75	2.167	5.357	3.455	3.7	2.289	4.583	6	3.923	3.9	4.417	1.12	4.333	1.4	3	4.9	2.091	3.909	2.286	2.727	4	1.833
chr19	11199891	11200361	0.07	2.411	26.604	49.453	4.413	32.097	1.642	3.008	35.813	4.853	14.861	16.418	34.802	25.894	24.034	24.531	15.236	3.082	24.833	20.394	12.298	30.029	27.796	7.963	10.87	13.157	8.382	11.553	3.634	70.948	90.588	34.347	14.258	1.333
chr9	124921719	124922379	0.129	3.449	10.926	32.323	5.447	44.769	0.995	1.738	17.604	2.927	6.413	6.684	8.298	21.781	10.762	11.111	10.58	10.144	8.58	14.057	4.897	15.538	17.29	9.598	2.632	6.757	8.75	253.985	1.156	57.904	21.109	16.136	11.41	3.955
chr14	60979894	60980355	0.066	3.188	4.08	2.155	11.221	10.482	24.766	1.834	1.52	8.368	2.549	7.074	10.769	17.529	11.093	13.383	6.12	4.405	10.553	13.571	19.426	13.256	17.245	9.08	4	7.259	5.96	8.909	5.297	20.16	5.64	16.898	8.812	3.267
chr7	5458078	5470209	0.131	1.945	4.873	15.278	11.787	58.92	40.791	1.986	13.132	5.679	3.275	8.135	14.012	10.075	13.6	15.359	7.862	4.06	9.932	10.37	17.101	13.02	11.182	6.168	16.494	7.497	13.985	6.841	6.29	24.703	18.477	16.822	10.139	2.098
chr21	45208896	45210108	0.234	3.245	16.76	38.144	3.151	38.516	1.446	1.582	42.644	3.652	36.839	23.032	16.728	8.086	12.049	26.194	18.689	71.397	14.911	48.285	14.211	39.833	38.138	14.981	9.066	14.943	20.08	170.269	1.615	71.941	33.626	60.338	19.673	2.417
chr12	110049485	110049980	0.042	0.947	2.837	1.436	2.434	2.152	3.094	2.735	3.031	2.404	4.638	1.429	2.167	2.182	4.133	2.722	3	2.907	3.588	1.75	3	5.25	3.533	2.087	2.462	4.381	4.87	4.053	2.324	3.684	2.933	8.5	7.375	1.714
chr20	62271208	62274676	0.338	2.145	7.206	8.076	5.779	23.994	2.087	2.302	9.415	2.847	2.438	5.069	13.411	4.869	5.72	9.384	4.853	15.33	6.453	13.426	7.561	6.474	14.219	15.902	4.241	5.186	17.856	31.626	2.82	28.011	21.226	12.04	7.729	1.571
chr2	220389412	220389708	0.048	4.757	5.56	2.38	8.46	2.433	5.507	1.463	4.353	3.52	2.947	9.296	3.636	3.636	5.5	7.889	5.643	3.013	2.778	5.1	7.75	6.462	4.8	0.7	2	3.643	4.5	2.667	4.183	3.455	3.667	6.429	3.5	1.8
chr2	130945055	130945339	0.047	3.313	2.695	1.624	2.225	1.869	1.295	3.015	2.978	5.44	7.287	1	2.8	2	3.222	3.5	1	1.852	1.5	1.8	1.5	2.571	1.75	1.462	3.143	2	1.333	2.778	2.189	2	1	1.5	3.222	1.5
chr2	120524631	120524810	0.04	2.251	6.817	1.568	11.674	11.034	4.034	4.52	6.189	14.046	191.246	4.667	9.571	10	13.913	10.833	5.143	32.891	4.75	8.7	3.333	16.81	9.733	7.977	12.929	6.778	22.808	10.067	0.45	18.083	3	17.692	13.389	1.5
chr20	61632496	61632976	0.048	4.274	2.596	1.603	10.566	5.223	9.728	1.659	5.528	6.85	1.105	3.733	6.429	5.68	5.08	3.533	3.667	3.95	4.381	2.545	3	6.318	12.362	3.118	1.714	8	4	4.842	2.8	9.051	7.667	8.848	9.587	2
chr20	361261	363144	0.12	1.848	3.894	12.661	6.379	40.851	9.148	1.818	6.919	4.046	4.267	4.811	13.986	27.348	6.34	8.267	6.932	3.095	6.608	9.604	5.839	12.362	7.281	3.366	3.772	5.725	8.294	6.878	2.638	17.388	16.382	10.877	6.295	2.176
chr17	80284347	80289766	0.111	2.458	2.877	2.163	7.665	4.435	5.485	1.969	3.337	3.369	1.737	4.464	6.066	3.895	4.624	4.817	4.787	2.241	4.474	5.145	4.284	5.389	5.512	2.788	4.235	4.974	4.269	4.261	2.69	7.694	4.725	5.528	6.444	2.487
chr18	77544105	77545331	0.055	3.697	1.515	1.044	2.432	1.621	3.567	1.349	2.82	4.311	2.426	4.83	3.194	3.323	3.955	5.694	4.206	1.842	4.756	2.833	3.125	4.642	3.833	1.693	2	4.174	2.474	4.389	2.746	4.92	4.93	5.661	4.294	2.143
chr2	219742166	219749619	0.128	3.61	1.93	2.943	9.253	11.805	76.687	1.367	3.198	7.421	2.734	4.983	8.132	4.056	4.454	6.185	4.647	3.024	5.572	4.255	13.053	5.638	6.076	2.751	3.205	4.247	4.176	4.528	10.618	8.684	5.506	9.174	7.354	1.58
chr19	470515	471144	0.065	2.659	1.674	2.286	2.867	2.144	2.295	1.264	2.075	2.826	2.992	2.8	5.222	3.412	2.667	3.4	2.333	1.637	4.368	2.5	4.3	6.343	8.385	2.6	1.667	3.2	2.7	2.615	1.581	5.1	2.929	4.087	5.946	2
chr3	195800180	195800433	0.053	3.942	2.896	1.367	2.172	2.436	0.84	5.104	3.488	4.756	10.3	17.029	9.909	14.318	8.647	21.447	7.533	187.756	13.63	17.7	2.286	18.525	12.786	9.92	11.526	6.571	292.225	11.9	4.504	16.724	8.737	33.054	12.567	1.8
chr6	28601281	28601535	0.042	3.8	7.096	12.836	7.224	46.644	11.248	1.629	12.82	2.34	2.72	6.389	15.419	5.357	7.857	11.5	8.889	6.356	7.632	23.426	8.45	6.556	8.1	16.541	4.3	10.966	7.333	10.048	1.933	17.804	30.25	11.214	16.333	1
chr1	27725997	27726275	0.04	5.073	2.418	0.84	7.673	0.2	1.627	2.863	2.14	1.631	2.543	2	3.375	3.889	3.7	4.857	3.8	4.184	5.706	2.5	3.636	3.222	5.429	1.4	1.5	2	3	5.182	0.45	6.929	4	5	5	2
chr16	75145865	75146715	0.046	3.826	4.979	1.024	15.62	5.129	1.105	3.856	4.899	4.796	6.762	5.78	4.318	3.931	3.684	5.69	4.381	3.995	4.711	5.118	5.314	3.963	8.596	1.715	3.448	3.458	4.714	4.231	2.027	7.111	5.825	7.035	6.213	1.818
chr1	247273923	247276785	0.156	1.864	3.477	11.71	7.14	41.61	10.467	1.576	6.865	2.547	2.036	4.361	10.14	4.809	7.676	6.458	5.38	2.499	6.794	5.538	6.521	6.93	6.811	3.682	4.231	5.432	6.129	7.312	2.385	22.574	9.733	8.5	7.071	2.061
chr15	75116632	75117125	0.04	1.657	3.564	1.888	2.446	1.494	7.964	3.111	2.938	6.226	1.665	3.643	5.417	2.5	5.84	2.4	5	1.259	3.294	2.7	2.833	2.769	3	1.2	3.286	4.231	1.667	4.632	3.219	3.647	3.385	2.333	4.409	1.4
chr9	124484362	124484599	0.039	1.173	6.564	1.26	12.484	5.111	1.204	3.044	4.897	8.733	17.587	2.571	2.167	25.727	6.533	4.571	4.111	1.773	5.667	6.182	4.75	2.857	6.5	6.169	7.5	5.923	3.714	4.556	2.142	8.333	2.6	10.105	9.474	1
chr8	101920593	101921092	0.077	3.036	6.694	26.984	7.12	65.394	3.675	2.268	13.034	3.394	1.105	5.929	15.388	7.867	10.64	10.391	4.652	4.784	11.388	11.326	12.885	13.984	13.983	4.233	4.737	6.143	12.919	41.769	1.26	35.415	17.066	9.875	12.825	2.7
chr11	134249637	134249989	0.043	1.8	3.2	1.153	0.889	1.745	2.266	2.033	3.051	3.937	1.972	2.75	2.727	2.625	2.375	1.4	2.375	1.843	2	2.5	4.556	3.5	3	0.7	1.714	2.6	3.333	1.667	1.392	2	1.75	6.227	2.5	1.333
chr6	130339432	130342564	0.116	1.345	3.315	20.042	3.675	33.004	3.428	1.328	9.176	2.635	2.866	9.046	18.021	8.581	10.112	8.921	7.197	18.546	6.445	10.968	6.551	12.077	9.827	5.111	7.029	6.802	108.03	80.197	1.896	17.998	24.043	15.707	8.789	1.857
chr3	71975896	71976259	0.06	3.459	8.112	2.693	17.072	10.52	2.797	2.699	2.725	4.133	2.056	6.875	3	3.455	5	7.577	4.5	16.595	6.941	7.35	11.389	6.3	7.92	4.459	7.955	11.051	13.048	8.923	1.683	10.031	8.52	8.333	12.762	1.5
chr1	62793088	62793722	0.058	3.541	4.053	3.499	13.602	21.362	2.003	1.184	6.829	2.61	1.835	6.441	6.057	4.556	6.111	7	4.522	6.178	5.188	7.725	10.574	5.367	6.441	2.88	3.533	5.324	11.339	6.531	3.802	9.25	11.421	13.012	6.972	2
chr9	127581287	127581544	0.048	2.552	7.24	1.192	4.412	4.772	1.944	2.592	3.805	0.91	1.776	6	11.769	7.294	18.795	12.1	5.333	30.212	11.958	6.714	11.125	26.04	10.929	4.029	8.538	4.545	39.082	5.333	0.9	8.938	8.4	9.6	9.5	2.714
chr3	197238949	197239461	0.068	5.044	7.73	1.553	9.615	4.385	1.853	5.956	3.684	3.072	2.147	4.273	8.718	6.581	5.261	8.286	6.542	63.903	6.633	20.041	10.515	13.192	14.982	10.691	9.769	8.974	35.614	4.842	3.682	10.022	4.667	14.941	7.188	2.167
chr12	94939947	94940338	0.066	8.572	5.268	1.527	4.808	3.755	1.847	3.295	4.308	3.643	3.779	19.533	17.685	16.315	8.091	22.03	9.182	165.427	14.706	16.791	3.385	24.587	20.143	29.852	16.259	17.214	395.59	10.714	3.646	23.609	10.303	45.864	54.791	2
chr16	27870386	27870701	0.05	2.437	5.314	1.12	3.52	1.9	2.498	1	3.418	1.769	1.074	11.762	9.56	4.833	6.263	9.083	3.727	94.991	13.452	4.667	4.733	17.682	9.714	0.84	8.19	9.077	41.705	5	3.55	6.917	4.125	21.83	11.088	1.75
chr7	2528431	2528740	0.043	0.963	1.57	1.816	0.949	2.209	1.298	2.7	3.551	1.24	0.86	2.5	3	3.333	2.6	3.111	1.8	1.915	3.727	3.867	1.833	3.923	2.5	1.4	1.5	2	3	2.5	1.211	2	4.154	3.25	4.4	1
chr13	22246755	22250182	0.206	2.655	1.436	9.995	7.97	35.22	40.973	0.988	4.096	4.833	1.623	6.36	17.475	5.148	5.76	11.736	6.248	5.822	7.146	8.134	11.797	8.77	8.899	6.536	5.671	5.61	8.267	6.212	3.643	12.836	6.051	50.801	6.615	2.533
chr7	4310862	4311529	0.054	4.479	3.711	1.758	3.889	4.44	1.767	2.579	2.273	1.914	3.322	4.929	5.586	4.893	4	3.68	2.357	1.28	3	3.9	4.261	3.19	4.367	2.365	3.071	2.737	2.882	3.667	0.9	6.683	4.481	6.545	8.918	2
chr7	23140380	23140676	0.055	5.06	2.59	1.787	4.987	2.327	3.283	0.93	3.49	4.543	5.767	13.824	13.375	11.147	6.529	8.476	8.059	138.733	14.568	14.593	1.5	13.222	16.75	6.49	8.381	14.086	151.441	9.95	3.135	24.481	14.697	26.306	10.348	2
chr22	20200349	20201165	0.059	1.284	2.818	1.067	2.244	1.426	2.242	1.492	4	2.049	1.917	5.083	4.125	4.906	3.5	3.444	3.087	2.29	5.486	3.9	4.708	2.176	3	1.645	3.571	3.269	3.118	4.333	2.027	2.727	3.7	4.125	4.061	2
chr11	70660582	70663457	0.138	2.517	4.679	1.628	4.941	2.649	1.862	2.602	3.422	7.485	2.985	8.504	9.75	7.933	4.862	10.547	4.385	33.654	6.717	5.39	7.017	10.259	9.5	8.371	5.671	5.133	105.871	5.963	2.733	13.205	6.77	39.054	8.107	2.148
chr1	235795238	235795394	0.04	1.864	5.367	0.693	8.427	1	1	2.367	8.187	4.793	12.133	5.556	9.643	2.8	3	6.667	9.444	49.96	7.727	2.5	10.8	10	7.7	2.429	5.75	4.167	24.55	5.75	3.858	21	6.429	14.833	5.75	1.5
chr18	74073247	74073606	0.048	2.387	4.08	2.462	11.395	7.293	3.743	3.305	4.477	3.219	2.663	2.25	2.7	2.5	4.667	5.684	3.3	1.44	3.167	6.588	3.3	6.773	6.059	2.186	3.571	5	4.182	4.167	1.05	4.833	3.545	4.333	7.5	1.333
chr8	11549465	11549839	0.062	2.336	1.475	2.866	3.861	6.664	134.339	4.803	3.832	16.861	2.072	8.5	6.68	6.2	6.619	2.6	6.286	3.272	7.2	2.364	6.048	4.375	7.76	5.295	4.083	6.259	7.28	5	11.201	7.5	5.2	8.115	3.9	2
chr19	37861553	37862422	0.235	3.54	12.794	30.414	4.949	63.625	0.862	1.981	23.871	3.863	3.698	42.442	23.291	13.099	6.667	109.862	11.415	5.252	15.654	22.218	14.353	23.97	27.291	15.106	6.98	10.301	20.967	42.228	2.339	54.207	49.097	615.35	22.915	2
chr13	28363603	28368574	0.102	3.757	2.048	3.601	11.329	16.098	96.011	1.728	2.295	9.404	2.469	5.858	12.432	11.471	7.353	8.286	4.453	3.383	6.938	8.138	13.311	8.014	21.088	7.218	5.34	5.943	5.555	5.815	19.18	40.088	7.805	19.062	11.648	2.085
chr17	74704794	74704982	0.036	3.05	1.72	0.897	10.12	7.11	14.54	2.195	3.64	16.24	6.085	2.857	3.818	3.7	4.3	2.571	5.917	3.335	5.75	5.909	3.4	9.167	5	1.4	2.5	4.5	1.5	3.5	1.367	8.818	4.889	2.8	12.217	1
chr13	112609738	112610263	0.05	1.358	3.463	1.58	5.73	5.234	3.843	0.72	3.421	3.536	0.991	1.667	4.412	6.038	3.6	2.5	2	0.84	3.471	3.333	2.5	4.083	3.5	3.25	1.333	3.071	1.857	3.231	1.537	2.4	3.4	3.2	4.04	1.333
chr19	39714417	39714716	0.062	4.347	2.39	3.096	3.143	2.28	1.97	1.02	1.96	2.895	1.096	13.69	10.852	16.556	8.143	15.316	5.267	7.587	10.333	12.591	7.429	10.219	22.604	9.597	8	295.853	11.962	6.059	1.75	44.851	9.231	53.5	6.944	1.75
chr9	35051527	35051677	0.039	3.573	2.447	0.872	2.933	3.353	3.18	3.707	3.704	5.287	5.047	9	9.429	10.615	8.1	24.455	7	130.567	12.5	21.783	1	16.545	17	7.438	9.25	8.333	82.925	7.833	1.5	31.484	8.333	42.029	13.1	1.5
chr10	94332927	94335003	0.167	3.007	14.973	38.398	6.304	67.062	2.563	1.868	27.707	2.33	8.176	9.877	45.276	9.214	15.373	17.174	8.051	21.232	15.376	12.11	12.882	15.248	14.179	10.098	24.925	12.762	46.874	118.161	2.824	35.574	41.585	19.496	13.366	1.75
chr8	145768605	145769146	0.053	2.95	4.752	1.405	1.304	3.16	1.48	4.008	3.491	4.779	1.515	2.944	3.357	3.062	2.636	3.176	2.462	3.297	4.739	1	3.615	2	4.1	1.94	2.2	4.154	2.545	2.8	2.126	3.273	4.318	6.125	4.522	2.364
chr2	54342447	54343325	0.139	1.633	55.512	36.602	4.413	47.981	1.426	2.532	80.502	2.497	2.799	11.707	20.597	15.72	18.033	22.459	8.483	9.232	25.302	18.4	12.566	24.247	15.714	7.336	44.732	10.906	16.754	85.511	1.581	43.623	76.875	19.134	21.221	1.5
chr22	42394398	42395498	0.095	3.89	3.002	1.614	2.65	2.435	1.919	1.388	1.888	4.367	1.552	4.745	3.893	5.568	2.968	6.133	3.353	3.777	7	5.723	2.455	4.6	3.949	2.622	4.786	3.323	3.621	4.433	1.623	5.455	2.45	6.185	9.447	1.571
chr8	142325425	142325677	0.039	1.62	1.34	1.324	4.216	3.784	1.231	0.897	4.884	4.564	2.092	1.5	4	4.9	3.5	2.833	2	3.976	6.077	3.4	3.286	1.75	5.615	1.4	5.5	1.333	1.8	3.714	1.26	2.571	3	4	4.818	1.5
chr6	160643585	160643802	0.043	3.178	4.72	4.764	12.929	15.733	1.742	1.827	5.613	1.94	2.124	12.083	10.429	11.75	4	14.826	14.905	3.56	11.471	9.6	16.091	18.684	13.308	7.917	10.95	7.286	15.517	4.778	0.9	17.607	7.545	26	12.5	2
chr3	150479531	150482074	0.15	2.345	4.703	26.482	5.52	67.835	6.547	1.142	14.006	2.59	2.83	8.97	16.331	12.693	13.116	10.335	8.988	9.262	8.475	14.798	11.648	16.354	20.865	9.592	5.322	5.944	14.751	10.701	2.801	37.559	18.129	12.047	12.624	2.148
chr16	89796470	89797068	0.045	2.402	8.987	1.643	9.742	6.415	1.61	4.085	2.63	5.403	3.003	3.333	6.088	2.667	5.103	8.882	2.75	5.812	4.87	4.385	4.056	2.5	5.469	1.737	6.567	6.259	4.9	7.059	1.75	11.056	4.96	9.558	6.605	2.364
chr19	42873425	42875410	0.155	2.632	9.868	3.183	17.331	16.191	1.904	3.566	7.565	8.178	4.224	7.976	26.117	9.952	7.026	14.04	7.376	17.574	11.301	11.186	14.38	12.151	16.389	7.891	8.562	7.325	57.072	5.056	2.368	34.03	13.298	25.737	12.188	1.783
chr15	27136431	27137757	0.126	3.719	4.687	2.381	11.866	7.556	2.241	1.557	5.859	3.653	2.694	10.141	8.624	9.438	7.145	12.126	9.932	54.335	10.529	18.654	7.737	19.523	25.508	23.525	9.488	9.452	221.54	5.703	2.452	18.531	14.369	26.355	11.929	1.556
chr5	34483667	34483882	0.041	3.338	7.249	2.751	9.533	10.076	1.127	0.85	4.28	3.064	1.33	13.84	28.167	11.5	9.316	14.28	19.077	7.724	8.278	17.68	9.467	40.349	17.567	16.865	22.105	7.167	13.885	8	2.3	47.453	11.625	32.462	33.1	1.6
chr5	176219713	176220912	0.103	2.073	2.735	2.089	12.514	7.081	2.692	2.262	4.785	3.329	2.16	6.632	3.171	6.614	4.4	6.986	5.654	3.356	5.869	5.095	6.623	7.885	6.018	3.331	3.846	5.236	5.745	5.815	2.913	13.724	6.952	21.177	8.161	2.417
chr18	10411015	10411182	0.037	0.947	3.931	1.149	12.56	6.057	2.714	3.36	7.474	5.32	3.04	5.286	3.167	4	3.5	7.3	3	2.2	5.182	4.857	6	9.5	4	4.12	7.167	2.5	6.231	4.556	0.9	9.333	2	5	6.444	1
chr22	50440002	50440717	0.053	1.838	2.913	2.277	4.486	3.923	5.207	2.471	3.857	5.229	2.907	5.429	5.067	4.966	4.645	6.686	4.957	12.089	5.625	4.786	6.125	5.538	4.677	2.707	4.939	4.943	10.236	5.926	2.212	3.778	5.545	9.177	6.333	1.625
chr2	208488869	208491180	0.146	1.839	15.454	36.529	4.881	52.569	2.063	1.891	28.557	2.56	7.091	9.245	29.016	8.746	14.697	15.763	9.018	18.676	12.203	20.565	13.03	12.761	17.611	13.446	6.261	9.497	17.341	9.074	1.566	34.891	27.609	15.35	14.629	2.259
chr3	194018092	194018577	0.088	3.426	5.156	2.018	13.556	5.012	1.144	2.234	3.718	1.858	3.026	11.765	5	206.909	8.816	13.475	12.911	22.788	12.5	23.202	14	74.928	14.565	8.363	8.333	5.185	21.634	7.862	2.921	9.804	24.637	15.333	6.636	3.111
chr1	11121869	11122299	0.049	2.205	10.12	1.981	3.289	2.292	2.109	4.129	13.854	3.974	11.918	5.118	7.083	3.6	3.385	4.375	4.077	7.52	5.263	6.4	1.833	5.55	6.826	1.786	6.267	9.294	3.615	6.35	2.907	7.441	6.136	6.833	4.75	2.667
chr17	74863326	74867435	0.254	2.813	3.155	9.847	9.751	42.94	12.896	1.929	5.584	3.804	2.631	8.698	13.146	9.618	8.118	12.904	6.777	16.812	9.535	6.926	11.473	12.958	11.237	4.024	4.312	7.124	81.328	5.632	2.76	25.04	11.732	23.486	7.761	2.286
chr10	127204020	127204449	0.048	4.447	6.925	1.092	8.555	9.176	4.275	2.353	4.007	6.831	3.033	4.765	3.091	3.333	5.9	4.571	5.389	4.873	6.115	3.083	2.8	5.286	3	1.12	2.286	4.294	4.389	3.583	2.087	6.375	5.9	6.524	7.968	1
chr17	79156437	79158909	0.071	3.155	3.008	1.748	5.041	2.98	1.969	1.667	3.734	3.417	2.712	5.348	4.049	4.217	4.527	6.729	3.603	1.662	4.747	3.609	4.393	5.693	5.523	2.312	4.462	3.986	4.541	4.271	2.453	10.062	5	8.323	6.917	1.692
chr13	114854375	114855438	0.094	3.858	5.552	2.295	10.979	10.669	2.28	2.907	4.927	4.23	4.493	4.467	8.803	6.06	3.97	6.054	3.143	2.489	5.524	4.474	8.153	3	5.647	2.22	4.533	4.816	5.83	2.929	2.937	5.934	3.615	7.354	6.787	1.824
chr19	45905514	45906256	0.112	3.331	2.179	5.117	10.512	20.032	7.76	3.132	4.49	6.448	7.131	11.103	17.278	8.982	7.887	14.047	7.595	37.199	8.057	7.304	13.667	17.72	10.922	5.926	6.083	9.158	18.455	10.339	1.78	24.177	12.565	26.079	12.347	1.714
chr8	11558757	11563226	0.154	2.711	1.842	3.758	11.759	19.99	102.957	1.415	2.613	8.896	2.703	6.395	9.997	6.672	8.115	7.5	6.053	3.742	5.136	5.938	22.695	6.831	7.654	2.479	3.832	6.165	6.023	5.67	17.417	9.396	9.169	9.689	16.287	2.08
chr2	220215591	220216034	0.068	3.249	2.47	1.287	5.784	1.725	2.636	2.34	3.387	4.309	1.212	5.136	3.824	6.4	4.579	8.879	5.92	1.758	4.773	3.455	6.071	6.273	9.467	6.196	3.231	6.083	5.4	2.5	2.147	17.267	7.148	8.184	9.235	1.8
chr5	139529409	139529641	0.044	4.764	1.503	1.48	5.471	1.364	5.213	1.551	2.218	4.569	1.95	4.429	4.125	3	7.091	1.5	3.5	3.324	3.75	6.25	1.75	6.067	4.375	0.7	1	4.2	1.333	6.625	1.833	3.556	7.125	5.667	4.5	2.143
chr8	1267166	1267468	0.041	3.423	5.487	0.807	8.913	8.363	2.23	0.78	6.12	2.233	1	4.308	5.4	5.706	4.75	10.567	5.417	2.693	9.185	4.533	3.846	12.484	11	9.864	5.467	8.5	9.577	5.067	1.37	9.167	4.231	10.25	7	1.333
chr2	233301406	233302308	0.059	4.462	6.74	1.4	5.074	3.846	4.084	1.661	3.014	3.223	2.718	7.191	5.125	6.375	4.553	6.833	5.703	23.422	7.306	5.844	5.889	10.232	7.7	3.697	3.679	7.08	35.297	5.026	2.912	6.935	8.302	11.038	7.357	1.769
chr20	620588	621080	0.046	3.928	2.71	1.694	2.475	0.897	0.889	1.126	3.37	3.103	1.669	3.824	4.7	2.538	4.056	1.75	3.2	2.684	3.385	2.538	2.909	1.833	4.077	0.7	2	3.385	2.364	4.267	3.54	2.933	2.846	4.353	3.5	2.556
chr16	4408969	4409960	0.192	2.417	2.871	1.67	6.026	7.189	0.889	1.83	3.723	3.108	1.193	9.919	10.574	11.578	5.325	12.734	11.815	81.348	12.941	9.662	4.622	13.302	11.041	4.208	3.083	8.687	206.402	6.83	1.587	18.623	8.021	34.889	11.931	1.667
chr3	99979449	99980138	0.118	2.931	17.011	49.469	1.9	45.811	1.88	1.346	28.274	2.956	8.221	16.404	21.857	7.74	8.788	25.841	12.175	3.954	14.612	15.093	17.12	29.803	30.51	11.815	14.321	9.935	11.26	6.442	1.831	71.612	60.209	250.731	13.615	1.625
chr17	77762441	77773277	0.188	3.162	2.93	5.594	11.877	19.835	80.686	1.933	4.376	7.615	2.72	10.881	30.246	7.277	6.979	22.29	6.457	7.33	7.515	7.311	13.226	11.621	10.456	6.541	5.071	7.21	32.766	6.073	11.293	16.369	12.253	11.85	10.525	3.227
chr18	56817554	56817764	0.043	1.98	5.99	1.46	2.43	1.985	1.931	2.455	4.46	6.63	6.18	6.25	7.667	5.5	5.636	6.111	7.083	74.385	6.5	3.333	11.941	10.048	7.625	5.527	4.25	9.941	28.351	4.714	3.886	9.333	5.7	18.552	11.111	1.833
chr19	12201681	12202012	0.052	2.403	3.594	2.288	4.063	3.831	1.754	1.147	2.452	1.357	3.535	8.391	13.75	5.455	5.375	8.731	4	100.732	10.688	8.792	6.091	12.875	9.963	3.627	8.423	10.138	93.921	5.611	2.075	12.735	11.323	27.492	7.217	2.6
chr1	223314554	223314736	0.04	2.166	5.474	1.88	12.023	8.891	1.983	3.571	2.594	0.914	2.411	8.286	3.75	6	4.833	9.059	6	7.72	4.429	8.909	2.4	7.7	6.5	3.112	5.143	4.9	17.667	3.75	0.9	10.25	5.75	5.636	3.833	3
chr1	224238531	224238817	0.058	2.564	0.889	1.184	3.647	6.484	1.16	1.84	3.425	1.609	2.338	8.16	10.12	11.806	5.842	18.225	4.615	78.207	8.895	7.882	5.706	13.167	7.455	3.764	13.385	6.312	89.75	6.2	1.125	17.811	9.15	28.734	9.963	1.333
chr1	45484371	45484633	0.047	3.058	2.971	1.846	8.535	6.069	1.474	2.364	4.309	1.48	3.92	14.385	23.841	11.222	9.053	22.25	9.789	311.058	18.056	11.913	6.933	23.286	11.478	7.467	17.129	12.852	186.848	11.105	5.787	28.103	19.067	51.61	13.25	2.5
chr13	25319189	25322557	0.112	3.932	2.171	11.658	11.303	59.696	75.35	1.453	5.239	5.041	2.622	4.979	10.676	4.658	7.271	6.913	5.433	10.905	7.039	7.154	10.602	8.209	8.591	7.155	4.04	6.227	18.748	7.148	8.245	14.005	10.571	10.302	12.549	2.4
chr1	31895463	31895971	0.12	1.351	4.452	1.629	5.048	5.76	2.31	3.182	2.646	7.398	6.822	17.149	15.413	18.884	9.683	15.429	10.081	156.072	14.421	6.607	5	22.178	19.058	8.538	7.786	11.111	248.178	6.645	2.635	19.676	11.37	42.704	16.515	1.333
chr1	36234737	36236043	0.254	1.343	21.887	39.093	2.962	29.119	1.291	1.563	50.055	1.903	3.441	11.298	19.396	9.894	14.827	31.989	10.691	9.926	17.737	15.891	18.376	20.465	18.899	7.737	7.167	11.272	7.312	11.218	1.364	72.173	66.753	30.251	18.768	2.286
chr16	84878200	84878604	0.075	2.995	2.08	2.671	14	13.375	9.495	3.086	4.298	7.19	2.831	11.162	11.415	10.838	9.071	9.703	8.667	3.28	7.1	9.179	20.161	13.349	13.533	6.321	7	10.138	15.271	8.154	3.11	13.864	9.71	32.556	7.087	1.8
chr1	2977524	2981747	0.072	2.462	2.237	4.098	6.91	15.734	51.617	1.921	2.326	5.155	1.972	3.819	9.523	3.991	4.757	4.762	4.415	3.932	4.609	4.478	8.804	5.427	5.466	1.918	3.573	4.487	4.874	3.919	5.2	6.174	5.209	9.231	5.392	1.7
chr5	171503957	171504203	0.046	1.96	5.044	1.964	11.868	5.744	0.912	1.191	3.432	7.556	6.612	7.611	8.176	8	2.667	17.216	5.2	6.496	4.364	11.9	11.467	17.816	188.299	49.871	7	9.696	11.429	3.556	2.86	147.893	13.92	17.483	19.406	2.6
chr20	1757839	1758231	0.069	1.77	10.47	34.35	3.097	42.958	2.402	1.618	30.087	2.537	2.485	9.906	7.48	12.256	8.576	21.535	7.704	118.413	14.591	14.158	9.484	19.111	12.733	3.878	9.97	13.938	140.568	8.083	3.059	25.976	65.867	42.202	7.824	2.556
chr12	108154209	108155680	0.245	3.162	11.954	34.587	6.02	58.439	1.55	1.539	29.382	3.346	9.562	32.551	27.795	10.795	12.112	44.876	8.219	19.434	15.54	27.399	8.644	14.734	28.581	15.46	12.849	7.846	64.238	111.975	2.005	80.631	20.946	21	25.172	2.176
chr4	8347873	8348709	0.047	2.189	1.52	1.371	3.026	2.289	2.065	1.923	1.743	3.033	1.468	3.389	4.435	10.017	3.842	3.158	2.312	3.204	3.5	2.471	2.526	4.042	3.217	0.7	3.067	2.211	5.258	3.906	2.025	3.826	2.267	5.444	5.659	1
chr14	70320442	70320678	0.037	5.508	3.556	2.064	6.744	2.368	3.912	2.268	4.716	1.592	2.84	6.091	4.167	4.333	5.867	5.9	2.857	1.413	1.333	2.5	3.25	9.083	6.5	3.112	3.8	5.333	2.25	3.8	2.615	7.071	5.1	9.158	7.412	3.333
chr20	56282852	56287164	0.19	3.137	5.287	14.316	8.793	30.91	8.958	2.202	11.603	7.888	16.773	6.597	12.261	6.547	6.641	8.691	6.541	3.353	6.707	8.144	6.741	11.417	8.86	5.063	4.725	4.323	8.13	5.14	2.893	17.634	16.63	9.164	7.102	1.667
chr16	29243419	29245572	0.059	2.696	2.244	1.143	2.738	1.909	1.143	1.766	2.693	2.532	2.393	2.613	3	2.652	2.463	1.826	2.897	1.721	2.415	2.172	1.688	2.095	2.939	2.06	2.208	2.12	2.048	2.683	4.775	2.143	2.429	3.135	2.864	1.75
chr19	435349	435685	0.04	3.336	3.32	0.94	3.794	0.867	2.723	3.429	3.197	4.28	2.297	5.6	5.769	2.222	2	1.4	3.3	1.837	2.857	4.5	3.571	2.429	2.25	1.986	2.286	4.083	2.2	4.273	2.123	7.192	2.818	6.714	7.409	1.5
chr14	100793413	100793800	0.046	1.157	4.503	1.26	0.876	1.967	2.11	1.18	3.958	6.797	2.842	2.818	1.714	3.75	2.167	5.765	2	3.288	4.357	2.5	3.818	3.111	5.778	1.4	2.556	3.846	3.643	4.706	2.419	2.556	2.25	6.889	5.765	2.286
chr22	43544631	43545127	0.056	2.546	3.208	1.287	2.708	2.836	4.094	3.37	3.478	2.063	2.288	5.389	3.154	2.333	2.583	4.526	7.882	1.85	4	4.3	5	2.818	6.962	1.278	2.833	4.435	2.833	3.5	3.89	6.571	3.688	3.706	4.143	2.1
chr2	27335602	27336271	0.068	2.666	2.435	1.858	2.189	1.5	1.258	2.06	1.338	4.909	3.46	4.318	5.387	5.304	3.048	4.963	5.133	2.341	3.5	3.158	1	2	3.1	1.4	2.909	8.143	3.409	4.577	0.675	5.758	8.132	7.591	6.41	1.667
chr1	59086039	59086353	0.049	1.862	4.225	2.653	10.997	4.935	0.74	1.712	3.495	4.237	2.123	4	3.727	2.667	2.167	6.632	4.556	1.916	10.926	6.917	2.286	7.182	4.308	0.7	3.667	4.643	3.556	4	0.9	4.929	4.385	4.643	4.818	1
chr11	76776963	76778933	0.262	1.756	6.319	18.573	7.199	64.025	2.623	1.722	9.599	2.698	2.575	7.462	11.26	6.983	7.047	11.995	10.979	17.771	12.673	12.974	9.866	13.215	11.896	6.045	4.29	7.132	18.945	20.975	1.733	39.385	29.461	18.728	9.377	1.444
chr14	105247610	105248151	0.054	1.751	4.602	0.909	1.489	3.326	0.84	2.455	2.862	5.658	1.968	3.167	2.875	2.5	4.526	4.4	1.25	0.893	3.091	2.538	1.333	2.75	4	0	2	3.167	1.5	4.412	3.025	3.118	1.556	2	2.882	1
chr7	114569815	114570436	0.047	1.034	5.371	4.243	10.629	16.762	1.1	2.939	4.598	3.2	3.654	8.222	15.667	21.795	7.786	14.014	15.79	2.072	7.233	8.39	7.423	21.012	14.855	13.583	9.2	8.532	13.549	8.575	5.089	17.972	5.706	12.418	7.049	2.8
chr16	2120525	2122516	0.067	2.113	4.136	1.179	2.611	1.846	1.687	3.494	4.601	4.263	1.939	3.596	3.614	3.095	3.65	2.776	2.741	3.668	3.836	2.718	3	3.375	4.595	0.7	4.362	2.821	6.794	3.525	3.339	7.373	4.31	5.2	6.076	1.882
chr18	74767993	74768916	0.068	3.016	6.346	4.536	18.947	18.545	2.735	1.458	3.192	6.884	3.961	8.305	8.292	6.898	5	7.983	8.467	4.031	5.682	6.733	8.788	12.979	8.325	5.049	4.188	8.758	7.356	6.837	2.784	11.179	13.361	11.19	7.672	2.214
chr8	28241982	28244465	0.158	2.561	3.965	9.889	9.252	34.072	11.326	1.375	7.572	5.065	4.923	7.662	10.74	7	6.015	8.832	5.608	3.338	4.91	8.198	9.081	7.175	11.944	10.34	5.405	5.692	6.469	11.526	2.043	26.507	8.637	10.338	7.245	2.158
chr11	113344508	113346781	0.193	3.594	2.437	9.987	9.446	37.353	11.493	1.326	3.864	6.176	1.824	5.694	12.824	6.203	9.434	12.196	3.603	1.977	6.702	8.866	11.374	10.883	14.603	4.996	5.237	7.342	9.376	8.448	2.349	73.448	27.541	41.037	9.969	1.96
chr22	20246886	20247349	0.051	1.231	1.9	1.511	2.334	1.228	0.892	1.493	1.609	7.604	3.996	4.579	3.429	5.071	2.846	2.667	2.857	1.407	3.833	2.556	1.833	4.125	6.565	0.56	1	3	2.111	3.2	2.053	4.75	2.625	4.842	5.696	1
chr22	24132015	24132220	0.041	2.045	5.605	4.475	6.09	4.95	0.896	4.645	3.495	11.07	72.48	4.727	7.1	3	5.5	4.286	7.615	47.555	8.375	4	2.5	9.667	13.048	5.838	6	7.75	26.429	2	3.05	12.706	5.25	8.385	4.571	1.5
chr7	1734608	1735052	0.048	2.244	5.756	2.36	12.247	4.676	3.04	1.08	5.069	2.771	3.428	3.769	5.05	3.273	3.769	5.739	3.818	2.098	4.056	3	4	6.391	2.917	7.914	4.929	4.5	4.417	4.842	3.924	8.87	3.812	5	7.364	2
chr14	77294244	77294627	0.055	3.464	3.405	1.947	4.97	5.108	1.578	1.131	2.27	5.774	1.31	1.333	4.615	4.647	4.684	6.316	7.105	2.757	4.692	2.111	4.625	6.111	7.429	1.4	4	6.692	3.556	5.176	0.9	12.278	12.462	14.429	6.682	2.4
chr4	8183811	8184073	0.039	4.088	1.652	1.26	0.92	2.084	2.3	1.195	3.252	2.56	2.272	3.556	4.5	2.286	1	2.714	2.25	1.168	3.5	4.571	3.333	2.5	4.545	1.4	4.25	4.5	1.5	2.833	1.26	3.778	1.5	3.25	4.167	1
chr8	134581049	134581507	0.05	1.863	3.215	2.112	11.891	7.808	2.114	2.941	3.526	3.897	6.156	5.625	6.231	7.038	6.192	6.346	7.48	25.975	5.067	6.962	5.176	9.333	5.056	10.381	9.154	9.114	23.208	7.1	2.3	11.372	7.944	9.575	8.029	1.5
chr3	128189110	128190008	0.042	2.506	3.374	1.748	3.659	1.853	11.821	2.258	3.371	4.904	2.911	4.375	3.5	3.444	6.136	4.576	2.875	2.1	2.55	3.68	1.8	3.786	4.243	3.627	2.3	2.273	2.7	5.024	3.691	4.75	2.8	4.417	4.711	1.714
chr11	19812758	19813117	0.067	6.631	5.443	2.511	18.034	19.937	0.945	2.53	4.291	5.563	20.746	9.586	10.147	11.389	10.839	23.308	11.731	5.111	10.559	12	34.52	17.42	39.51	16.303	10.091	10.172	12.257	7.591	1.771	75.444	16.149	18.288	12.444	3
chr10	105531937	105532702	0.1	2.234	9.37	19.146	6.405	61.046	1.753	1.102	9.91	2.36	1.716	6.833	18.729	8.911	5.429	11.171	6.317	4.69	8.786	6.844	8.845	15.49	12.038	3.683	15.125	10.797	9.754	5.448	1.75	43.425	27.533	13.275	9.662	1.25
chr17	999801	1000361	0.046	0.897	2.802	1.422	1.665	0.983	1.778	0.945	1.195	4.565	1.752	3	1.818	2.875	3	2.75	1.714	1.29	3.071	2.091	3.5	1.889	3.579	0	3.727	2.933	2	2.778	2.225	3.6	3.455	5.417	4.696	1.4
chr9	90588749	90589983	0.118	1.485	5.316	28.362	5.634	50.694	3.179	0.905	10.945	2.569	2.182	7.657	10.318	8.556	5.662	15.397	8.659	23.859	17.544	17.161	11.938	15.254	45.559	34.791	5.38	15.339	26.851	15.219	2.444	106.053	13.432	24.505	139.821	2.333
chr12	42538001	42539257	0.16	2.383	9.519	30.638	5.846	49.604	3.461	2.027	25.713	2.005	4.147	10.656	18.767	12.643	12.248	17.033	5.426	3.392	14.449	10.418	16.587	13.934	11.812	7.234	7.167	8.221	10.367	26.233	2.6	28.571	44.963	11.522	9.848	1.778
chr15	31339068	31339177	0.036	2.496	5.464	0.68	8.936	3.448	2.496	2.08	4.328	5.32	2.928	2.5	1.5	7.429	1.667	3.667	2	8.224	9.636	6.5	1.5	4.167	4.333	2.1	2	7	7.4	5.2	1.2	4	3.571	6.143	6	1.667
chr12	116309631	116309774	0.037	4	5.768	0.58	12.112	3.72	2	1.272	4.176	0.968	6.744	20.864	23.75	16.733	54.574	19	9.4	128.28	11.5	17.769	5.333	75.07	11.062	9.8	17.381	6.167	27.435	9.833	0.9	13.8	13.944	29.52	9.333	2.5
chr4	108658211	108658387	0.039	3.006	1.469	0.909	3.109	2.377	1.608	1.114	4.263	2.811	2.611	15	12.235	37.026	9.533	21.44	6.917	160.966	7.5	12.1	3.429	29.618	13.882	7.985	16.55	7.4	218.959	9.923	2.3	22.409	17.643	52.959	15.44	2.4
chr19	2423477	2432863	0.172	2.45	14.995	13.193	6.088	22.754	1.833	4.755	21.355	6.847	10.556	10.966	8.701	86.515	8.322	17.842	5.97	5.007	13.012	26.153	6.195	12.194	20.456	22.095	4.1	7.729	6.7	81.389	2.378	37.299	30.505	147.849	106.307	1.794
chr14	91287236	91287622	0.051	2.457	1.563	2.091	2.512	0.916	1.627	0.88	4.606	0.925	1.747	3.733	4.789	3.75	2.75	5.619	3	2.888	2.25	5.353	3.818	4.2	7.667	1.633	3	2.429	4.929	1.875	1.93	8.833	5.273	4.8	4.706	1
chr20	33871830	33873224	0.176	2.626	13.084	49.878	5.487	60.65	2.227	2.565	36.419	2.695	14.95	10.923	12.098	6.796	8.054	14.052	7.861	4.031	22.401	18.697	10.064	18.494	24.534	13.6	9.242	6.654	9.468	8.689	2.658	81.408	54.688	55.916	14.149	2.214
chr15	71413831	71413987	0.037	1.867	3.633	2.093	7.12	4.207	2.093	2.42	1.473	4.313	8.933	11	5.714	5.727	4.167	12.833	6.429	2.667	6	4.5	6.286	7.286	10.765	5.5	6.25	4.571	3.5	5.25	2.6	26.368	3.556	9	12.278	2.333
chr21	46739307	46739926	0.086	3.407	4.406	1.726	2.516	3.236	2.384	1.984	3.792	3.976	3.958	5.364	3.5	4.44	4.28	4.63	2.714	11.656	4.346	6.378	5.25	6.188	6.583	3.783	3.059	2.133	10.76	3.533	2.016	7.528	2.824	6.379	7	1
chr17	77098078	77098540	0.041	0.966	3.151	0.883	1.69	1.922	1.836	3.2	2.245	3.689	1.707	2.333	4.4	1.333	5.588	4.357	5	2.301	2.7	1	3.4	3.214	3.8	0.7	3.75	3.727	2.545	2.889	2.171	4	2.7	2.625	4.864	1
chr12	110154789	110158293	0.087	2.64	3.992	3.473	11.824	12.686	9.789	2.58	4.257	6.196	2.949	7.631	22.223	6.093	5.42	7.561	5.459	11.453	5.394	5.328	6.695	8.278	7.061	3.274	13.892	5.465	15.504	5.301	4.025	12.878	7.356	11.435	7.913	2.5
chr8	102217061	102218646	0.242	2.138	23.186	29.616	2.072	34.922	1.78	1.458	35.748	2.217	3.734	11.077	17.912	24.796	12.12	15.832	9.721	22.912	14.503	17.715	9.146	17.665	16.631	4.527	7.954	6.621	37.323	38.351	1.462	49.895	46.844	15.251	46.495	2.286
chr16	87008961	87009498	0.105	8.575	7.29	1.528	5.135	4.968	2.013	3.156	5.316	2.413	2.834	9.95	12.319	7.647	6.167	29.078	15.782	2.423	9.156	7.9	5.652	43.015	12.466	27.448	27.921	5.103	6.148	8.658	1.5	8.818	17.74	257.54	172.299	2
chr19	48201109	48203294	0.316	2.419	7.461	1.308	5.446	4.656	1.912	5.551	4.894	6.077	3.664	16.599	13.315	13.13	7.717	18.179	12.03	114.941	13.979	14.569	9.911	23.682	16.33	8.047	7.981	10.988	265.554	9.984	2.625	35.276	14.389	62.265	13.543	2.13
chr17	77137834	77139089	0.064	2.605	3.563	1.218	7.176	2.704	1.121	1.697	2.982	3.946	2.897	2.864	5.055	4.154	3	5.705	5.226	2.137	5.463	4.293	6.543	7.283	5.339	1.876	1.818	5.964	3.613	4.396	2.533	5.207	4.295	5.8	5.483	2.19
chr5	177407332	177408340	0.091	6.743	7.031	2.404	7.155	3.284	2.913	4.56	6.154	4.388	4.09	4.121	5.038	5.961	5.978	5.551	2.4	8.076	7.123	5.139	3.677	5.643	8.214	4.887	4.132	4.515	7.65	2.76	11.83	5.982	7.071	5.923	7.532	2
chr1	98516704	98516981	0.052	1.92	1.255	0.914	1.251	1.39	3.48	1.604	0.84	3.28	2.524	11.111	7.812	9.143	5.444	14.621	10.05	128.833	6.067	7.294	2.8	14.382	8.647	4.246	12.522	10.609	236.661	6.923	0.6	14.25	8.588	37.099	6.786	1.5
chr6	1399587	1399862	0.041	1.833	1.127	1.14	5.287	1.778	11.611	1.076	3.553	2.044	1.407	6.647	6.765	5.3	3	2.571	4	2.065	5.071	3.5	5.909	6.812	5.533	0	5.1	2.6	5.071	5.786	1.043	4.357	4.818	7.682	4.1	1.857
chr10	102982085	102992581	0.137	4.296	1.721	2.207	7.792	7.266	120.911	2.124	2.174	9.975	2.078	5.35	8.281	6.38	7.742	6.855	5.017	5.146	5.714	5.611	19.853	7.114	6.931	2.321	4.071	6.037	5.627	4.756	20.866	8.25	7.185	8.686	7.401	2.1
chr11	2026301	2026595	0.038	4.516	14.793	4.251	34	12.32	1.232	3.429	6.924	3.327	2.055	2.5	2	4.692	1.333	5.882	4.1	1.822	2.714	4	6.214	6.059	5.769	4.411	2.5	3.7	1.667	6.455	3.807	2.714	1.5	4.5	6	2.167
chr1	2483941	2489963	0.081	2.245	3.616	1.23	3.956	2.206	1.662	1.246	3.117	2.54	1.608	3.326	4.27	3.221	4.023	4.904	3.975	6.677	3.761	4.703	3.932	4.122	5.397	1.606	3.13	3.748	59.139	2.816	2.441	5.729	3.46	6.176	6.261	1.423
chr10	81273552	81275021	0.044	4.241	2.883	1.271	2.819	2.153	3.534	2.837	3.153	2.282	2.55	2.4	1.286	3.964	1.167	1.571	2	3.79	1.625	2.5	1	2.188	2.15	0	1.4	1.25	1.75	1	3.466	2.316	2	1.556	2.81	1
chr1	155278300	155278843	0.097	2.262	17.164	39.312	5.219	30.61	1.631	4.138	30.43	3.4	5.474	38.208	117.046	16.806	10.8	114.562	8.541	4.968	24.596	21.351	17.108	22.535	29.788	15.878	11.111	16.03	10.812	8.4	2.612	90.365	101.851	223.094	46.582	1.4
chr5	138774588	138775515	0.175	4.67	22.834	24.896	8.535	55.809	0.866	2.267	35.917	3.621	2.261	12.898	14.788	8.077	13.852	30.096	9.817	3.993	22.107	14.244	15.815	20.188	20.567	5.16	10.625	12.554	14.965	10.716	1.839	48.642	87.11	565.823	17.171	1.75
chr16	68273499	68274246	0.108	2.116	5.124	7.372	7.84	30.263	4.547	0.889	7.659	2.763	2.057	9.6	26	9.07	6.756	13.43	5.333	66.852	10.532	17.034	9.885	17.011	12.554	9.879	6.949	4.9	86.321	8.489	2.797	22.221	14.728	36.434	11.538	1.667
chr1	2420790	2440069	0.115	2.095	2.932	1.187	2.668	1.771	3.499	2.106	3.02	4.452	1.649	3.301	4.187	16.151	3.649	4.774	3.041	2.847	4.537	3.73	3.911	3.577	4.465	1.509	2.94	3.631	3.781	3.861	2.879	4.731	3.439	5.21	5.938	1.811
chr10	120660247	120660574	0.049	5.129	3.073	1.862	3.043	4.034	1.412	1.531	3.935	1.743	2.855	4.357	1.4	6.2	4.375	5.75	6.308	6.071	7.381	4.933	2.8	4	7.238	7.848	4.538	9.704	4.9	3.3	2.976	7.895	1.8	7.524	6.158	1.25
chr1	2299697	2300053	0.041	5.256	4.581	2.688	3.312	4.227	3.296	2.435	1.665	5	4.648	1.8	5	8.704	4.071	8.32	2.778	7.011	5.412	3.273	1.5	4.643	8.407	7.664	4	2.167	1	3.75	4.168	10.286	3.167	7.083	8	2.778
chr1	41119450	41120241	0.124	3.67	11.61	15.465	17.119	58.498	1.668	2.211	24.933	5.067	5.883	7.216	14.282	7.946	6.25	14.076	8.434	3.953	10.169	10	6.125	11.552	11.435	7.304	8.263	6.269	6.174	4.419	4.18	33.695	10.627	30.183	10.716	2.25
chr19	8370896	8371094	0.039	2.575	5.665	0.853	4.485	2.83	1.54	6.845	4.93	5.7	16.44	2.5	4.444	4	7.231	5.769	8.364	1.18	1.5	3	3.167	4.857	4.2	0.467	1	4.667	1.5	4.429	2.6	4.778	4.167	3.75	4.818	1.5
chr8	691575	691934	0.049	1.22	0.92	1.769	2.34	3.106	19.334	2.034	2.732	3.36	1.874	2.3	4.417	6.278	2.5	3.929	3.4	2.44	4.737	2.444	3.3	4.111	7.074	5.589	4.692	4.133	3.111	1.714	3.604	6.227	1.5	5.944	5.278	1.75
chr17	29844508	29844953	0.067	2.013	4.487	2.317	6.842	3.44	1.566	3.447	2.831	8.484	5.2	11.564	7.548	8.29	4.294	11.711	8.2	51.198	11.65	6.115	7.591	20.516	10.195	1.167	9	6.857	123.378	7.3	1.05	14.603	9.925	27.219	12.886	1
chr8	142339238	142340299	0.094	2.452	4.355	1.809	9.142	2.259	1.966	2.096	3.892	2.607	2.311	3.621	4.439	4.447	5.022	5.574	4.405	2.449	3.484	3.048	4.735	5.225	5.395	1.527	3.625	5.106	3.514	3.417	3.932	6.355	4.146	5.42	7.485	2.438
chr10	26973649	26973962	0.065	2.153	4.403	1.655	0.952	2.483	2.366	3.548	3.062	3.145	3.151	4.615	4.091	10.926	4.643	6	5.929	79.452	10.576	6.136	1.833	8.375	6.5	2.958	6.154	8.8	22.221	4.25	5.376	5.7	4.6	16.489	6.3	1
chr19	11363839	11364405	0.055	1.287	6.59	0.899	7.483	3.557	2.54	2.538	6.403	7.583	1.906	2.5	4.409	8.138	3.176	6.278	5.741	2.424	5.233	3.053	4.056	9.357	3.438	1.167	2.3	7.71	3.6	5.208	2.069	7.556	3.778	9.237	7.132	2.364
chr11	130547520	130547741	0.041	1.836	3.373	3.8	10.164	7.351	0.973	1.942	12.302	0.942	4.142	6.867	9.467	50.485	9.143	10.176	12.333	1.244	12.96	8.538	3.75	18.724	18.8	9.359	10.5	11.45	15.281	7.231	2.062	17.607	13.345	15.381	7.25	2
chr16	54324049	54325957	0.068	3.418	1.941	12.449	10.938	62.132	54.167	1.467	4.184	5.578	2.198	5.227	10.312	5.179	7.135	8.446	4.431	2.479	6.645	6.587	16.858	8.492	8.822	4.074	5.924	6.586	10.468	5.337	6.14	16.748	6.884	12.212	9.431	2.923
chr13	99113793	99113910	0.037	7.36	7.608	1.1	2.56	1.432	0.968	6.4	2.248	4.816	10.232	2.5	2.5	8	5	3.5	2.5	3.4	3	4.5	4	3.857	4	2.775	5	5.5	1.333	6	3.833	6.5	1.5	7.571	7	1.5
chr9	140392238	140397662	0.113	5.667	3.725	1.129	2.053	1.85	1.631	1.439	3.615	2.606	2.229	3.454	3.934	3.515	3.497	3.706	3.557	3.2	4.128	4.339	3	3.274	3.6	1.534	2.312	2.444	2.583	3.69	6.309	4.066	3.606	5.451	4.301	2.02
chr19	47852094	47852929	0.224	2.95	12.025	32.456	4.431	30.207	1.775	2.034	29.152	3.552	11.341	11.581	9.302	12.333	8.523	20.459	10	102.195	14.03	44.127	7.815	20.716	30.282	29.877	4.645	15.206	15.889	179.908	2.151	55.67	18.436	61.715	35.28	3.333
chr17	2747726	2747891	0.039	1.82	9.147	3.533	14.34	18.327	1.576	5.42	6.333	6.013	4.167	9.417	7.5	10.111	7.429	15.143	8	20.033	8	7.143	6.8	14.6	11.333	5.222	6	11	16.632	2.25	2.3	11.722	8	21.815	6.3	2.333
chr6	44070351	44070622	0.049	2.335	8.712	2.276	6.276	5.584	0.99	3.316	7.068	8.272	7.288	4.167	2.778	4.385	5.231	5.923	3.889	2.293	4.929	5.364	2.857	7.75	5.579	2.957	7.857	4.455	6.933	3	2.509	9	6.5	9.524	5.462	2.857
chr17	39666619	39666791	0.038	2.257	8.663	2.14	4.126	8.143	2.314	1.36	4.354	2.16	3.989	5.444	18.125	13.059	7	8.5	7.455	26.274	6.5	2.833	4.5	13.941	19.357	12.75	174.733	3	19.304	8.917	2.467	50.651	5.2	13.056	5.833	1.5
chr22	37593118	37593499	0.055	7.131	2.691	1.149	11.971	3.635	1.98	1.595	7.403	2.128	3.168	4.294	5.118	4.636	2	6.35	3	6.792	3	3.364	4.786	7.238	4	2.083	7.208	5.353	6.2	3.667	2.327	11.743	8.348	9.345	8.414	2.4
chr12	130560273	130560618	0.041	4.44	1.667	2.343	7.8	7.234	5.383	0.84	2.38	8.994	1.956	6.261	9.857	6.5	4.786	7.864	6.1	5.017	5	8.76	10.484	6.696	5.955	5.35	3.917	9.448	8.391	3.643	1.843	10.645	4	11.125	6.957	2.5
chr12	122623693	122624025	0.042	1.566	4.846	1.871	2.096	1.025	0.92	3.129	6.794	5.537	1.791	3	3.2	4.1	4.364	3.6	3.556	6.377	6	5.583	2.875	1.833	7.412	2.083	5.8	4.667	8.4	2.818	3.944	3.929	4.375	7.652	8.192	1.5
chr12	9517298	9517515	0.04	1.91	10.902	6.44	5.244	19.622	2.289	1.827	8.12	1.569	2.502	5.333	8.588	12.263	9	16.3	9.789	3.742	5.615	8.526	6.833	18.541	11	7.438	10.583	11.286	10.389	4.833	0.9	20.406	25.581	24.604	5.8	1.5
chr8	67406541	67406813	0.044	1.156	5.989	2.371	9.535	8.433	1.891	0.964	4.927	3.978	2.964	6.5	13.179	3.5	2.167	9.304	7.5	4.625	8.905	5.231	6.308	20.13	7.294	2.571	10.048	4.231	10.571	4.364	2.58	9.48	6.412	10.609	9.261	1
chr7	22528522	22528762	0.045	2.392	3.264	1.78	8.336	3.784	1.316	2.492	2.76	4.736	2.104	29.02	17.229	13.182	6.692	26.047	9.941	173.348	16.706	16.875	4.25	30.36	21.786	35.142	24.765	18.171	481.934	15.136	1.367	24.59	18.758	41.452	78.598	3.5
chr9	122324543	122324816	0.054	1.569	6.855	1.389	5.313	2.033	2.3	1.378	9.095	1.815	1.66	9.261	5.4	5.733	9.739	8.8	1	82.662	10.68	3.5	6	12.643	6.125	11.291	7.5	6.842	77.541	4.167	2.464	16.812	11.346	20.83	6.882	1.5
chr3	66492648	66493153	0.063	1.764	18.11	6.562	10.604	37.312	1.277	3.465	14.04	6.347	14.867	11.451	24.75	251.12	15.235	31.91	10.978	6.413	16.26	37.321	21.493	17.731	15.536	25.03	20.696	8.425	20.216	8.645	2.467	47.237	23.232	18.724	18.436	3.75
chr19	45642521	45647312	0.07	2.751	5.481	1.646	2.767	1.536	1.478	5.239	3.278	4.877	4.325	3.274	3.524	3.421	2.901	4.564	3.28	4.289	3.532	3.67	3.291	4.365	4.042	2.045	2.867	3.724	6.164	3.297	2.521	5.544	3.209	4.815	5.687	1.9
chr3	14589725	14590152	0.079	2.723	2.086	1.953	10.536	4.713	2.621	3.875	4.32	3.922	4.762	10.692	15.224	9.351	5.13	18.806	9.069	167.466	9.118	10.562	11.618	15.527	17.418	6.994	5.905	8.933	125.744	3.222	2.435	32.745	12.523	33.245	13.364	2
chr11	32246231	32246461	0.048	5.484	2.596	0.664	5.284	3.422	1.027	2.676	3.316	1.703	0.964	3.25	5.1	5.571	7.091	6.3	1.8	1.82	2.333	6.556	4.667	2.875	6.846	3.222	4.429	10.389	2.833	2.75	1.171	4.5	8.929	8.4	4.1	1
chr12	107954037	107954291	0.05	2.96	4.044	1.72	7.444	3.052	1	2.448	2.671	2.02	2.568	10.083	5.333	4.692	2.5	12.423	8.6	24.404	10.2	8.5	6.278	16.848	7.947	9.191	13.37	7.375	25.739	8.65	1.46	18.625	9.92	74.297	9.958	2
chr15	49517871	49518079	0.042	3.982	6.578	3.569	7.111	7.578	2.44	1.04	2.484	6.804	5.444	21.853	15.88	10.071	9.316	21.649	9.824	215.307	13.917	14.789	12.688	20.148	15.643	12.216	10.929	12.875	242.101	6.444	1.367	22.3	16.769	61.507	16.481	1.5
chr16	1427418	1430702	0.197	2.177	8.228	12.738	10.02	41.26	3.056	2.537	13.249	4.71	16.76	7.278	125.17	5.196	7.865	8.54	5.12	4.492	8.152	9.795	5.315	12.93	11.387	4.69	54.576	5.941	5.827	5.306	2.048	28.292	13.448	8.461	8.604	2.125
chr17	17617220	17617544	0.041	2.071	2.14	1.307	19.898	6.689	15.434	2.354	9.449	2.449	1.093	7	8.056	3.3	5.625	10.731	3.643	1.862	7.591	4.583	11.714	8.348	8.407	5.519	2	8.4	4.643	3.833	2.345	8.667	4.6	11.515	10.519	2
chr1	181053436	181053736	0.061	2.843	4.58	1.133	5.817	5.473	0.8	2.12	7.077	3.76	4.04	9.5	14.138	11.958	5.765	20.196	7.471	112.083	7.333	12.2	5.077	14.63	8.053	6.35	7.294	15.471	187.761	6.611	2.936	21.966	10.038	28.254	14.441	2.75
chr10	134186790	134187205	0.057	3.631	4.372	1.829	4.718	1.406	0.904	1.423	1.929	5.558	2.198	4.471	3	4	3	6.043	4.789	1.88	4.5	8.5	5.444	5.6	5.85	3.458	3.2	4.833	3.154	1.833	3.283	6.5	4.176	6.542	4.706	2.286
chr7	155141953	155143188	0.17	3.162	3.671	3.134	7.592	8.04	7.313	1.417	4.175	4.228	2.096	5.135	6.455	5	4.878	5.869	6.54	5.474	5.154	4.133	8.078	5.373	8.262	1.508	5.87	4.4	9.52	4.789	3.953	7.848	4.816	7.583	7.36	2
chr2	122095846	122096378	0.092	2.773	7.573	1.332	6.433	3.422	0.74	4.329	6.415	7.827	1.746	5.857	10.82	6.973	5.583	10.26	7.897	54.989	8	8.281	10.854	13.946	7.853	2.594	4.542	5.148	38.096	10.462	2.032	18.387	10.043	24.034	12.309	2.3
chr1	58717339	58717702	0.062	6.139	1.517	1.203	4.283	2.819	4.955	1.987	1.283	1.737	1.709	13.051	9.321	8.542	8.677	12.364	11.533	81.059	8.824	8.2	3.818	12	6.913	6.346	6.286	4.833	53.008	4.882	1.137	13.209	8.714	32	8.963	3
chr11	61582092	61584815	0.157	2.844	40.727	38.41	6.675	68.461	1.502	1.856	52.979	4.036	12.11	12.928	26.733	29.741	18.806	30.064	9.349	14.803	15.423	14.945	13.72	15.191	14.581	6.543	6.848	11.613	12.61	86.119	2.269	44.856	47.434	24.645	16.934	1.789
chr9	33818752	33818841	0.035	5.32	5.467	46.347	6.64	79.96	1	1.907	17.853	15.413	166.387	7.6	11	6.4	11.667	10.1	13	2.16	7.5	8	1.5	10.375	9.857	5.714	5.6	8.5	3	8	1.8	35.652	4.5	8.5	8.6	2
chr7	139476200	139478736	0.215	2.999	5.255	22.985	5.69	50.293	9.545	1.946	10.574	5.154	7.26	7.84	17.305	6	5.219	8.07	4.646	2.603	6.715	7.898	10.936	7.742	8.354	5.232	6.569	5.992	8.331	7.059	1.632	24.463	9.568	10.97	7.923	1.538
chr3	41752576	41752689	0.035	9.96	10.69	0.893	20.61	4.85	0.95	2.89	6.34	6.9	7.49	9.1	8	133.339	10.625	13.9	26	3.12	5	18	15.143	87.311	12.222	9.564	12.333	11.556	8.545	8.857	0.9	14.75	8.5	16.706	13	2
chr13	98926436	98926690	0.046	1.82	15.668	3.468	8.336	15.988	1	0.887	13.56	1.6	7.004	9.3	13.444	9.636	11.9	11.25	6.062	3.296	11.25	33.474	7.364	10.44	12.531	17.112	17.778	5.533	7.95	8.375	1.4	8.391	14.72	8.684	6.357	1
chr12	125105619	125106299	0.07	3.151	7.446	2.029	9.692	8.609	3.336	2.224	5.609	3.908	2.76	5.571	4.897	7.773	4	6.902	3.333	3.111	5.459	3.619	9.317	9.836	6.737	2.553	5.923	6.167	7.349	7.405	2.219	13.329	7.976	10.016	7.78	2.846
chr17	4462512	4464599	0.07	2.457	4.585	1.854	6.674	2.63	2.03	1.377	4.495	2.293	2.526	5.311	6.67	8.128	6.189	8.393	5.371	13.977	5.688	6.446	5.324	7.211	5.41	5.887	5.532	5.658	27.378	6.344	2.478	10.287	4.877	11.337	17.231	1.92
chr11	69811915	69812460	0.06	1.633	5.789	1.495	12.713	7.205	2.318	2.135	3.555	1.804	2.835	4.619	7.6	5.84	6.364	8.718	4.077	2.176	4.87	5.37	4.579	4.864	5.423	3.372	3	5.464	6.562	3.773	1.941	6.971	4.222	11.019	8.342	2.286
[truncated: 3,212 more rows]
