# Supplementary material for: A Quantitative Analysis of the Impact on Chromatin Accessibility by Histone Modifications and Binding of Transcription Factors in DNase I Hypersensitive Sites
Source: Biomed Res Int. 2013 Oct 22;2013:914971. doi: 10.1155/2013/914971 (PMC3819824; doi:10.1155/2013/914971)
Supplement: Supplementary file 1 — Online Supporting Information S1. The prediction powers using all features with different sample sizes. In each sample size, we randomly sampled 500 times and modeling according to the procedure discussed in method 2.3 in each sample. Online Supporting Information S2. The input maximum signal dataset including the maximum signals of Chip-seq and DNase-seq in 5000 DNase I hypersensitive sites. Online Supporting Information S3. The input average signal dataset including the average signals of Chip-seq and DNase-seq in 5000 DNase I hypersensitive sites. Online Supporting Information S4. The prediction powers (R) using only one feature. Online Supporting Information S5. The prediction powers (R) using all possible two-feature combinations. Online Supporting Information S6. The prediction powers (R) using all possible three-feature combinations. Online Supporting Information S7. The related R codes are available. [file 914971.f1.zip › supple_S2.txt]

####################################################################################################
Online Supporting Information S2.
The input maximum signal dataset including the maximum signals of Chip-seq and DNase-seq in 5000 DNase I hypersensitive sites.
#####################################################################################################
Chr	start	end	dnase1sig	H3k9me3	H3k27ac	H3k4me3	H3k4me1	H3k4me2	H3k27me3	H3k36me3	H3k9ac	H4k20me1	H3k79me2	BRCA1	BACH1	CEBPB	CHD1	CHD2	CJUN	CTCF	GTF2F1	CMYC	CTBP2	JUND	MXI1	MAX	MAFK	RFX5	RAD21	NRF1	SUZ12	SIN3A	TBP	ZNF143	USF2	ZNF274
chr11	46926627	46926916	0.055	2.28	4	5	17.32	2.04	1	4.36	7	7	13	6	10	7	6	4	8	2	6	4	7	4	11	6.9	8	8	10	5	2.8	12	11	10	6	5
chr20	61948864	61954555	0.135	5	8.52	5.12	10	5	4.08	4	7.32	9	6.2	7	9	7	9	14	9	15.44	9	11	9	10	10	4.1	6	6	14	9	6.4	11	6	12	8	3
chr11	364220	365603	1.046	9.88	9.8	6	17.92	20.52	9	6	5.72	5	3	11	17	17	7	24	15	346.52	16	13	24	45	21	12	9	12	96	12	8.1	42	38	95	16	4
chr9	132311952	132313036	0.205	5	6.88	21.96	12.28	72.72	35.08	3	16.32	2.08	4	13	23	7	12	40	11	5.4	13	16	18	16	17	6.9	6	13	21	13	5.5	31	41	21	17	4
chr17	78789979	78790564	0.049	3	7.48	1.84	6	4	3	2.08	8.88	4.52	8.2	8	6	6	6	7	9	11	5	7	8	9	12	2.8	42	7	10	4	4.6	7	6	13	10	4
chr19	6475259	6477490	0.506	5	20.88	40.2	17.76	142.96	18.2	3	22.24	7.64	4	29	33	14	15	83	11	11	15	28	20	18	28	24.9	10	17	12	20	4.6	59	32	34	19	4
chr12	54788034	54788350	0.071	7	6.32	2.96	15.6	8	3.8	2	6.04	7.28	6	17	15	17	14	17	9	231.04	21	31	14	29	24	6.9	16	16	126	14	1.8	43	16	92	25	1
chr2	11605668	11606607	0.226	6	16.92	13	11.84	34.76	13.28	1.56	18.28	10	16.2	21	104	29	19	56	42	6.12	44	37	22	70	28	138.2	43	122	18	225	4.1	44	34	46	94	5
chr22	45949432	45950336	0.291	7.16	11.24	4	12.68	8.72	1	14.04	6.92	14.04	10.64	24	25	31	17	50	17	421.48	42	30	20	31	39	37.3	25	19	305	16	5.5	58	22	109	27	4
chr16	464534	465203	0.09	5	7	2	3	7	2.8	2	8.44	8	3	3	6	16	6	15	2	10.4	7	7	5	8	9	3	41	5	8	4	5.5	8	5	10	9	2
chr1	3168571	3168935	0.041	5	5	2	8	1.64	1.64	2	4	6	2.52	7	6	3	7	3	9	6	6	5	3	3	6	2.8	3	5	7	6	2.8	5	3	5	7	1
chr19	41815780	41816735	0.202	10	73.6	80.72	8	99.08	2.84	4.72	131.84	8	14.56	33	92	56	22	52	26	8.8	36	33	34	37	60	13.8	16	29	16	307	2.8	131	116	73	37	3
chr14	101249753	101250274	0.041	3	4.88	3	6.08	2	3.56	2.8	3	3	8.92	4	2	5	6	6	4	4	3	5	5	10	9	11.1	2	11	4	6	1.8	7	4	6	11	2
chr11	75914307	75914925	0.067	3.92	5	1.44	4	4	17.24	3.2	5	10	4	5	7	6	7	11	8	5	5	5	5	6	6	2.8	7	6	5	7	3.7	7	6	7	6	3
chr16	19886232	19886557	0.053	3	7.36	2	13.52	2	2	6	5	15.2	76.84	5	6	7	3	7	5	6	5	5	8	6	6	4.1	3	9	10	9	5.5	7	8	9	11	3
chr8	102503803	102505090	0.383	9	42.88	62.16	18.68	140.8	7	6	63.68	9.36	11.88	17	42	68	30	41	17	9	44	22	15	23	31	31.8	18	20	23	21	5.5	75	152	35	21	6
chr20	56034541	56034903	0.049	2	6.44	1	7.56	3	1.32	1	3.56	1	3	6	5	5	4	6	6	8	2	5	5	6	5	1.4	3	3	1	3	2.8	7	5	7	19	2
chr15	85174379	85174889	0.158	4.88	9.96	50.52	9.36	111.04	2.76	3.48	16.96	4	5.04	23	30	12	7	202	16	3	15	15	15	22	65	13.8	11	20	11	14	4.6	138	27	648	17	3
chr3	48630239	48630550	0.043	9	7.04	1	5.6	3.68	1.88	2.68	6	4.96	3	4	5	5	7	8	8	6	5	4	2	7	4	4.1	3	8	3	4	5.5	4	5	5	10	4
chr9	137395858	137396169	0.046	3.24	2	1.6	1.6	2.68	3	2	2.56	4	2	4	7	6	7	3	3	20.56	3	4	9	4	6	1.4	3	8	5	4	4.6	6	6	2	6	4
chr2	159312887	159314952	0.36	8	52.84	60.32	7.72	105.6	3	4	102.36	12.52	30.16	23	63	19	28	61	20	46.4	35	43	52	36	35	23.5	13	18	92	12	5.5	123	143	90	20	4
chr5	138254489	138254733	0.053	3.68	6.84	2	10.92	9.84	1.08	9.16	3.08	9.44	11.76	13	10	10	7	10	12	2.76	12	11	13	9	12	1.4	6	7	8	6	9.2	16	6	15	12	2
chr1	54963947	54964407	0.049	8.4	4.04	4	16.92	21	7	3.32	5	8	8.28	11	5	7	11	17	18	3	7	11	13	5	8	4.1	5	12	8	16	9.2	8	9	13	11	4
chr2	238786742	238788026	0.057	5	7.04	2	10.84	9.32	4	5	6	5	5	5	10	7	10	6	8	5.28	7	9	17	8	7	8.3	6	8	5	7	4.6	8	10	10	14	3
chr17	41394187	41394436	0.045	5	9	2.28	6	8.8	1.4	1	7.32	6.24	3	13	12	10	5	10	10	5	4	8	6	18	7	4.1	6	13	5	7	3.7	8	5	8	7	2
chr7	116139304	116140824	0.122	5	6.44	38.28	17.88	136.88	37.4	4	18.76	7	6	10	11	13	14	15	12	7.24	12	15	19	21	17	27.6	11	9	15	10	9.2	43	19	20	12	4
chr5	159848631	159849101	0.101	5.36	17.04	58.4	6	54.28	1	3	44.52	8	25.96	10	21	9	12	30	12	10	31	24	6	23	28	9.7	7	13	10	14	1.8	54	153	15	14	2
chr12	122247741	122248620	0.061	3	11	3	17.28	7.12	4	10.96	15	10.76	18.92	6	7	6	9	9	3	3.8	6	5	9	5	7	1.4	5	7	3	7	7.3	10	6	6	9	1
chr17	73615579	73617496	0.554	5	6.48	4.28	21.2	10.4	5	5	10.44	10.72	4.48	12	19	14	10	33	17	322.12	16	15	15	22	26	8.3	13	15	95	15	7.3	39	26	73	25	5
chr16	57546570	57546774	0.043	3.72	4.64	1	5	1.44	2	5	3	5	4	3	4	1	3	4	4	1	1	6	3	2	6	1.4	4	4	5	5	2.8	6	8	6	2	4
chr11	1793636	1795028	0.329	4	14.56	8.36	36.2	28.84	5	5	9.92	5.12	3	10	1138	15	11	31	28	5	19	12	19	97	19	5.7	391	11	16	14	4.9	31	18	23	37	3
chr3	13147378	13147769	0.082	6	3.76	2	4	2	1	3	1	4	8	7	10	5	5	9	6	49.52	9	7	9	8	4	4.1	7	4	35	5	5.5	6	13	23	14	2
chr8	142342967	142344228	0.14	8	10	5	8.56	4.52	5	4.44	4	7	4	8	12	10	7	11	4	7.28	9	10	9	6	10	6.9	5	7	8	9	6.4	10	6	26	12	5
chr4	22131140	22131356	0.042	4	6.24	1.84	3	7.16	2	5.36	2	3.92	4	14	15	14	7	16	14	244.56	18	16	5	24	15	6.9	16	9	153	13	4.6	12	7	62	9	3
chr8	136774453	136774716	0.058	3	3	1	8.76	5	1	1	3	4	4	20	15	14	15	19	5	99.56	12	12	5	7	12	8.3	9	10	118	12	1.8	13	10	35	12	4
chr17	64958284	64958809	0.056	4.92	7	4.4	9	5.48	11.36	3.68	4	5.96	5.28	7	9	5	5	10	5	7	7	8	4	6	7	6.9	7	8	4	6	5.5	10	7	6	4	1
chr14	100665887	100666104	0.04	4	7.68	3.72	17.04	14.08	3	3	4	4.04	4.08	7	25	7	3	8	10	8	6	4	13	23	9	2.8	18	3	12	4	3.7	11	8	12	9	4
chr11	128105803	128106272	0.06	5	7	3	4.44	4.28	4	6	4	8	5	6	7	10	8	6	5	1.92	10	5	1	7	10	0	6	7	8	6	2.8	9	7	8	12	4
chr22	51162028	51162900	0.11	8.96	6.6	4	6.88	5	9.28	4.88	6	12.4	4	8	11	10	5	9	11	5	5	9	6	7	9	4.1	10	10	6	6	6.4	10	7	8	9	1
chr12	124822965	124825737	0.107	3.88	5.84	3	4	5	3	12.44	6	8.84	8	9	10	8	7	8	7	3	9	5	6	7	7	2.9	5	8	11	9	7.3	8	6	10	11	3
chr17	2206313	2207625	0.881	3	42.44	74.04	6	76.04	4	1	72.32	7	22.16	33	22	16	23	71	11	10.04	31	20	10	24	20	14.4	10	13	11	192	5.5	65	93	21	19	4
chr19	7291198	7291416	0.042	3	10.36	2.88	8.88	7.48	2.88	4.72	3	7	36.48	6	9	6	7	6	12	3	4	5	6	10	9	5.5	4	5	9	8	1.8	7	2	9	5	4
chr11	76756843	76757589	0.288	5	7.48	14.8	18.56	60.4	6	4	11.24	4.48	3.52	20	72	20	17	19	17	263.28	16	32	23	26	26	13.8	16	16	112	18	5.5	38	21	85	14	4
chr4	109115490	109115867	0.081	3	6	2	7.72	10.48	3.72	1	3.6	9.68	3	14	14	23	18	19	13	5.16	7	27	13	30	18	16.6	10	14	17	16	1.8	24	16	11	13	4
chr10	130375200	130375480	0.07	6	5	2.56	5	5	1.44	4.84	4	5.6	3.32	7	20	102	10	16	15	16	8	20	4	29	12	38.7	10	14	12	11	0.9	14	14	16	19	3
chr7	155006092	155006584	0.05	1.96	6.8	2	22.24	5	5	3	7.68	7	4	12	12	7	5	6	8	7	4	4	7	11	7	11.1	5	7	8	6	7.3	15	12	9	17	4
chr1	156614641	156615205	0.059	9	5	2	6.04	7.4	12.48	4	6	9.04	6	9	14	5	11	5	4	5	9	9	6	3	12	2.8	6	10	7	6	5.5	11	5	33	5	2
chr14	38063268	38065884	0.331	7	8.16	15	14	71.56	145.64	3	11	17.92	4	16	39	18	19	20	17	140.52	14	14	36	20	14	13.8	20	18	110	14	13.8	29	17	40	18	3
chr15	78118065	78118369	0.041	8	5.96	3	11.32	5	3	3	5	6	2	4	9	3	6	4	2	3	5	8	10	5	5	2.8	10	12	3	8	5.5	8	7	14	7	4
chr3	133265949	133266878	0.05	6.36	7	4.92	10.6	13.68	4	5.44	5.92	5.32	7	16	16	15	8	10	7	7.64	9	16	8	15	12	5.6	19	9	12	8	3.4	14	11	17	14	3
chr3	10184441	10184715	0.048	8.6	13.6	14.2	11.96	62.8	1	4	10	21	52.84	7	13	12	8	11	7	7	8	8	10	9	13	9.7	5	7	9	6	3.7	18	5	9	10	4
chr1	206645947	206646154	0.048	4.8	7.24	4	26.28	20.04	1	2	5	3	9.68	9	6	79	6	8	5	4.96	9	11	7	14	12	2.8	8	10	5	10	2.8	28	7	17	8	3
chr12	131847856	131848378	0.079	8.8	6	2	14.56	11.56	3.8	8.24	8.8	6	4	8	13	10	12	6	6	1	11	15	9	9	7	6.9	7	6	8	5	3.7	12	9	20	10	3
chr7	618698	619269	0.045	3	10.84	4	3.84	1	2	8.36	5	10.88	5	6	6	7	11	5	3	4	6	8	5	6	10	1.4	3	6	3	12	5.5	9	8	7	7	3
chr21	39498844	39499036	0.05	1.36	5.24	3	4.08	5	3.52	2.04	7.64	4.24	4	22	20	35	8	21	10	218.32	18	13	5	33	17	12.4	29	8	417	23	2.8	22	13	58	17	4
chr4	184579754	184580903	0.587	5.36	33.48	62.96	3.4	67.6	4	6.44	75.96	4.2	23.04	17	43	30	20	92	13	36.56	15	15	13	18	22	12.4	13	13	25	9	3.7	37	54	19	17	3
chr22	40086269	40086672	0.058	7	0.84	1.04	8	4.96	3.76	4	6.96	6	4	8	7	3	10	6	8	6.12	4	5	8	6	14	3.1	12	6	5	4	3.9	9	8	8	6	2
chr8	26047690	26048252	0.058	2	7.04	10.72	13.04	24.6	7	5.8	10	5.44	4	10	17	7	9	14	5	7.4	11	13	7	17	12	5.6	6	10	12	16	7.3	8	11	10	15	2
chr4	175204687	175205360	0.089	9.16	225.52	117	5	89.48	3	3	308.4	8.72	13.72	27	26	17	23	39	20	14	29	33	14	33	42	26.3	24	16	15	37	10.1	182	175	37	19	2
chr16	81592505	81592722	0.046	1	9	2	12.76	6	3	1	6.48	12.12	17.44	2	4	8	5	8	14	5	5	11	7	16	9	5.5	5	5	11	9	2.8	10	6	13	10	2
chr20	33878440	33879097	0.061	7.8	7	2	6	2	5.76	4.88	5.88	6.36	4	8	7	6	4	5	4	1	7	2	5	6	6	2.8	2	6	6	6	5.5	7	8	5	7	3
chr16	51148358	51148704	0.085	5	7	2	18.88	16.44	12.36	5	10.44	8.16	5.2	8	6	7	7	10	7	9	9	6	7	7	10	5.5	7	5	8	2	0.9	12	12	9	11	2
chr11	2429675	2430134	0.056	2	6.4	1	5.72	4	4	2	9	6	3	4	7	5	5	6	6	4	6	2	3	4	6	1.4	2	6	4	5	4.6	6	5	5	7	2
chr16	19918792	19919161	0.078	7	5	3.16	12.28	22	4.16	3	9.76	1.68	6.52	33	23	45	11	28	17	383.48	26	31	14	33	26	12.4	21	19	805	21	1.8	53	23	92	30	3
chr18	47139250	47139988	0.106	5	26.84	9.4	28.2	34.56	3	6	10	10	4.04	25	30	18	15	36	15	7.76	21	36	41	25	18	45.6	13	22	22	14	5.5	30	22	31	24	6
chr3	193724025	193724166	0.04	2	2	4	5	5.96	5	2	7	1.8	5	9	9	19	9	10	7	36.64	9	5	2	13	6	4.1	11	7	32	5	2.8	13	7	16	13	6
chr19	48980561	48980955	0.063	4.04	6.48	0.96	6.04	6	2	10.2	16	8.04	4	6	6	1	7	9	2	4	6	8	6	8	12	1.4	3	5	7	5	4.6	5	5	7	3	1
chr12	125223498	125223814	0.039	2.24	5.96	1.88	8.96	5	2.84	2	3.8	4	4	6	9	7	7	8	10	4.28	4	7	5	15	6	4.1	6	2	5	10	5.5	9	5	26	10	1
chr19	56764097	56764562	0.132	25.56	8	3.72	10	12.88	4	2	10.64	3.96	4	23	18	21	17	29	18	396.84	26	37	27	24	29	31.8	15	16	211	12	3.7	33	19	100	26	3
chr14	76842162	76843040	0.198	3	4.96	44.44	16.8	99.96	78.6	2	9.44	5.84	8	10	34	10	12	25	13	8.56	7	14	16	12	19	8.3	6	11	22	11	6.4	72	26	21	16	4
chr19	2150113	2152253	0.797	7	25.2	81.16	40.72	100.52	3	9.44	123.6	17.28	215.32	17	63	14	20	40	11	13	24	46	20	18	349	77.4	13	17	9	14	9.2	261	35	23	95	3
chr5	112942243	112942555	0.078	8.76	5	4	12.64	21.68	4.52	2.56	5	3	5	20	17	19	10	18	19	228.88	11	24	11	28	22	56.3	22	17	513	16	1	34	14	56	19	3
chr2	238653402	238654026	0.152	4.04	12.76	2	26.36	13.12	1	5	11.08	15.24	21.44	24	49	20	11	23	14	274.8	19	16	19	28	21	9.7	16	17	511	13	4.6	38	19	47	21	4
chr2	74651749	74652161	0.04	5.36	10.4	2	5.6	4.68	4.28	7	8.52	8.36	5	6	8	6	6	11	10	3.92	6	9	9	15	6	6.9	9	4	4	6	2.8	16	11	9	17	4
chr3	176917283	176917598	0.051	5	5.76	4	14.8	13	4	4	7	4	11	7	10	7	12	7	5	4	4	10	6	7	5	2.8	6	6	8	5	1.8	7	4	6	7	2
chr19	12865171	12867183	0.059	5	5	2	5	7	4	4.36	9	5.88	5	10	10	6	5	11	11	6	9	5	9	10	10	4.1	4	6	6	15	9.9	11	5	8	11	4
chr7	73894465	73895404	0.317	8.76	19	9.08	29.08	42.48	4	3	12.56	19.72	19.84	14	43	26	24	19	13	8.28	15	16	15	24	75	26.3	12	11	20	13	8.3	159	45	16	16	4
chr18	12885499	12886062	0.135	5	9	5.64	12.88	31.96	3	3	2.28	7	4	13	22	30	15	27	20	5	19	17	7	32	18	22.1	24	12	13	15	3.7	22	13	20	12	2
chr10	13181163	13181474	0.072	0.96	6	1	7.8	18.6	2	3.52	2	2.44	4	8	10	8	10	11	12	1	10	17	2	12	16	23.5	8	7	2	11	1.8	12	4	17	9	1
chr11	69484738	69485624	0.401	4	11.6	4.4	10.92	7.84	4	7.96	12.08	11.28	10.32	22	18	14	18	39	14	461.12	26	22	20	24	20	19.3	14	17	293	12	4.6	44	22	111	23	5
chr7	31060341	31060721	0.088	5	8.16	2.08	23.36	20.76	4.36	3	7.8	2	3.6	7	11	10	7	15	5	6.4	8	19	11	11	12	8.3	8	10	14	13	2.8	16	10	29	9	3
chr7	639143	639496	0.073	2	7.44	2	9.92	7	2.72	2	4	10.48	5.56	7	7	2	4	3	5	7	7	4	7	8	4	2.8	3	5	5	3	5.3	4	4	4	4	3
chr2	220429807	220430852	0.251	8.6	84.36	12.84	43.6	68.12	2	9	40.56	7.72	6	21	37	20	20	52	19	7.52	37	23	33	43	32	20.7	29	24	25	12	5.5	60	60	29	22	7
chr9	96728142	96728437	0.065	3.28	11	1	9	3.16	2	4.4	3.92	5	2	8	10	7	6	8	5	90.76	10	7	7	9	9	5.5	11	8	95	4	3.7	15	10	25	10	4
chr10	134753678	134754268	0.192	4.24	3	4.96	3.92	3.12	2	2	2.8	3.36	1.44	8	18	10	8	21	11	175.64	18	13	6	21	13	6.9	13	8	310	9	6.4	30	9	44	12	3
chr5	141044387	141045013	0.203	3.76	4.64	3.04	9.36	11.48	2	6	7	10.28	6	26	18	22	10	18	15	312.72	24	29	12	32	31	13.8	7	15	323	17	5.5	56	21	80	26	2
chr12	99090084	99090311	0.047	4	14.68	9.72	12.96	25.36	1	1	13.56	4.32	7	12	15	18	12	19	12	3.8	8	18	3	18	9	12.7	9	12	9	10	1.8	15	8	11	22	8
chr6	42421922	42422463	0.075	5	10.44	37.12	17.04	79.2	7	6	19.84	9.96	12.96	13	15	15	16	25	12	8.2	15	12	13	17	18	6.9	12	15	15	12	3.7	45	23	29	11	2
chr11	70671958	70673808	0.283	6.6	11	7.24	18.68	33.48	5.76	4	5.76	16.64	10.44	12	11	11	7	25	12	15	12	17	15	12	19	13.8	8	13	15	16	3.7	37	18	18	27	4
chr9	7536423	7536595	0.044	4.72	4.28	2	4.8	4	1.12	1.08	6.04	3	2	22	18	22	9	25	22	261.08	14	10	7	22	18	18	9	11	246	9	3.7	17	14	64	22	2
chr10	102276509	102276874	0.088	11.68	3	3	5.96	3	3	3	9.52	4	6.76	10	8	10	12	11	6	89.44	9	7	11	15	13	5.5	13	15	24	7	6.4	27	8	27	10	3
chr5	139020258	139020868	0.084	3	7.88	4.76	32.56	14.28	3.68	3	14.68	9	6	12	10	11	11	13	10	5	13	11	15	11	12	4.1	7	7	9	7	4.6	11	10	10	18	5
chr4	140690117	140690303	0.043	5.12	7	1	2	3	1	5	4.56	1	3.6	16	53	15	12	19	12	125.04	13	14	11	39	17	6.9	29	9	96	16	6.4	20	17	74	18	3
chr11	116574116	116574636	0.161	3	8	8	21.92	11.6	7.4	4	9.12	6	7.36	17	11	11	10	11	8	21.04	12	10	23	18	14	15.2	11	22	17	7	6.4	50	20	25	12	3
chr9	131855875	131856475	0.041	2	5.76	2	10.56	4	1	3	6	6	3	6	5	7	8	12	5	5	7	8	8	7	7	4.1	5	8	3	7	5.5	6	5	9	8	2
chr2	85569411	85569600	0.043	4	7	2.48	26.52	14.32	1	10	8	10	3	9	9	10	12	10	3	10.84	6	6	7	11	10	8.3	7	11	9	5	6.4	15	5	9	18	2
chr4	1098561	1098788	0.043	6	11.92	2.96	11	7.92	4.96	1	7	2	3.88	5	17	3	6	8	7	23.16	6	10	10	8	10	4.1	12	6	11	6	5.5	9	6	10	4	3
chr14	104171337	104172709	0.075	5	7.48	4	5.72	5.24	3	14.96	6	14.12	5.2	8	6	6	11	9	4	10	7	5	11	6	11	2.8	6	7	6	4	6.4	13	8	13	16	4
chr19	48953606	48954491	0.046	4	4.24	3	2.04	2.44	3	25.36	7	17.16	10	8	5	4	8	9	5	3	6	7	3	6	8	2.8	7	7	3	5	5.5	7	7	8	7	2
chr19	8034099	8034901	0.235	6.6	30.32	9.68	54.16	31.72	2	9.2	27.16	15.72	12.96	13	19	14	15	22	15	9.08	17	46	14	26	65	92.6	10	10	11	14	5.5	65	27	15	59	3
chr19	32895994	32897355	0.531	4	72.32	62.8	4.8	65.36	4	2	128.36	9.56	14.84	13	38	16	16	54	20	16.12	37	39	15	22	21	16.6	10	14	9	22	4.6	57	127	30	17	3
chr4	90176042	90176235	0.049	3.56	5	1	4	3	5	2.4	5.96	1	7	16	10	18	14	13	16	147.72	9	20	4	21	18	23.5	11	8	114	7	1.8	16	9	72	14	3
chr9	95803346	95803761	0.117	12.52	7	2	5	2	2	5.28	5	12.04	6.44	9	10	8	5	16	8	4	8	13	3	8	8	34.5	7	8	6	10	4.6	8	9	11	61	3
chr19	51897342	51898036	0.142	6	52.48	68.68	12	86.92	2	4	92.2	2.56	8.76	22	17	28	12	103	9	8.96	31	26	13	31	39	35.9	17	17	17	190	3.7	42	95	28	25	3
chr3	14460353	14460665	0.066	7	5.52	4	11.32	9.72	2.48	7	5.32	10.6	24.84	15	12	33	4	11	13	4	13	10	8	14	7	9.7	10	11	14	5	3.7	24	16	22	8	2
chr22	50873256	50874328	0.057	4	5	1	2	1	3	10.48	6.44	12.32	4.72	7	4	5	6	7	9	4	5	8	6	5	7	2.8	4	4	6	10	7.3	7	6	5	8	3
chr7	1514927	1525444	0.267	7.32	8	3	7	9.28	4	17.8	14	10.2	6.84	8	10	10	7	9	8	16	7	8	9	7	10	3.4	7	9	11	8	8.3	10	8	13	18	4
chr12	124933695	124935427	0.083	6	13.8	4	6	5	4	9.44	8.04	16.04	16	9	7	8	7	7	5	9.96	8	10	6	9	17	6.9	8	7	9	6	4.6	9	9	10	9	1
chr16	85283574	85284181	0.077	5	6.52	2	13.64	5.88	2	3	6.32	13.96	10.16	7	8	6	11	11	9	2	5	6	5	6	8	2.8	6	4	6	7	4.6	8	7	11	7	3
chr9	132248227	132248745	0.077	5.04	12	1	13	10	14.84	2	6.44	3.88	5.32	7	13	5	5	11	4	5	10	6	3	15	12	6.9	7	9	9	10	7.3	13	14	12	7	4
chr18	77213880	77222212	0.193	7.56	10.8	6.24	28.52	13	5	8	9.28	8	7	8	14	8	11	10	10	8.96	11	8	12	17	9	11.1	9	12	7	10	8.3	12	13	9	10	5
chr1	247241537	247242434	0.306	4	60.04	82.28	11.04	57	3	4	139.92	7	57.76	20	19	26	27	49	16	15.4	44	28	14	23	23	12.4	16	20	44	19	3.7	83	178	30	25	4
chr2	178628381	178628735	0.056	7.28	4.64	17.72	13.4	89.2	4	3	11.2	10.56	4	20	22	31	17	29	13	287.52	19	31	20	31	25	44.2	20	19	77	8	5.5	38	20	80	23	4
chr11	128523719	128524017	0.053	4.88	8	1.48	16.32	16.92	7	2	10.72	4.88	3	12	250	14	6	17	13	43.48	5	7	10	26	35	24.9	147	9	67	9	2.8	34	21	146	20	3
chr20	10415607	10416106	0.118	4	38.84	65.84	3.12	65.6	2	6	45.48	5.36	13.12	104	92	17	54	177	26	5.76	36	45	28	31	52	26.3	17	16	24	17	3.7	82	81	49	22	1
chr18	72264542	72266097	0.267	3	33.56	88.16	6	95	4.8	3	59.8	10.28	10.92	18	22	15	20	27	9	12	26	15	29	19	24	9.7	8	15	19	12	3.7	65	88	34	16	3
chr3	49498878	49499539	0.109	3.8	54.6	14	29.8	36.72	7.2	5	26.52	2.08	4.8	14	19	18	14	72	13	31.4	20	22	25	23	21	9.7	10	13	27	20	1.8	35	44	34	16	5
chr20	61367419	61368284	0.078	8.6	5	3.8	10.48	7	8.08	4.84	9.44	5.36	6.16	11	8	4	23	13	10	9.04	6	7	8	16	7	2.8	6	9	7	12	6.5	12	7	12	11	2
chr2	85346976	85347462	0.143	6	7.36	8	19.52	27.68	8	2.48	6	9.64	4.24	21	20	24	13	29	24	24.6	12	40	24	28	31	40.1	17	20	50	13	3.7	33	33	27	34	9
chr13	113707405	113707629	0.041	3	5.12	1.68	2	3.28	1	4	2.72	10.12	3.68	6	16	2	10	3	3	6.96	3	6	7	3	5	5.5	5	4	6	6	9.2	10	6	6	8	2
chr10	114067616	114067977	0.097	2.16	7.72	2	17.8	14.96	7	4	7	4.32	3	28	14	26	14	26	15	308.48	20	19	14	46	24	11.1	14	13	377	11	1.8	26	16	79	20	5
chr1	49381921	49382187	0.056	8	11	1	9.52	7	2	1	3	3	4.48	12	9	12	9	12	8	93.68	14	14	8	15	13	6.9	17	13	92	8	1.8	12	12	41	14	1
chr12	112954114	112954439	0.053	8	4	3	4	4	1	5	3.6	4.64	4	6	8	7	8	6	10	6.28	11	3	5	8	3	3	3	7	8	5	2.1	5	6	7	5	5
chr2	229044861	229046670	0.095	9	9	29.44	13.56	109.28	75.08	2.8	16.92	11.36	3	15	18	10	15	17	11	24.84	16	16	26	15	19	31.8	11	9	74	13	8.3	25	13	23	17	3
chr15	102027327	102031609	0.503	15.48	4	13.44	16.76	63.56	50.12	5	10	7.88	6.6	13	36	14	15	10	12	18.44	10	13	32	9	11	9.7	7	10	15	7	9.2	33	13	18	13	4
chr19	5678107	5678637	0.054	2.64	6	2	4	3	1	8	8	8.44	7	6	5	4	8	6	9	2	6	3	4	7	8	1.4	5	8	4	5	4.6	6	3	6	8	2
chr14	50998473	50999972	0.245	5	40.48	68.12	21.08	131.64	3	5	98.32	6.2	38.64	18	27	18	27	32	18	193.44	31	37	22	32	42	11.1	12	18	379	12	3.7	74	54	40	21	4
chr19	42834736	42835145	0.039	7	4.36	3	8.04	4.76	6	5	5.72	10.16	13.72	8	10	5	8	8	8	5	4	2	6	5	9	4.1	4	6	3	7	2.8	9	6	6	9	1
chr13	114889799	114890371	0.059	4.08	5	4	4.48	3	1	5.96	5	8.2	20.48	6	5	4	8	5	8	3.36	8	11	9	5	12	2.8	6	12	4	6	8.3	14	8	10	9	3
chr1	204167768	204168095	0.058	4	9.8	5	9.8	4.96	1	2	4.96	7	5	12	15	11	7	13	16	28.16	15	6	8	25	26	12.4	7	7	43	8	5.5	48	8	12	10	1
chr2	231728346	231732329	0.358	7.28	41.44	48.96	33.12	112	7.96	9	68.92	13.6	80.4	16	31	25	33	30	11	31.28	18	21	27	30	18	15.2	13	14	22	18	6.4	72	37	38	24	5
chr11	128603550	128603994	0.114	4.2	23.6	8.88	19.88	49.56	4.48	3	24.08	6.76	10	14	22	28	13	36	21	4.92	29	95	22	38	59	212.8	22	12	25	13	4.6	58	50	30	38	3
chr12	132083141	132083780	0.308	2.76	6.4	4.04	6	4	6	1	3	5.76	4	5	9	4	5	10	10	7	10	8	5	10	11	2.8	6	6	11	6	3.7	7	6	20	13	3
chr13	111209990	111210454	0.044	6	9.6	6	11.88	6.08	2.12	5.24	5.84	9.44	16.8	4	5	7	4	8	5	2.12	6	7	9	8	11	4.1	5	6	8	4	3.7	6	9	9	6	1
chr15	77956129	77956600	0.046	4.4	10.8	1	23.96	8.52	5.6	3.08	4.72	5	4	6	13	9	9	11	9	7.96	7	9	5	16	12	4.1	11	6	16	7	5.5	20	12	14	12	3
chr22	50763309	50763570	0.039	4	5.6	2.8	5.8	1	9.96	3.64	6.08	2	3	6	6	8	2	5	3	4.52	5	7	6	3	8	1.4	8	8	4	3	0.9	6	6	4	12	1
chr9	71705367	71705612	0.047	7.04	26.36	27.64	8.8	89.12	1	2	14.8	3	3.84	6	14	15	12	20	9	3.36	16	17	15	17	17	6.9	6	13	20	6	1.8	28	13	36	18	3
chr9	139135531	139135823	0.05	5	12	5.08	18.24	19.92	3.4	10	19	18.08	71.72	9	13	5	6	9	11	2	7	8	1	8	7	5.5	5	7	5	9	5.5	12	5	7	6	2
chr11	75906378	75906635	0.046	3	2	2	1.04	1	3.12	3	4	11.36	3.92	5	3	5	7	9	5	10.76	3	5	3	9	7	2.8	2	5	7	6	2.8	11	4	8	5	1
chr8	22045999	22046675	0.272	3	6	4.64	18.24	16.2	5	2.84	11.44	10	2	32	30	28	17	35	40	270.2	22	114	35	188	120	192	18	22	114	14	9.2	178	41	71	109	2
chr11	67887965	67889976	0.637	7.52	50.36	60.92	39.92	84.72	3	5.88	46.44	16.36	176.16	11	19	31	33	42	18	10	26	24	26	25	21	12.4	10	17	15	14	6.4	55	201	76	29	4
chr22	19864473	19864803	0.045	1	8	1	2.52	1	1	3	7	2.16	3.08	5	5	4	4	3	6	4.44	5	6	5	3	8	1.4	2	5	6	3	6.4	3	5	6	15	3
chr12	131579084	131580678	0.056	4.52	6	4	4	2.92	4	4	5	4	6	6	6	6	8	5	6	7.48	6	7	10	7	7	2.8	6	6	9	9	4.6	8	6	10	13	4
chr15	53085214	53085421	0.045	7.56	1	5	21.84	12.12	36.92	3	1	14	5	5	8	8	8	13	4	5.92	13	10	7	9	12	4.1	10	10	5	12	7.3	14	11	7	17	3
chr6	148921062	148921459	0.117	4	25.72	7.08	8	15.96	1	2	7	2	3	17	38	34	13	40	24	4	10	15	16	38	17	23.5	18	12	18	13	1.9	18	164	39	11	4
chr8	11429287	11429691	0.083	1	2	2	6.68	4	2.36	1	6.52	2.76	6.52	7	6	8	6	7	10	5	4	9	7	9	6	2.8	7	8	7	6	4.6	9	5	14	9	5
chr22	50682637	50684512	0.569	10.88	34.52	69.36	17.64	114.48	2.84	5.48	64.24	10.8	34.92	48	77	15	17	61	18	32.76	26	23	20	40	45	18	11	15	13	17	5.5	112	84	27	25	4
chr22	24235490	24238004	0.544	5	71.44	76.6	28.28	130.96	3.92	10	106.64	11	31	26	44	36	24	39	17	214.84	28	40	28	32	38	33.2	12	24	59	80	5.5	91	91	89	53	7
chr9	113799709	113801499	0.255	4	4.92	37.64	10.48	81.64	26.72	3	23.48	5	12.76	11	28	13	11	17	12	66.24	12	15	17	14	21	9.7	13	12	72	12	9.2	36	19	20	11	5
chr11	2735400	2735665	0.042	4.36	5	2.84	10.84	2.2	17.12	3	1	4.04	3	5	4	6	5	2	4	2	5	3	2	6	4	5.5	1	2	6	3	6.4	5	4	10	10	1
chr15	89345435	89347956	0.379	10.44	8	41.96	16.56	114.64	125.68	8.24	12	10.24	7.44	11	11	17	11	16	10	13.28	16	12	18	12	17	19.3	9	10	15	15	11	30	34	13	18	4
chr19	34636608	34636894	0.057	3	7	5	10.84	16.76	3	3	7	4.04	5.4	26	19	12	9	18	15	186.88	22	17	4	20	19	6.9	16	14	448	7	4.6	38	15	61	14	1
chr10	128437695	128437960	0.059	8.52	1	2.56	5.72	5	3	4.8	3	8	3.72	24	58	26	12	21	12	350.4	12	21	12	22	21	8.3	81	11	373	10	4.6	23	19	66	19	8
chr1	221060382	221061191	0.076	6	4	7.16	20.08	37	165.24	3	5.4	16.92	3	10	14	9	11	17	5	16	12	9	34	13	13	1.4	7	11	27	6	41.3	17	21	11	9	3
chr10	97054733	97055552	0.081	5.72	7	19.24	30.32	67.44	37.08	4.48	13	2	6	13	33	11	9	22	8	8.36	10	23	14	20	20	8.3	8	19	14	11	7.3	17	21	23	12	5
chr17	80881272	80881863	0.058	2.32	12.08	2	5	2.2	3	11.2	6	9	8.56	6	7	13	5	4	7	1	7	3	3	8	5	2.8	6	7	4	6	5.8	6	5	7	10	4
chr10	134620996	134627044	0.334	7	7.48	3	8.76	6.76	4	4	8	7.32	6	7	11	8	8	13	6	10	12	9	10	8	11	6.9	7	11	6	7	5.5	11	9	10	10	5
chr1	35388829	35389174	0.064	6.24	5	4	10.92	17.12	5	2	3.56	6	6.64	12	8	5	9	14	14	5	8	9	5	10	8	5.5	9	13	11	8	2.8	22	17	9	14	3
chr2	58468074	58468792	0.197	8.2	80.72	80.4	17.6	70.76	2	3	155	5	26.84	20	36	34	30	32	21	16.04	47	30	27	29	31	24.9	8	14	31	229	5.5	58	131	31	27	3
chr20	48937693	48938272	0.156	5	16.72	3	21.2	21.12	2.68	2.52	9	4.16	5	9	25	10	8	19	18	10.88	16	14	17	64	14	5.5	16	19	16	8	2.8	28	23	28	14	4
chr9	100980970	100981697	0.138	11.32	28.04	7.92	15.72	29.72	2	3.48	14.4	6.48	3.36	43	13	13	9	27	12	7.6	29	24	16	17	23	19.3	15	14	16	10	4.7	31	45	44	19	5
chr10	28030028	28035687	0.291	8.96	9	37.04	32.96	115.08	157.04	4	31.16	14.84	5	24	73	78	16	29	17	130.64	26	52	45	36	30	107.8	15	16	139	86	18.3	35	56	44	19	4
chr9	23824712	23825148	0.129	2.72	5.52	29.28	8.76	80.32	15.44	1	7	25.68	10	19	24	6	16	39	13	3	12	14	35	11	36	6.9	10	13	16	11	4.6	194	19	46	13	5
chr1	954528	957787	0.601	3.92	26	33.48	28.64	73.4	8.36	8	49.64	13.48	25.2	9	24	10	12	16	13	52	17	15	27	19	18	5.5	9	12	13	12	7.3	39	19	29	15	4
chr15	29488583	29488760	0.04	3.36	13	7.44	16.12	26.32	1	2	12.28	7.2	6.24	18	15	13	8	14	14	8.6	7	14	19	8	15	5.5	8	6	17	9	1.8	22	10	23	11	3
chr1	4695059	4695187	0.038	5.08	3	2	9.52	8.92	2	1	6	6.08	2.04	6	8	9	9	7	3	1	7	7	8	9	13	2.8	4	14	11	4	2.8	18	7	16	6	4
chr9	36165925	36166992	0.238	4	5	20.24	8.92	56.56	4	6	14.8	4	8.6	13	32	16	14	20	11	225.28	19	22	20	37	23	8.3	17	14	307	21	3.7	39	21	63	20	2
chr5	154996441	154996677	0.056	2.68	4	1	6.52	5.64	1.2	4	2.32	2	6	25	18	16	14	17	9	197	16	28	5	20	18	9.7	8	17	532	12	4.6	22	7	54	20	1
chr22	38147217	38148107	0.07	2.72	10.24	3	10.4	10	4.92	9.72	5.56	15.72	9.04	11	8	4	11	6	7	4	9	8	6	6	6	1.4	9	5	6	9	3.7	13	7	10	10	3
chr22	22336878	22337415	0.168	2	25.2	82.64	6	67.24	2	1	49.24	2	15.68	24	38	32	25	38	23	5	44	26	26	45	44	6.9	7	27	16	18	3.7	85	161	128	32	3
chr19	52111081	52111664	0.173	11	2.84	2	7	2	4.88	3.68	4.96	4.68	4	13	16	21	11	22	10	306.52	19	11	14	28	50	24.9	11	13	114	11	3.7	98	12	201	12	5
chr1	45271209	45275215	0.567	10	100.4	8.32	49.64	50.56	3	11.36	63.6	10.4	7	17	37	21	15	44	34	22.24	34	76	19	113	63	110.5	34	20	23	11	6.4	57	85	46	29	6
chr16	4359620	4360282	0.219	6.8	10.24	8.52	28.44	21.96	3	2.16	11.92	4	6.48	19	23	15	18	23	31	322.76	22	29	25	36	25	27.6	12	17	72	17	7.3	66	47	95	27	2
chr15	90649771	90650297	0.082	6.56	10	2	22.92	11	3	2.28	9.72	4	3	9	15	13	9	9	10	4	8	9	7	24	8	4.2	12	9	8	7	4.6	16	6	16	10	3
chr2	232328420	232330378	0.533	10.32	148.72	106.96	26.8	114.32	3	7.4	383.48	17.16	204.2	110	64	16	38	216	19	11.72	80	154	12	32	116	85.7	18	20	11	29	7.4	96	491	21	349	4
chr15	66238057	66238277	0.05	4	6	4	4.92	2	4	1	1	5	4.04	12	9	6	9	16	8	92.52	11	5	11	13	11	2.8	15	5	106	12	3.7	31	9	33	15	4
chr19	11286279	11286900	0.048	2	10	3	4	1	2	7.56	4	9.88	6.72	6	6	4	8	5	7	4	4	6	5	8	8	2.8	6	7	3	7	8.3	6	7	5	6	1
chr19	42866266	42866750	0.041	4	8	2	8.76	8.6	1	6.2	6.88	7	3.12	5	6	7	5	4	8	6	7	8	6	4	10	2.8	6	5	6	7	4.6	7	3	8	8	2
chr12	2799868	2801202	0.215	5.84	15.68	42.68	19.52	105.44	28.08	2	25.52	3	3.92	11	19	13	21	18	10	43.2	15	25	16	20	45	24.3	7	11	19	16	3.7	79	17	25	19	3
chr19	48995719	48998224	0.935	6.84	46	32.84	37.2	72.16	12.12	5	42.56	9.92	8.6	15	19	10	14	23	14	7.48	16	12	10	21	16	6.3	17	14	14	12	8.3	39	27	28	26	5
chr1	16361364	16362453	0.074	4	3.6	4.08	8	4	3	2	4.56	6	4.92	3	4	2	3	2	4	15	2	3	1	2	3	2.9	3	4	2	4	7	3	7	7	5	1
chr6	52099109	52099262	0.039	2.56	6	3.2	10.68	5.56	3	1	1.2	2	2	16	20	15	10	17	10	224.72	21	12	9	25	20	4.1	10	11	303	10	2.8	19	17	46	19	1
chr17	1015942	1016511	0.136	12.24	6.32	3	10.8	5.44	6.32	7.92	6.24	5	4	6	7	7	13	29	10	4	13	10	6	7	8	50.6	9	16	7	9	6.5	14	10	21	28	4
chr4	40936733	40937030	0.068	4.44	9.8	5.28	10.76	25.88	2	6	7	2	6.04	17	21	22	14	22	18	7.44	8	13	10	25	20	9.7	46	7	12	8	4.6	22	4	23	15	2
chr8	37593733	37594545	0.258	9.84	20.24	75.72	4	88.8	3	1.68	55.04	5	11.96	120	46	27	17	334	17	201.8	23	33	21	44	68	31.8	17	18	322	69	5.5	153	88	50	40	3
chr20	32888858	32889294	0.092	3.24	10	11.16	21.92	33.76	2	8.76	12.24	17.32	114.32	6	11	10	7	14	5	16.76	12	10	11	8	16	13.8	5	10	6	8	4.6	15	13	10	14	3
chr19	49620743	49623991	0.829	6.68	39.68	58.96	16.24	95.2	64	3.6	55.56	15.2	10.44	21	104	16	57	45	38	18.08	21	23	20	107	28	12.4	9	12	18	15	6.4	90	72	54	19	3
chr11	67208491	67211517	0.88	6	13	47.44	21.84	70.08	3.48	13.92	19.84	14.48	17.44	8	31	16	13	19	8	8	14	13	8	17	16	4.4	8	10	18	9	7.3	44	22	16	30	8
chr12	54965116	54965651	0.076	5.84	13	11.4	22.2	35.2	3.92	4	5.84	4.16	4	20	10	17	13	16	13	55.2	17	12	8	18	64	58	17	37	163	11	4.6	38	15	17	17	1
chr12	121925255	121925458	0.045	6	7	1.36	9.28	4	1	5.04	4.6	10	23.96	7	7	7	11	9	7	39.72	9	10	6	13	10	5.5	5	11	16	4	4.6	22	9	17	12	6
chr19	10992086	10992426	0.059	1	11.8	7	28.64	17.08	2	6	9	12.48	39.56	9	9	5	10	18	14	2.16	15	19	13	17	9	4.1	7	12	13	7	4.6	14	13	12	13	3
chr4	3515337	3515811	0.072	4	8	1	8	1	2	13.04	5	4.84	5	5	5	8	6	7	6	14.28	6	5	4	4	5	1.4	6	3	9	6	8.3	7	6	8	10	4
chr11	116228504	116229420	0.23	8.04	11.64	3	29.2	18.16	7.76	4	9	4	5.4	19	14	13	16	30	11	353.8	20	21	33	53	27	22.1	6	12	258	15	6.4	28	19	88	27	4
chr1	112451770	112451928	0.04	4.16	12.4	4.76	5.68	5.92	4	4	6.56	2	5.88	11	10	15	8	24	12	4	9	10	7	11	25	29	13	6	8	8	3.7	26	8	31	9	3
chr14	103382773	103384796	0.467	10.32	8	5.08	15.96	4	5	4	11.32	8	10	14	20	14	17	23	12	214.64	20	15	22	24	18	13.8	12	18	348	8	8.3	19	16	63	12	5
chr17	46664226	46664458	0.041	5	4	3	6.96	2	168.64	3.8	1.16	12.6	5.2	5	14	2	8	8	12	1	4	4	8	6	8	2.8	3	11	6	6	13.8	6	4	3	8	2
chr20	46844357	46844746	0.072	3.24	4.08	2.96	8	5.84	2	3	5	5.36	2.68	3	5	7	7	6	3	2	3	10	3	5	8	2.8	5	5	9	6	3.7	9	8	7	7	2
chr19	5585204	5587421	0.489	7.76	17.48	14	36.52	93.84	3.28	8.72	19.64	13	13.32	12	28	53	10	24	12	11.76	14	14	22	21	23	8.3	13	17	10	10	5.5	49	19	22	19	3
chr16	46877947	46878473	0.077	4.76	5	1	5.56	5	5	1	4.24	2	5	5	4	3	8	8	5	6.64	7	5	9	6	9	2.8	8	4	5	4	6.4	4	8	9	14	1
chr19	6421401	6421577	0.036	3.84	8	2	1	4	1	20.24	2.44	19.8	112.72	4	3	2	3	8	7	0.48	5	1	4	7	7	0	3	10	3	2	5.5	11	4	6	8	1
chr17	46685264	46685407	0.038	4	1	1	3.68	4	140.24	1	3	11.32	3	5	10	4	5	7	5	1	1	6	8	7	7	3	1	7	4	3	19.2	6	7	2	8	3
chr7	44804145	44805501	0.064	6.44	10.44	2	6.32	4	3.68	20.04	8	9.96	12	6	7	6	7	6	5	34.12	8	8	5	7	12	6.9	4	8	24	10	6.4	9	12	10	15	5
chr12	112198018	112198099	0.035	5.44	3	2	13	7	1	3	5.88	3.88	4	3	6	3	4	8	3	4	5	6	2	5	7	1.4	6	6	5	3	0.9	3	2	5	12	4
chr9	133263292	133263742	0.089	10.2	5	1.4	4	4	3	6.6	2.64	3.84	5.52	6	10	8	10	8	6	8.6	8	10	6	16	9	4.1	6	9	5	12	5.5	13	7	19	9	3
chr22	24570741	24571722	0.449	11.32	14	1	10	4	3	3.72	14.08	11	5	22	16	17	10	25	15	342.6	28	17	15	32	25	9.7	18	12	281	12	6.4	99	29	116	16	4
chr5	178749849	178750320	0.05	6	5.08	1	7.12	5.28	4	5	8	6	7	5	7	3	5	7	4	18.8	4	5	9	9	8	2.8	8	7	30	5	3.7	12	6	15	14	4
chr1	115879878	115881652	0.372	5	8.88	47.36	13.24	131.92	33.92	3.52	13.52	11.48	6	13	47	15	20	19	14	24.8	18	13	26	22	15	9.7	12	9	19	16	6.4	39	32	17	14	7
chr2	130669841	130670015	0.037	1	4.52	3	1	3	1.64	3.52	1	3.88	3.64	5	5	8	6	7	6	12.28	7	4	5	6	5	0	5	5	19	6	5.5	8	5	9	10	4
chr6	21587147	21589873	0.186	9	8	72.72	17.48	201.28	26.32	6.72	22.96	6	9	29	40	19	25	26	20	273.6	19	36	33	34	34	12.4	16	17	393	18	11	97	32	73	29	5
chr4	151170872	151171089	0.042	2	2.24	1	8	4	2.6	3	10.28	2	3	8	9	5	3	5	7	2	8	6	14	7	6	1.4	6	6	4	4	2.8	5	6	9	12	2
chr15	68846398	68846753	0.06	4	5.96	3.68	11.08	12	3.52	1.92	5.76	11.92	4.92	17	18	13	10	23	23	210.92	16	18	12	26	15	6.9	10	15	322	12	3.7	27	16	47	22	3
chr5	150804666	150805100	0.081	4	8.72	8.88	20.92	28.48	1	6	5	7	5	14	13	28	13	18	13	5	18	13	36	22	19	9.7	10	15	20	12	3.7	29	36	22	13	4
chr1	145542685	145543252	0.167	8.24	15.68	11.24	19.76	50.92	4	4	15.96	13.04	5	32	23	34	22	44	14	477.6	31	29	20	46	33	12.4	21	20	521	19	2.8	61	46	106	35	3
chr6	27279627	27280823	0.094	14.28	7	53.76	15.64	130.76	78.2	3	23.68	7	4.76	23	68	19	16	30	14	229.84	23	27	24	45	26	70.5	18	18	420	15	12.8	103	50	51	22	6
chr6	167764288	167765243	0.12	8	8.48	27.64	13.2	124.96	43.24	4	32.72	3.84	6.36	28	23	26	18	35	19	416	32	43	21	42	42	40.4	24	15	165	15	10	64	32	81	23	3
chr7	128552796	128553644	0.057	4	3.76	2	3.96	3.88	14.04	5.28	5	5.96	5.68	3	3	2	3	4	2	8	2	3	5	2	3	0	2	1	4	1	1.8	1	1	2	3	2
chr20	48898544	48898940	0.099	5	12.16	3	7	5	2	1	11	9	5	15	11	11	4	17	6	127.12	19	14	14	22	7	2.8	9	13	45	10	3.7	16	9	41	18	5
chr6	170352285	170352598	0.05	4.36	5.24	1.92	9.96	5.72	5.32	2.72	4	4	5	5	5	10	8	5	3	10.28	10	6	3	7	7	6.1	5	6	5	9	4.3	7	4	7	8	5
chr15	33602607	33604350	0.274	6	5	33.92	13.56	97.12	47	5	11	10.2	3.64	18	31	15	12	13	12	85.04	16	13	26	16	18	11.1	10	11	85	10	11	30	26	28	13	3
chr3	193994630	193995891	0.112	6	13.84	2.96	15.32	6	7	3	5.92	3	4	10	8	8	7	8	8	7	7	9	12	10	10	5.5	6	5	10	11	3.7	11	7	14	13	5
chr5	53816195	53816645	0.069	3.52	11.76	13.76	12.08	53.2	3	6.96	28.52	10.84	43.88	9	10	9	4	8	6	7	12	6	4	15	15	4.1	9	12	17	6	2.8	11	12	11	12	2
chr17	48762109	48762431	0.063	3	8.6	7.96	20.84	6.6	1	2	11.6	3.36	3	5	7	4	6	13	13	5.92	11	9	10	11	12	8.3	8	9	12	6	3.7	10	6	20	12	6
chr17	73474480	73475108	0.066	4	11	7.2	15.4	14.68	2	5.2	11.8	7.68	9	8	4	11	8	7	7	4	13	10	10	11	11	13.8	9	10	7	12	4.7	11	11	10	11	2
chr15	27124776	27125213	0.092	3	5	2	4	3.12	3	6	4	4.52	4	7	11	8	7	7	10	3.56	4	8	5	7	6	6.9	7	9	7	7	3.7	13	7	10	10	3
chr2	119913056	119916959	0.51	5.56	19.16	41.28	18.68	137.8	71.64	4.92	21.04	10.2	6	15	32	88	21	42	13	70.84	21	23	68	21	33	19.3	14	15	63	13	16	80	28	99	17	6
chr5	122180454	122182165	0.58	6.28	21	50.96	11.44	85.24	8	2	42.08	8	14.48	13	77	19	21	23	12	8.92	28	21	23	26	28	19.3	176	13	29	17	4.6	63	31	25	26	5
chr2	233242486	233247448	0.246	8	7.44	5	12.28	14.48	13.52	9	7	11.8	5	11	12	6	8	10	6	30	12	7	9	11	11	3.3	6	10	15	8	10.2	11	10	10	8	4
chr12	132894752	132897052	0.146	5.32	7	4	4	3	9	5.76	8.88	8.6	4	8	7	6	8	7	7	8.92	8	6	13	9	12	1.4	4	10	5	4	6.4	5	8	12	9	3
chr7	36330997	36331435	0.1	9.8	6.68	6	15	12	3	7.36	6	6.36	5.56	31	20	27	16	31	16	332.68	17	14	15	33	27	22.1	12	19	736	17	5.5	27	16	78	24	3
chr2	62854858	62855182	0.095	9.8	8.08	3.92	9.76	9	1	1	8.8	4	3.28	9	10	13	10	11	11	24.84	9	15	1	17	10	4.8	10	8	24	11	3.9	12	5	14	10	2
chr19	42872398	42873243	0.09	5.68	6.56	3	17.2	8.36	4.24	3	6.48	4	5.4	9	6	6	9	12	4	8.72	9	9	4	9	10	2.8	5	6	4	8	3.9	10	7	8	9	2
chr2	198565758	198566008	0.061	1	6.2	2.44	8.72	3.16	4.2	2.76	2	4	14	7	5	21	10	7	5	20.52	9	6	3	8	6	3.1	4	8	19	3	3.2	7	5	13	4	1
chr16	25245173	25245286	0.038	2	6.04	2.64	2	9.52	3	5.12	3.88	3.04	3.52	22	17	19	10	24	12	427.68	21	11	7	40	28	33.2	14	15	193	12	5.1	25	9	89	26	2
chr2	121732585	121732748	0.038	4	2.96	2	3	1.48	1	6.16	2.4	6.84	7	3	7	3	3	4	5	1	7	6	7	2	5	0	4	2	7	5	8.3	10	4	10	9	1
chr15	77223618	77224728	0.562	7	47.84	79.24	10.6	80	6.64	4.64	119.12	6.88	60.36	14	18	11	23	35	9	5.72	26	22	14	19	20	12.4	12	15	12	13	3.7	50	96	18	21	2
chr3	138698535	138698955	0.091	5	5.52	3	9.6	6	9	2.64	6.48	5	4	17	17	16	13	18	26	178.92	18	10	9	41	17	5.6	6	12	139	14	4.6	24	18	29	19	4
chr3	52389450	52389803	0.054	2	8	1	2	7	3	1.72	6.16	6.36	5.32	6	9	6	4	8	3	8.92	4	4	1	5	6	2.8	6	6	6	8	8.3	7	6	11	8	3
chr11	103472034	103472233	0.047	2.44	3	1	4	2	0.32	3	2	6	4.52	17	9	45	11	19	14	211.12	17	23	4	32	26	6.9	16	11	423	15	2.8	21	18	63	21	3
chr18	77578979	77579451	0.055	6.72	4	1	4	1	5.8	3.56	9.92	5	5	3	8	5	11	4	3	5	6	5	4	6	6	4.1	5	6	7	6	1.8	7	5	6	8	1
chr7	64029123	64031130	0.21	17.24	6.6	5	3	7	4.6	4.8	5	3	4	4	4	3	6	4	3	3	3	6	1	5	4	2.7	3	6	4	3	9.9	7	4	6	7	2
chr17	43315802	43316057	0.044	6.28	5.56	2	2	1	8.92	1	4	7	2.04	6	7	6	8	5	2	9	5	4	2	5	4	1.4	4	3	1	3	5.5	8	6	7	13	2
chr22	24121014	24121781	0.06	4.44	4.52	1	5.28	4	4	3.92	6.72	8.96	1.72	6	3	4	8	6	5	5.56	6	6	8	4	6	2.8	10	8	4	6	8.3	6	3	6	9	3
chr19	47543897	47544708	0.067	4	9.8	2	5	5	4.96	4	7.92	5.44	3	4	7	9	8	9	9	3.28	4	6	4	5	6	2.8	6	7	4	4	5.5	7	7	10	6	2
chr16	1755602	1757850	0.977	5.76	49.92	82.12	20	113.6	7.72	7.48	98.32	16.28	48.8	35	41	21	19	33	33	277.44	28	23	19	77	38	13.8	11	16	23	15	7.3	128	77	118	26	4
chr15	34874146	34877264	0.39	5	6.6	36.6	23	95.48	38.08	5	26.04	13.24	24.12	13	13	13	13	25	9	8.64	25	20	16	21	19	11.1	10	10	13	193	8.3	29	35	20	17	3
chr5	180615323	180615767	0.08	5	27.44	64.2	6.16	86.08	1.68	2	23.36	10	5.76	44	38	80	26	39	11	13.6	24	25	12	31	31	35.9	117	14	12	53	9.2	66	3401	37	30	5
chr16	1444505	1444943	0.093	3	5	2	2.88	2	1	3	3	7	1	3	4	2	6	4	4	2	5	4	2	5	3	2.8	3	5	6	3	2.8	6	3	10	7	1
chr21	38660036	38660252	0.049	3	6.36	1.96	3	3.08	1	1	4.64	1	3	3	7	2	3	6	4	5.68	13	6	3	6	7	4.1	3	4	3	3	7.3	6	6	7	4	4
chr14	101129244	101130376	0.146	13	11.68	2.52	11	4.6	5	6	10.44	8.08	9	20	16	17	14	21	21	238.8	11	17	7	28	23	6.9	12	21	212	25	6.4	32	12	79	12	4
chr2	233940848	233940951	0.037	6	11.4	6.6	19.12	18.8	2	3.4	9.32	0.96	1	12	13	8	7	12	5	6	10	8	8	18	4	8.3	6	7	17	6	3.7	13	12	18	10	5
chr9	133971112	133972785	0.526	5	44.6	68.04	29.96	78	7.4	3.76	110.8	8.48	15.56	18	28	15	18	24	12	64.68	24	19	21	22	27	13.8	8	20	32	12	7.3	55	67	40	19	4
chr11	119246258	119246705	0.066	3	9.12	5.24	20.04	9.44	7.68	4.6	11.76	10	6.6	8	8	5	5	14	13	6	7	6	9	32	10	9.7	6	5	9	6	5.5	17	8	13	16	3
chr8	1324286	1325449	0.12	7	10	5.6	21.4	16.72	16.96	3.28	7	14.76	4.28	6	13	9	10	13	11	19.68	11	11	20	18	17	22.1	14	9	23	10	5.5	20	19	15	11	3
chr16	2566317	2567679	0.106	6	14	4.28	17.08	9	3	6.92	14.04	18.32	144.6	9	14	7	8	10	9	6.24	8	8	7	6	9	5.5	7	7	10	6	7.3	22	8	9	13	3
chr3	134081265	134081776	0.052	6	20.52	5.76	16.2	9.8	5	15.16	3.92	7.32	11.28	7	6	6	12	17	13	7	8	5	10	10	8	4.1	6	9	7	9	4.6	7	8	6	19	1
chr3	128135443	128136557	0.08	8	8.56	2.96	9.92	3.88	9.96	8	8	10.04	5	5	8	10	7	14	5	4	8	7	7	8	10	4.1	7	5	7	5	6.4	8	8	9	11	2
chr19	50088271	50088743	0.098	6	17.92	4.16	22.84	14.44	7	5	12.16	10.48	3.8	17	9	19	10	35	15	7.2	18	13	14	20	88	22.1	10	32	11	14	6.7	117	15	28	14	3
chr6	42017781	42018780	0.279	4	94.72	112.72	5	87.96	16.92	7	167.68	7	21.84	23	15	17	42	60	19	11	45	36	16	55	37	24	22	21	9	23	3.7	130	179	265	135	4
chr5	176876187	176877730	0.06	5.8	12	4.64	14.96	8	8.76	7.36	11.16	11	10	9	10	5	7	11	10	7	8	8	11	9	10	9.7	11	9	7	10	6.4	14	11	11	18	5
chr6	26500513	26500610	0.037	5.72	4	3	4.24	8.48	4.56	3.84	4	6	2	4	8	6	10	8	6	7	8	14	7	9	8	4.1	6	11	22	2	0.9	8	11	13	10	1
chr10	183070	183423	0.115	7.4	4	1.12	10.2	12.48	2	3	9.72	18.48	83.08	12	13	12	7	11	12	139.84	12	13	7	15	14	11.1	17	12	41	13	2.8	18	11	29	11	4
chr22	42770734	42771114	0.099	10	5	3.16	10	8	2	2	7.4	4	5	16	13	90	17	33	14	68.44	13	18	8	28	20	9.7	18	8	85	9	2.8	32	15	39	13	3
chr15	71126296	71126566	0.045	5	9.88	5.4	14.6	14.72	2	5.96	3.36	2.4	7.68	9	11	7	4	10	16	3	10	15	8	135	4	2.8	4	16	3	16	2.8	15	11	13	6	3
chr19	31808297	31808767	0.058	7	8	6.2	22.76	17.64	2	4	9.68	11.6	22.4	9	6	13	9	6	8	19.92	11	7	7	8	8	2.8	6	7	13	9	3.7	8	11	11	13	2
chr9	127087506	127088063	0.11	3	6.6	1.32	4	2.16	1	4.68	5.6	8	7	11	9	6	8	7	9	58.24	8	5	8	9	16	4.1	7	8	82	7	5.5	13	10	25	9	6
chr5	44808679	44809251	0.208	4	114.6	111.56	3	51.12	3.04	4	338.04	5.72	55.2	15	19	227	28	48	15	104.32	40	51	15	110	24	19.3	13	31	39	14	3.7	81	146	27	17	4
chr11	73006365	73006960	0.164	8	4	3.84	26.68	23.8	16.8	2.16	9.52	14.6	2	22	19	17	10	22	11	469.52	19	17	13	35	24	8.3	17	18	142	12	4.6	36	34	86	13	5
chr16	50333225	50333919	0.083	4	5.32	2	5	4	2	5	3	3.12	3.72	4	9	5	8	7	7	4	4	4	14	5	6	1.4	6	10	7	5	9.2	10	7	9	7	2
chr19	23253056	23253693	0.111	16.4	4	3	2	1	2	4	2	1	1	14	7	7	9	8	10	81.64	7	5	7	9	10	2.8	6	7	69	14	4.6	8	6	22	11	2
chr10	98794182	98794519	0.051	4.4	6	2	6.84	5	4	2.28	6	7.4	1	4	11	7	6	6	6	4	8	3	11	9	9	4.1	2	7	7	8	3.7	4	9	9	8	1
chr19	18282532	18283005	0.046	4.04	8	2	2.16	3	5.88	5.92	5.96	5.36	5	7	6	3	11	16	6	3	9	10	11	7	4	6.9	7	4	2	5	7.6	9	9	13	13	1
chr1	173837035	173838097	0.227	3	71.52	84.36	4	92.32	3	4	69.32	4	49.72	58	22	28	78	52	55	8.88	147	75	23	200	40	38.7	25	27	27	42	3.7	110	1095	34	211	3
chr11	78777808	78778773	0.326	5	11.88	7.12	17.28	18.72	6.92	5	10	7	5.08	8	7	10	6	16	13	5	10	8	18	17	13	12.4	9	8	10	7	4.6	10	20	35	11	3
chr6	158423422	158423550	0.036	4.36	10.28	2.32	13.72	9	2	3	4	6	12	6	12	18	8	11	7	5	10	10	7	12	10	9.7	4	10	9	9	2.8	14	5	12	12	3
chr15	89383119	89383643	0.048	4	3	2.04	9.84	4	2.28	4	6	7	5.4	5	7	7	6	6	5	9.6	5	7	7	6	7	2.8	5	9	6	7	4.6	6	6	6	9	1
chr5	93510	94130	0.078	4	8.16	5.84	22.12	33.8	1	7.76	6	10.44	47.72	8	7	8	10	10	5	2.88	12	7	11	10	19	4.1	7	8	10	9	1.8	13	12	12	12	3
chr21	45682321	45684011	0.198	3	6.96	3.64	17	14.4	3	2	7	1.68	3	11	13	11	7	12	9	2	9	5	12	11	9	5.5	8	7	5	7	2.8	16	11	13	22	3
chr11	68748234	68748595	0.04	5.76	4.32	4.72	7	6	4	3	7.24	5	6	3	4	9	6	8	4	3	5	4	5	6	4	4.1	9	5	4	5	4.6	5	4	9	9	7
chr22	46922893	46923457	0.057	6.48	6.32	2	8	2.28	3	6	4.32	11	13.76	4	5	9	6	8	11	2.56	7	6	9	6	8	1.4	4	5	6	6	5.5	6	6	6	8	2
chr19	41192799	41193186	0.062	4.76	12.24	3.56	4	6	3.44	12.2	18.36	18.56	6.2	3	5	6	5	7	8	2	4	7	2	6	32	22.1	5	8	4	3	10.1	9	10	8	10	3
chr3	197476077	197477955	0.309	6.32	9	67.32	20.28	128.96	26.08	3.76	15.68	8.12	8.76	15	96	16	29	19	19	60	17	18	23	21	23	16.6	13	18	18	15	9.2	56	27	25	16	4
chr19	39702877	39703345	0.158	6.68	4	2.88	8.68	7	2.8	3	2	5	6	22	28	27	13	28	18	212.64	17	15	12	18	27	9.7	15	21	413	13	2.8	39	51	50	21	3
chr7	73807972	73808413	0.116	3.64	9.8	4	17.12	8	1	10.84	11.48	9.32	3.88	6	7	114	10	11	18	121.32	13	20	7	39	12	9.9	7	9	93	5	3.5	17	4	20	9	1
chr7	152529982	152530814	0.194	7.2	13.72	8.24	21.88	21.08	6	7.32	4.6	10.48	9.6	12	6	6	10	7	5	197.24	8	5	4	12	6	14.4	5	6	31	10	5.3	12	7	23	10	2
chr11	95058150	95058327	0.044	3.96	1.4	2	15.52	3.56	2	2	2	1	1	5	4	6	8	8	3	1	8	8	4	7	9	1.4	8	8	4	7	1	6	8	6	7	2
chr5	134573411	134573515	0.035	3.88	5.32	2.44	10	3.24	3	0.16	7.44	3	3.96	9	6	14	3	5	4	5	6	7	7	6	6	11.1	5	4	6	8	4.6	12	6	10	11	2
chr14	29229227	29229483	0.052	7	4	7.56	16.24	29.72	98.52	1	2.92	13	2.16	8	12	15	6	8	9	4	10	12	16	7	8	12.4	1	6	8	23	17.4	16	14	8	14	2
chr1	161123538	161124200	0.094	10	124.68	109.16	5	97.24	4	6.48	287.48	4.76	9.52	88	31	23	28	121	17	5	32	64	8	38	31	47	19	21	14	23	3.7	101	150	33	23	5
chr1	16064108	16066138	0.079	10.16	11.32	4	15.76	10.28	2	4.04	12.28	15.56	5.16	7	8	6	9	11	8	11	8	7	13	8	7	10	8	11	5	5	5.5	12	8	12	14	4
chr16	70323126	70323858	0.199	3.2	93.04	76.88	10.16	55.16	7	3.88	199.92	5.52	56.52	18	24	283	38	223	21	5	57	40	19	77	33	29	13	11	10	16	5.5	91	271	28	92	2
chr17	79011011	79012697	0.2	5.04	9.4	3	13.08	7	6	6.76	6.16	20.08	27.32	7	13	8	9	15	11	40.72	10	10	8	14	11	6.9	10	7	19	12	6.4	22	7	13	11	6
chr22	28187462	28187809	0.041	4.76	4	7.16	30.12	49.92	28.12	2.2	13	8.68	9.28	7	9	10	12	13	15	2.76	10	11	9	14	11	4.1	6	14	13	14	6.4	16	9	10	12	1
chr3	156543678	156544726	0.176	5.36	14.8	30.28	16	129.88	22.36	1	24.08	9.4	3.84	20	47	15	15	20	21	11	20	23	26	52	29	24.9	13	11	19	11	5.5	55	41	23	17	3
chr1	180203312	180205700	0.223	6.32	7	35.12	28.32	128.04	84.88	3	12.32	14.32	9.64	18	20	8	17	36	20	21.24	20	14	32	23	16	23.5	14	15	15	12	22	40	38	18	25	3
chr4	52903870	52904993	0.347	5.56	25.52	58.68	12.72	85.52	6	5	45.48	5	17.6	14	31	14	26	13	10	8.84	18	17	17	17	14	8.3	9	24	13	65	7.3	42	46	21	24	5
chr22	36737576	36739410	0.093	7.76	15.24	4	15.08	9.8	1	14	9.28	12.48	39.52	7	9	8	11	13	6	5	9	10	6	11	11	6.9	7	13	8	9	3.7	11	9	13	12	6
chr19	1847469	1849175	0.568	6	160.12	88.16	15.88	106.84	6.8	5	182.48	23.4	135.84	21	24	24	20	36	23	218.48	28	47	20	46	35	23.5	21	22	44	21	4.6	72	198	102	25	3
chr7	21081431	21081589	0.042	5.44	7	4.72	19.8	23.76	2	2.76	7	4	3	20	18	28	9	22	23	1	12	12	23	24	37	18	20	9	22	12	2.8	57	14	22	11	4
chr1	26796808	26797219	0.115	3.64	8.56	8.16	29.24	26.12	6.92	3.92	8.76	8	6.36	18	20	33	15	17	17	167.12	25	36	9	26	31	18.2	29	16	42	9	4.6	38	41	62	28	2
chr19	46118864	46120299	0.283	4	41.96	62.44	14.04	134.6	3.24	3	61.64	10.76	10	16	19	15	33	36	11	7	22	28	37	37	26	22.1	13	17	18	14	5.6	57	52	42	22	5
chr22	19026652	19027145	0.074	5	7.32	4	6.48	4	3	4.08	10.68	8	6	6	4	5	6	8	8	18.68	6	5	12	9	8	1.4	2	6	7	6	4.6	11	5	13	12	2
chr9	110125916	110126061	0.041	3	2.72	1	5.92	4	3	3	3	1	7	8	6	8	4	4	6	1	4	6	6	4	7	1.4	6	4	5	2	0.9	8	6	9	8	1
chr19	49539885	49540461	0.207	4.96	4	8	9.88	10	4.4	5	4	4	1	14	12	12	6	18	8	290.36	11	7	9	37	22	6.2	11	31	41	7	5.1	12	158	67	14	1
chr20	61760395	61760774	0.042	4.12	4.08	1.4	1.36	6	6	2	4	5.32	4	4	8	4	5	5	5	3	4	3	6	6	6	1.4	1	5	4	4	5.5	4	7	5	6	4
chr11	69933554	69934358	0.246	5	4.76	1	22.24	9.84	3.44	3	5	6.88	3	8	11	7	9	14	7	72.84	12	15	8	15	10	6.9	9	10	92	10	2.8	17	12	31	31	1
chr16	88442380	88446419	0.126	8	7	3	11.44	7	10.08	4.24	7.52	7	6.2	9	10	8	8	10	10	8	10	9	16	14	11	4.1	7	8	19	9	10.1	9	6	16	14	3
chr17	47532862	47533110	0.045	1	6	3	7.72	9	1	4.68	1	4	4	7	8	6	5	6	3	3	6	4	7	8	8	1.4	5	7	6	12	2.8	12	7	12	7	2
chr1	53647742	53648179	0.049	7	6.56	3	13.88	7.84	5.24	8.2	9	5.2	6.88	28	19	28	7	30	22	290.28	15	23	7	37	29	19.3	15	11	136	14	2.8	57	13	78	21	3
chr3	46964964	46965513	0.125	4	9.64	3	10.52	5	1	8.4	12	16.76	7.64	21	15	13	9	16	20	189.68	21	14	10	24	16	5.5	11	11	215	9	9.2	20	12	51	14	4
chr5	37371026	37371649	0.148	7	49.4	76.84	4	74.72	1.2	2	109.68	3	57.28	36	23	23	20	48	19	8	34	49	31	38	36	98.1	14	14	17	19	6.4	106	66	108	34	4
chr20	32272110	32274794	0.607	6	23.76	67.76	22.96	119.36	4.12	5	80.84	18.12	44.48	16	21	15	20	34	13	45.04	27	20	18	20	38	29	8	22	16	18	4.6	73	90	32	74	7
chr19	39109026	39110025	0.375	6	44.08	112.64	28.36	97.96	2	2	122.04	10.92	44.76	17	49	16	18	30	14	9.16	27	55	12	28	283	120.2	18	15	20	334	6.4	136	68	26	308	4
chr18	42322875	42323183	0.04	5.68	8.64	3	12.96	16.24	4.8	2	6	1	6	4	10	8	9	8	7	6.92	8	12	11	16	7	5.5	9	7	6	6	4.7	7	3	14	7	2
chr6	41623482	41623900	0.059	2.68	7	2.76	13.12	5.76	3	2.84	12.44	8.88	5	6	7	4	7	12	9	12.92	6	6	8	7	5	1.4	8	5	8	7	2.8	10	6	8	7	2
chr8	28479642	28481130	0.432	7	19.56	66.64	12.6	117.36	3.64	9	48.2	9.16	10.16	33	43	26	19	41	16	294.44	21	33	24	42	37	24.9	21	16	537	15	8.3	80	41	557	26	3
chr12	12764378	12765645	0.231	5	43.48	53	7.96	92.8	5	3	38.44	4	8	29	13	56	20	46	31	9	30	22	21	34	33	13.8	18	16	32	17	3.7	108	61	620	27	8
chr22	42671286	42672615	0.113	7	13.92	8	35.92	23.72	7	4.8	11.8	20.84	9	16	40	14	15	32	19	6.2	19	16	18	23	26	45.6	26	25	17	10	5.5	42	14	75	17	4
chr22	42078303	42078675	0.099	2	29.44	47.88	1.4	34.16	4	1.92	35.84	8	55.68	17	24	13	13	22	8	3.48	11	20	7	25	22	6.9	7	14	7	6	5.5	43	76	15	17	4
chr15	73924611	73926131	0.339	3.44	25.6	56.6	16.44	98.04	6.72	5	52.52	12	72.76	239	20	13	15	557	15	12.84	37	16	20	26	32	53.9	16	15	12	14	4.6	45	104	31	827	5
chr10	29776792	29777082	0.065	9.2	6	4.04	10.28	2	3	4.96	1	6.76	3.72	5	6	5	7	5	6	129.36	7	9	4	9	7	17.3	3	7	35	6	2.9	13	5	19	3	4
chr10	43817788	43819083	0.44	9.6	14	30.08	14.76	106.28	5.88	3.88	17.12	4.28	8	10	14	8	11	19	12	7.12	11	13	16	18	34	37.3	15	32	11	6	4.6	95	20	18	16	7
chr1	119868901	119869210	0.053	4.28	4.36	9.2	12	21	8.44	4.08	6	9	3.68	14	11	15	10	17	13	8	18	13	26	18	12	41.4	9	9	7	10	2.8	14	9	16	50	2
chr13	45968081	45968649	0.238	13.48	6	2	6	9.44	1	1	4.48	3	7.88	16	12	9	7	20	13	130	28	17	5	22	14	4.1	10	15	160	16	0.9	13	9	47	13	2
chr17	9962760	9963734	0.061	9	4	7	9.32	7.08	4	4	5	6.28	7.76	6	12	11	5	11	4	8	10	6	11	8	8	22.1	7	6	4	9	4.6	14	6	8	12	4
chr19	21512009	21512417	0.117	4.04	92	92.44	5	59.8	1	1	171.48	3	14.96	18	16	19	30	31	14	9.2	45	25	10	23	22	11.1	9	13	16	17	4.6	98	172	21	24	3
chr2	241144805	241145338	0.125	6	4.84	7.32	19.88	22.84	5	2	8	7	3.36	14	20	12	15	10	10	4.96	11	11	28	16	14	9.7	13	11	16	7	1.9	62	12	15	10	3
chr19	54627346	54628581	0.063	7.32	13.2	2	5.12	3	2	24.44	9.4	12.92	5.88	9	7	5	8	9	7	7	6	6	8	10	7	5.5	6	7	7	8	5.5	7	5	13	10	3
chr1	91306998	91307604	0.084	2.8	8	17.96	25.36	92.44	34.92	3	9	13.52	6.16	13	24	11	16	15	11	3	16	17	31	17	16	12.4	10	12	16	13	10.1	25	13	25	18	1
chr14	101700138	101702475	0.29	9	8	3.88	10	5.4	5	6	15.12	8	3	10	11	6	9	13	10	175.64	15	16	18	15	10	5.5	7	12	381	6	8.3	16	18	44	12	5
chr10	98773749	98773905	0.037	5.84	6.24	2	6.68	2.6	3.56	3.72	3	7.92	2	5	11	1	10	5	7	17.48	1	13	4	4	7	1.4	7	7	10	6	5.5	10	4	9	5	1
chr10	98825843	98826384	0.083	9	10.28	4.64	16.08	6.84	3.28	5.16	9.48	3	5	22	13	7	6	61	10	5.96	11	11	14	11	21	8.6	7	8	6	14	4	15	11	10	13	3
chr5	139171359	139172311	0.157	9.52	1.72	3	5	2	10.44	9.88	4	6.2	7	8	12	7	9	9	4	4.8	10	9	7	11	8	4.1	6	9	9	6	3.7	16	10	12	12	3
chr6	90529149	90529723	0.157	5	81.8	91	5.4	78.84	2	3	165.84	6.48	31.04	35	19	22	27	43	21	17.28	59	133	17	46	152	96.7	15	19	16	14	7.3	194	174	33	161	5
chr7	98050267	98050718	0.157	3.96	4	3.08	6.72	18	5	3	3	8.28	2	40	69	24	15	37	17	701.4	26	17	18	42	35	55.3	15	13	546	12	9.2	46	25	126	27	2
chr12	54450257	54450646	0.054	3	2	2	15.28	6	48.28	2.28	3	10.84	4	6	5	7	9	12	10	5.36	6	8	2	9	13	4.1	8	9	9	11	4.6	16	6	12	8	4
chr17	29752647	29753039	0.054	1.36	11.28	9.04	21.24	27.36	4	5	4.96	9.16	3.48	11	13	9	11	16	8	11	13	12	22	14	12	5.5	8	11	12	10	3.7	17	11	16	10	2
chr22	35913405	35913603	0.044	7	10	1	8.92	7.16	6	2.92	6	2	2	9	9	9	11	10	6	42.08	11	9	5	18	5	10.9	8	5	17	5	3.7	10	16	11	9	2
chr10	74057429	74058262	0.328	7	25.92	32.4	30.16	96.76	4	3	31.28	6.44	8	17	40	16	11	89	18	7.28	19	29	12	54	57	38.7	14	16	12	12	6.4	55	42	25	37	5
chr17	79228533	79229626	0.215	5.44	10.84	2	13	13.24	3.92	5	16.32	14.52	5.16	17	15	19	12	14	9	85.4	13	11	10	13	13	2.8	9	11	44	10	9.2	28	19	27	13	4
chr1	2371417	2372398	0.255	11	8.36	6	9.68	8.84	18	7	15.32	23.92	10.48	4	7	6	8	7	5	11.32	8	10	8	7	8	1.5	4	7	3	6	10	6	6	5	14	2
chr12	132568257	132569817	0.807	6	43.56	37.8	20	89.96	5	2.56	74.36	13.36	27.48	77	18	13	12	293	11	10	19	57	19	21	44	87	9	14	10	252	6.4	96	43	19	30	5
chr5	149862513	149862801	0.04	8	9.28	3.12	12.84	6	1	5.16	10	6.44	10	10	5	5	8	10	6	4	8	3	5	10	10	4.1	3	8	5	7	5.5	16	13	8	19	2
chr7	140344859	140345392	0.252	5.6	5	4	7.68	5	1	2	5	9.84	9	15	21	10	9	12	17	314.24	20	13	9	29	18	8.3	14	10	70	11	4.6	19	16	72	13	5
chr2	43457679	43457969	0.068	2	10.56	4.76	22.52	17.36	2	4.24	4	6.68	2.4	12	12	11	17	14	10	42	12	12	8	14	10	5.5	7	7	43	13	2.8	17	12	20	14	3
chr19	2610787	2611560	0.162	3.48	4	18.92	6	82.16	7.04	4	10.24	5.72	5	17	56	27	10	26	19	336.84	13	18	27	36	30	9.7	19	14	545	11	3.7	52	23	87	13	3
chr8	23389840	23390338	0.05	6	8.8	5	21.44	11.64	4	3.12	7.6	13.72	33.92	6	8	10	7	10	9	5	11	9	11	5	9	11.1	3	10	6	9	3.7	10	8	16	13	4
chr2	71150552	71150871	0.072	3.52	5.2	4.48	7.84	7	2	2	5	5.68	7.2	15	16	9	30	18	20	151.56	14	10	5	39	22	15.2	12	10	41	14	6.4	18	8	48	12	3
chr12	109011894	109012364	0.08	5.56	10.6	2	17.64	14.24	3	5	8	7.16	4	37	20	22	12	29	28	236.48	20	17	15	26	21	12.4	12	17	546	26	2.8	32	16	44	17	6
chr19	19323931	19324216	0.042	9	2	6.8	6.08	8.8	26.68	1	2.88	10.64	5	4	4	6	5	7	9	4	3	8	3	10	10	1.4	4	8	3	4	1.8	13	4	8	9	3
chr13	114741757	114742568	0.072	4	7.84	2	5	4	2	6	6.28	6	4	8	7	6	3	8	7	3	6	8	6	5	7	1.4	6	8	6	8	3.7	8	4	4	10	4
chr2	27307854	27310639	0.913	5.76	10.8	51.32	21.12	133.52	13.88	5	28.36	10	9.52	16	192	27	22	33	15	222.28	20	52	23	34	34	30.4	26	13	65	14	7.3	93	39	89	64	6
chr10	35378732	35379781	0.254	9.32	32.64	69.92	12	116.64	1.44	4.88	54	5	50.96	25	21	257	91	29	16	4.4	22	35	22	105	22	5.5	13	17	9	16	5.5	62	41	27	16	2
chr1	53066544	53066674	0.038	6.04	3	4	4	4.8	12.68	6.88	2	3.4	3	7	8	12	6	8	6	1	5	2	1	12	9	4.1	5	6	9	7	3.7	7	5	13	17	3
chr1	9715472	9715733	0.051	2.92	3.64	1.76	3	5	2.08	2.56	3.2	2	7.76	4	6	3	6	5	2	3.64	4	11	7	4	6	1.7	5	5	1	4	5.5	6	2	7	5	1
chr9	138261273	138261466	0.044	3.04	2	2	10.36	6	1	2.52	4	7.84	3	3	26	9	4	8	13	4	4	8	1	19	7	4.1	44	3	5	5	3.7	15	8	10	7	2
chr11	1995346	1995740	0.043	1	5	2	6	2	5	4	4	4.32	3	3	5	7	4	4	4	2	8	6	6	5	7	1.4	6	2	2	2	3.7	3	3	8	5	1
chr1	155050730	155055966	0.809	13.08	10.24	39.72	29.56	118.44	116.2	8	11.76	20.16	9.36	29	32	21	13	41	14	12	34	37	23	21	47	109.2	23	16	14	20	22.9	101	30	31	1786	4
chr14	55493615	55494406	0.173	5	113.4	99.04	5	58.52	2	6	223.16	9.64	56.72	26	71	31	39	63	21	15	46	67	51	46	53	24.9	16	27	18	107	6.4	124	143	43	22	4
chr11	112156533	112156965	0.076	4.6	3	1	7.52	10.32	2	2	5	2.4	5.92	10	13	8	9	13	11	9.04	5	13	11	19	13	2.8	8	11	9	8	3.7	12	10	11	8	3
chr2	24148826	24150687	0.382	6.56	79	83.76	12.64	98.56	3	5.24	180.4	12.56	40.52	49	15	23	41	69	14	304.6	46	31	22	51	26	16.6	12	14	192	15	6.4	106	141	159	23	4
chr3	79067767	79069060	0.182	5	75.64	62.8	10	63.56	1.6	4	75.2	7	41.24	35	56	25	134	25	28	16.56	16	40	42	147	30	26.3	14	15	37	8	2.8	97	77	47	20	3
chr7	142219026	142219335	0.083	13	5.44	3	6.68	5	0.48	5.84	4.36	6	7	14	18	20	11	23	16	317.56	11	15	6	27	19	6.9	22	12	99	10	3.7	33	10	46	11	4
chr7	866118	866315	0.039	3.8	13.68	0.88	21.08	8.32	1	6.76	5.44	18.76	73.56	6	13	4	10	10	8	3	9	6	13	6	11	4.1	8	6	6	5	4.6	4	3	12	10	1
chr1	4773165	4774420	0.049	6	5	3	11.4	7.04	6.88	3.24	7	9.32	7.12	7	8	6	7	9	4	3	8	5	12	10	8	5.5	4	8	5	6	4.6	5	5	7	10	3
chr1	19110555	19110816	0.056	4	2	17.04	11.56	64.48	9.4	5	5	4.64	3	8	10	5	9	11	9	4.2	9	10	12	11	16	2.8	11	8	7	5	2.8	18	14	18	6	5
chr17	79331780	79332401	0.082	4	8	2	9.56	6	5.64	2	10	5	3.72	11	12	8	8	7	11	7	14	9	5	8	13	13.8	4	10	10	8	5.5	11	6	11	28	4
chr11	128646847	128647290	0.151	2.92	3	14.28	14.88	20.36	8.12	1	7.56	2.16	4	14	14	25	5	30	9	131.72	19	12	13	18	19	15.2	16	13	91	19	2.8	20	16	33	18	4
chr12	132548214	132548787	0.071	4	5	3	2	2	3	9	2.84	8	3	5	7	4	4	5	6	2	8	5	6	5	5	3.2	6	6	3	10	3.7	8	4	4	12	2
chr15	37175765	37176331	0.166	5.16	3	7	23.2	47.48	48.16	2	2.64	15.96	4	29	31	26	12	33	19	233.2	23	19	23	38	41	16.6	14	14	520	15	11.9	45	25	60	30	5
chr9	132253416	132253826	0.046	1.88	4	3	14.48	4.04	6.56	4	4	7.76	3	6	10	6	4	9	10	4.88	6	11	13	7	8	1.4	7	8	7	9	2.8	10	7	13	8	2
chr2	63306081	63306270	0.048	4.64	2.24	1	3	2	1	3.44	5	5	3.32	32	17	21	12	23	24	273.88	19	18	2	24	14	12.4	17	19	336	15	7.3	22	11	79	21	3
chr3	185303686	185304310	0.137	3	35.44	49.52	11.76	92.68	2.88	4.72	76.96	9.84	41	21	30	13	22	32	29	12.92	18	37	16	67	58	31.8	12	225	18	200	3.7	135	52	29	40	4
chr2	242821498	242821848	0.062	3	2.84	2	5	5	1	3	5	4.84	2	7	4	5	6	6	5	6	5	1	11	5	8	1.4	3	4	2	3	6.4	7	5	4	7	3
chr14	105375029	105375181	0.039	7.44	5	4	5.92	5.24	2.72	1	5.72	3	2.36	2	7	4	5	13	4	7.04	2	2	2	7	8	2.8	5	5	1	4	1.8	6	1	3	6	5
chr5	141302897	141303922	0.191	4	58.64	57.88	10	106.44	1.64	3	60.76	6.72	25.92	19	58	12	17	35	15	7.68	24	16	19	23	28	9.7	11	14	17	10	3.7	63	58	20	19	2
chr15	55489001	55489441	0.104	4	91.32	122.92	7.48	91.48	1.2	4	206.6	6.08	91.08	91	19	264	20	233	25	119.88	52	77	11	80	46	51.1	18	17	33	123	3.7	67	193	56	25	1
chr20	61625414	61627051	0.092	6	6	4.88	13	6.88	8.2	3.84	9.36	7	4	10	13	7	8	12	7	9.72	11	13	13	9	12	4.1	11	10	13	7	10.1	15	8	19	12	5
chr18	59991615	59993785	0.587	8.52	23.72	67.6	28.24	123.12	22.64	5.76	28.36	16.44	44.08	17	31	20	23	23	14	52.44	18	15	18	23	18	9.7	11	10	64	17	4.6	60	97	22	16	5
chr15	82348589	82349017	0.049	2.72	8.24	2.28	22.88	19.84	4.56	3.32	6	2.44	5.8	9	11	5	9	9	10	1	7	3	15	7	8	2.8	5	11	4	7	6.4	12	4	10	7	3
chr2	27193068	27194493	0.382	10.4	7	61.44	11	111.84	8.52	6	20.68	6.76	6	24	18	22	14	35	18	8	16	19	42	17	135	69.1	14	85	15	126	7.3	186	18	32	18	4
chr1	11994092	11995391	0.325	7.32	45.72	32.88	20.12	102.4	3	6	70.32	5.2	21.36	13	39	15	21	21	11	6	20	32	18	24	23	12.4	12	15	13	20	4.6	36	140	36	18	3
chr1	4029052	4029179	0.039	18.44	2	2	3.88	3	4	1.76	2.68	3.72	2	6	2	10	6	12	8	2.24	11	7	9	5	13	8.3	9	11	14	4	1.8	25	7	80	6	4
chr3	13667772	13668738	0.205	5.4	7	4	7.8	5	1	5.04	8	5	5	9	7	5	4	6	3	3	4	7	5	5	7	2.8	4	6	5	6	7.3	5	3	9	9	2
chr17	72206496	72207760	0.133	14.36	25.24	16.84	36.44	49.6	6.12	16.72	35	19.4	9	28	18	20	22	78	22	296.72	29	35	42	37	28	16.6	23	19	105	26	8.3	73	27	69	37	9
chr17	46643040	46643341	0.048	7.2	2.28	1	6.48	3	133.84	1	4	13.64	8	7	6	11	6	8	6	2	7	3	9	8	6	1.4	5	8	9	8	8.3	10	6	8	12	3
chr1	7284844	7285125	0.065	2	3	2	9.2	1	2	2	2	7	4.88	12	7	12	5	13	7	143.8	15	13	19	10	14	13.8	10	16	229	8	7.3	11	12	28	46	1
chr11	134859986	134860197	0.047	5	32.6	6.72	20.88	24.92	2	3.84	13.32	4	3	9	6	8	10	10	1	3	7	9	10	7	12	8	9	13	4	6	4.2	10	9	11	6	3
chr22	37460476	37460989	0.044	3	7	3	6	4.64	9	6	6.8	5.52	3	7	7	4	7	8	5	6	7	5	4	9	8	2.8	3	8	7	6	5.5	5	5	11	12	3
chr14	90862705	90865074	0.489	5	20.36	63.84	15.08	119.12	5.8	4	52.76	17.48	58.6	46	67	29	30	439	16	12.04	84	43	29	50	63	24.9	20	17	27	42	6.4	118	1604	144	22	4
chr9	139013745	139013984	0.044	3.92	1	1	7	1.96	3	2	7.88	4.4	2	6	3	4	8	4	8	3.24	4	4	10	3	2	4.1	2	11	5	5	5.5	8	6	8	8	5
chr7	148768604	148769423	0.268	5	16.68	6	18	8.52	1	16.08	11.84	10.16	5.44	12	35	28	14	37	10	281.2	25	40	15	28	32	16.6	15	16	155	11	5.5	83	37	93	32	3
chr10	46996626	46996871	0.04	6	6.44	0.72	7	3.36	2	16.64	10.08	17.68	13.16	15	15	9	11	8	8	13.4	6	10	9	10	16	5.5	7	15	2	5	6.4	8	6	18	14	8
chr10	26916277	26916667	0.109	13.6	5	6.76	10.64	6.32	2	3.84	5	3	6	15	11	10	10	13	8	155.56	20	21	3	18	12	7.2	10	15	46	8	6.3	16	17	63	15	6
chr4	329961	332210	1.013	9.84	55.6	77.56	12.88	101.16	27.04	3.16	103.08	7	62.36	14	71	20	23	254	16	9	28	16	14	22	32	12.4	20	15	12	15	8.3	70	158	24	18	4
chr9	131526704	131527068	0.057	4.2	17.88	4	8.84	8	1	4.76	9	9	8.64	13	9	15	9	21	20	103.04	15	18	15	11	23	4.1	7	13	121	9	4.6	38	16	19	8	4
chr2	128784288	128786315	0.94	3	38.8	57.68	6.2	79.92	3	5	67.04	15.08	111.32	13	26	11	17	37	17	6.92	16	13	11	18	19	8.3	11	17	13	17	3.7	70	139	239	19	3
chr13	87780413	87780503	0.036	2	4.64	1	2.28	3.92	2	2	3	0.48	3	9	11	193	16	46	22	1	11	26	16	40	22	27.6	15	25	22	9	0.9	48	7	54	9	7
chr22	41684342	41684807	0.043	6	16.44	1	19.08	11.84	2	7.88	10	2.92	6.28	6	12	11	7	12	15	6	13	9	9	57	13	2.8	6	8	13	4	2.8	13	12	18	8	3
chr13	24121100	24121423	0.068	3.44	11.04	36.4	11.68	71.76	7	2	25.08	2	4	10	9	6	20	22	13	7	24	21	27	15	23	11.1	10	14	21	12	2.8	30	23	38	14	3
chr5	172644635	172645175	0.288	6	8	2	13.2	10.72	7	2	6.48	6.76	1	5	12	16	7	16	9	5	13	19	13	12	15	29	11	6	6	10	5.5	22	14	23	96	3
chr12	52596183	52596655	0.039	3.32	9.52	3	14.72	11.72	1	6.68	7.32	3	2.36	4	7	7	10	12	5	3.52	4	5	8	7	12	1.4	5	10	4	7	5.5	12	6	9	11	4
chr19	11301987	11302491	0.243	10.88	6	3.64	3.4	3	2	7	5.44	6.76	6	5	7	8	5	29	5	4	10	9	3	10	5	8.3	7	5	3	8	2	12	5	5	102	1
chr10	98860887	98861159	0.045	4.8	4	3	14.68	8.84	3	0.84	3.92	3.44	3.92	12	14	8	7	6	8	45.48	8	7	11	9	4	5.5	9	13	12	7	2.8	9	12	13	13	1
chr19	44270581	44271082	0.166	2	5.36	3	16.52	6.36	1	6	7.76	5.92	3	18	12	10	8	12	10	182.12	8	13	8	17	14	11.1	7	16	120	10	3.7	23	13	73	14	6
chr8	143673284	143673667	0.054	3.16	4	1.24	5	4.04	4	5.2	6	4.48	4.84	5	9	5	8	7	5	5	4	4	6	5	3	2.8	5	8	5	6	3.7	6	4	5	6	2
chr11	123431775	123432144	0.081	5	11.92	3.68	17.68	15.64	2	6	7.8	4.24	13.08	7	13	9	7	31	12	117.52	21	48	13	20	25	102.2	9	9	36	10	2.8	29	11	65	24	1
chr9	139721399	139722159	0.062	3.4	9.36	1	5	4.64	1	8	5	13.92	9.8	5	7	4	7	6	5	2.96	8	5	4	7	7	4.1	1	6	3	9	4.6	9	8	8	9	2
chr1	175712202	175712589	0.078	4	3.8	9.8	18.32	43.12	7.24	3	5.96	11	5	12	40	19	11	22	19	11.68	14	12	16	27	28	11.3	15	13	28	13	1.8	91	31	77	15	2
chr2	61824847	61825111	0.045	3	28.2	2.8	11.08	17.64	6	2	10.84	1	3.92	13	28	61	10	16	16	3.52	11	20	9	29	18	27.6	7	15	15	18	0.9	15	31	19	14	4
chr7	453737	456309	0.078	8.8	6.44	2.44	8.92	4	4	4.08	8	5.04	4.04	6	8	6	8	6	11	4	8	6	6	13	10	4.1	6	8	7	8	5.7	7	8	12	7	6
chr17	77984023	77984523	0.041	4	7	2	2.36	1	3.56	12.04	6.2	18.68	6.4	5	8	3	6	5	3	5.68	6	5	8	4	8	4.1	3	5	4	4	4.6	5	6	7	10	2
chr9	135069706	135070434	0.078	4	4.76	1	3	4	9.32	3	5.4	4	2	8	9	7	4	8	7	10.24	5	7	6	9	7	2.8	5	6	8	11	9.2	6	9	7	7	2
chr5	98346117	98346282	0.044	8.8	9.84	7.2	12.76	42.52	2.24	5.88	9.6	1	5	6	12	56	11	18	12	4.8	12	16	15	21	13	11.6	11	8	21	5	5.5	18	21	22	17	1
chr20	1281109	1282227	0.186	5	9.88	3	22.6	15.96	5	5	15	7.68	5	11	15	9	12	17	14	5.28	16	15	16	34	20	12.4	7	11	12	9	5.5	13	23	23	10	3
chr21	34436522	34437203	0.077	9.2	6.84	5	12.84	19.12	27.44	1	5.68	5	4	5	14	9	7	16	12	29.32	9	8	23	16	14	6.9	9	10	24	11	9.2	14	14	26	13	4
chr9	136390948	136391176	0.055	8	6	2.56	8.6	5.72	5	3.52	7.48	1.32	5	6	7	11	9	13	12	64.76	10	10	3	14	9	11.1	10	10	15	4	4.6	12	16	22	12	3
chr4	1777197	1782964	0.886	8.36	25	9.76	34.52	33.88	9.32	7	15.44	7	8	13	27	22	17	24	17	34.32	17	15	36	29	16	13.8	14	10	19	13	6.4	38	18	65	27	5
chr22	28172415	28172661	0.054	6.28	6.48	5.4	9.64	31.44	1	2	4.96	2	4	10	5	8	11	10	6	2	10	17	7	10	13	2.8	6	10	13	9	0.9	21	3	11	15	2
chr1	120190151	120191336	0.322	3.76	42.12	74.96	9	119.12	1	3.72	69.32	5.88	14.12	40	42	25	17	59	16	206.28	26	18	23	36	21	11.2	10	18	123	13	6.4	79	56	121	14	4
chr1	229545547	229545758	0.043	2	3	3.68	10.24	12.76	14.2	2	4	4	3.56	7	6	4	4	8	7	2.6	6	12	6	10	11	5.5	3	6	7	3	4.6	9	1	4	12	2
chr5	42583470	42583715	0.053	7	7.2	2.56	7	1	3	2	9	8	2	31	21	93	13	32	24	215.84	16	18	4	30	19	12.4	31	14	277	11	2.8	32	20	69	17	4
chr3	122738631	122738746	0.039	5.36	4.84	4.4	10.36	3.48	7	1	8.12	9	18.68	9	8	12	6	15	2	1	6	8	6	8	8	4.1	3	13	2	7	1.8	18	11	11	12	1
chr19	54657325	54657866	0.052	6	8.56	1	4	7.64	1	17.72	5	5.36	4	6	9	7	6	6	6	10.2	7	9	12	6	8	2.8	7	7	8	4	8.3	9	7	11	11	6
chr20	57224422	57226907	0.487	3	47.76	50.72	23.48	108.32	12	8.16	70.52	10.64	56.04	49	47	30	31	74	47	106.56	47	36	44	56	61	13.8	26	37	183	16	6.4	141	131	194	45	5
chr6	33358908	33359931	0.246	6	26.36	91.32	12	75.12	3	2	53.6	8.28	16.12	22	53	23	26	41	14	469.16	33	41	23	44	47	52.5	20	24	73	80	7.3	107	50	103	42	2
chr2	124784730	124785137	0.126	4	1	3.88	8.84	4	10.92	1	2.84	5	4	21	19	14	14	24	17	127.36	11	20	2	24	22	11.1	21	14	530	14	1.8	32	17	48	14	2
chr10	1580902	1581342	0.057	4.44	5	1.24	5.32	2	2	3	3	10	1.08	5	7	4	4	11	8	34.44	6	6	5	5	5	0	3	10	12	4	5.5	7	5	9	11	1
chr1	32045072	32046292	0.087	5	6	6	26.76	27.92	7.84	4	10.16	8.56	5.8	12	12	17	8	14	14	8.56	11	13	14	36	13	8.3	8	11	10	9	7.5	14	9	34	16	3
chr2	105719274	105719965	0.161	7	22.96	6.08	24.12	37.96	1	5	20.2	5.24	7.84	14	17	11	15	43	35	5.24	25	16	13	100	26	111.9	13	14	14	16	4.6	30	23	38	24	3
chr12	99286825	99287195	0.044	3	4.16	2	14.48	18.76	53.76	5	8.68	7.76	6.92	10	14	5	7	5	8	3	10	9	1	15	6	4.1	7	12	7	14	7.3	11	4	7	10	3
chr18	13726047	13727297	0.191	1.96	48.72	89.32	6	71.4	3	5.24	76.04	9.96	62.52	35	142	33	20	42	19	20.88	35	49	26	47	70	73.2	17	15	16	11	4.6	143	61	320	408	5
chr19	19325552	19326233	0.227	7	5	6.76	13.16	9.68	7	3	9.24	11	7.68	22	19	12	13	26	19	12	21	16	26	22	47	24.9	20	24	17	15	4.6	216	20	169	18	4
chr1	12232074	12232326	0.039	1.08	5	1	1	1	1	2	3	3	3	13	7	6	8	5	1	1	9	10	3	4	6	1.4	8	5	6	2	2.8	11	5	7	5	1
chr5	179224658	179231590	0.345	5.52	13.76	11.32	38.44	38.48	6	17.04	13.92	19.24	26.48	13	25	17	13	20	11	201	19	16	20	35	34	16.6	10	16	176	9	8.3	60	22	47	42	5
chr17	71537220	71537560	0.046	4	3.32	3	6.76	4	4.56	2	5	4	6.16	5	3	5	3	6	6	8.8	4	4	5	10	10	4.1	3	5	5	4	7.3	8	7	4	11	2
chr16	58026894	58027431	0.052	4	18.64	4	16.52	11.28	3	4	9	11.04	5.8	5	11	6	8	8	5	6.56	8	11	15	8	11	4.1	9	2	7	5	6.7	10	10	8	13	1
chr12	241236	241548	0.043	10.92	5	1	3	2	4	1	3	5.52	2.8	6	6	4	4	7	3	4.28	6	7	3	5	6	1.4	6	3	8	10	2.8	9	8	8	7	2
chr12	15155125	15155280	0.041	6.04	12	2.24	8.44	15.48	1	3	7.36	4	0.32	8	8	20	10	14	20	32	17	16	10	14	14	8.3	9	9	52	6	5.5	16	44	28	15	2
chr1	227175809	227176364	0.066	6	10	8.88	19.04	9.44	3	7.92	5	5	3	7	11	11	8	17	6	1	9	9	8	10	11	8.3	14	8	10	6	2.8	16	11	13	12	4
chr8	72466311	72467031	0.094	7.56	9.64	18.76	16.44	83.52	19.28	5.6	18.76	4.48	4	17	25	32	9	19	17	7	15	17	9	31	15	19.3	9	11	21	13	6.4	19	15	21	19	4
chr1	21923926	21927026	0.115	6	7.24	2.92	10	5.64	3	4.48	10.12	11	7.84	10	12	9	8	10	10	22.96	9	8	8	14	13	6.9	9	8	13	7	6.4	10	7	18	12	5
chr22	29706200	29713112	1.05	20.32	17.76	17.16	18.24	49.16	143.88	6	15.08	19.4	8	26	23	28	17	57	18	450.24	58	49	21	71	27	205.9	12	22	143	78	11.9	63	29	141	260	6
chr20	38482409	38482603	0.043	1	9	1.64	7.68	12.6	1.12	4	6.52	7.24	3	10	12	7	5	20	21	8.72	12	8	8	23	21	6.9	15	13	10	7	1.8	45	7	17	12	3
chr3	134656469	134657009	0.071	3	31.36	9.24	24.32	22.8	2	2.08	10.04	6.08	3.28	17	14	19	13	29	16	10.2	19	22	21	23	39	70.5	17	17	26	10	3.7	82	18	50	38	2
chr17	1182249	1182470	0.039	3.24	3	4	8.4	6	3	1	4	7	3.36	10	5	6	3	7	6	7	7	5	6	4	9	1.4	3	2	4	6	2.8	12	7	7	11	3
chr3	45588233	45588434	0.048	3	4.8	3	6.36	3.16	1	2.48	6	7.48	4	7	16	10	8	21	12	243.56	12	24	1	19	13	26.3	21	9	98	16	3.7	23	9	70	22	3
chr2	105031858	105031995	0.04	3	6	4.08	7.4	12.36	1	3	2.44	3.44	4.48	6	9	8	4	9	5	9.2	11	5	3	19	5	4.1	3	6	21	5	1.8	5	5	15	3	2
chr7	23145150	23145892	0.133	7	47.64	98.44	5	56.28	3.68	3	89.52	10.52	27.72	28	45	26	29	32	21	7.4	41	36	19	39	50	23.5	29	15	25	105	4.6	133	151	35	27	2
chr19	17443156	17446055	0.385	6	25.8	61.72	29.12	87.6	4	10.12	55.56	16.32	7.52	19	21	12	19	61	17	46.72	35	36	20	47	27	12.4	19	16	15	13	10.1	129	36	47	16	5
chr22	37461242	37461848	0.07	6	8.16	2	13.44	5	12.4	5.88	4.84	13.64	4.2	8	5	5	8	9	9	7	8	5	2	6	9	1.4	6	7	3	5	3.7	10	9	6	7	1
chr1	180207379	180207503	0.04	4	3	3	17.44	26.92	7.52	1	2	1	5.2	5	19	5	14	11	8	1	5	3	4	13	10	5.5	3	5	7	8	2.8	13	12	5	5	3
chr21	43858014	43858181	0.042	7.92	6	1.28	3	2.44	2	4	3	3	2	6	6	9	8	11	12	9.16	14	9	14	12	17	5.5	6	7	8	3	1.8	40	6	61	10	2
chr7	2117689	2118975	0.088	4	9.24	2	7.92	3	1.2	6	12.68	15.32	8	6	6	3	6	7	9	19.76	7	6	8	6	9	2.8	4	7	11	7	5.5	14	10	7	10	3
chr8	141403899	141404247	0.092	5.76	10.64	3	8.48	6.24	3.32	4.8	1.56	3.96	3	24	24	22	14	38	21	264.24	22	22	15	54	21	15.2	17	16	679	12	2.8	18	16	85	16	3
chr14	97684697	97685987	0.137	3	12	40.36	13.24	108.4	10.8	4	32.24	6.92	3	11	31	17	19	18	7	38.84	17	14	21	21	17	11.1	10	11	40	14	8.3	32	38	20	11	2
chr3	54168702	54168964	0.05	5.72	7	1.88	10	3	1	2	5.92	4	2.44	7	5	6	8	6	5	23.36	4	6	18	7	10	0	8	8	17	6	1.8	10	8	14	8	2
chr6	164056810	164057274	0.044	4	7.16	6.88	17.8	19.48	3	3.36	6	5	5.12	7	7	16	7	7	11	4.28	9	12	3	9	14	2.8	7	7	11	9	3.7	9	8	17	13	4
chr7	149445298	149445669	0.073	8	8	6.36	11.52	14.36	3	6.36	6.36	5	2	10	12	13	10	23	5	9	11	14	18	16	23	12.4	5	10	6	8	5.5	119	9	21	18	4
chr18	53446013	53449268	0.172	9	23.4	34.88	21.04	110.44	20.36	5.4	28.52	6	9	34	31	25	29	27	14	230.56	16	23	18	45	17	19.3	34	19	370	12	6.4	40	22	49	19	6
chr7	35406101	35406562	0.062	6.96	10.2	6.68	17.8	28.24	9	5.04	8	8.12	5	9	46	34	14	24	22	33.52	10	13	43	22	23	16.6	11	11	29	9	4.6	51	21	24	12	3
chr17	36823677	36824163	0.204	9.96	4.72	5	8.72	8.56	16.88	5.08	8	15	6	40	17	30	16	41	25	626.24	39	26	8	36	39	26.3	27	25	919	13	8.3	54	30	116	31	3
chr7	68532456	68532764	0.084	8	2	2	5	2	3	4	5.8	4.4	5	20	13	20	9	24	14	331.2	18	11	6	34	17	20.7	7	11	382	18	4.6	15	11	84	13	6
chr8	61990261	61990826	0.127	2	17.24	7.16	28.16	51.72	2	4.8	19.64	5	3	11	25	16	19	34	23	5	22	25	27	30	19	60.8	18	23	17	17	4.6	37	42	29	27	4
chr11	3830285	3831296	0.099	6	6.92	16.24	16.84	57	7.84	4	9.8	6	30.16	12	61	17	12	13	8	84.16	19	15	5	28	20	23.5	10	9	94	19	5.5	41	15	34	27	7
chr3	43897291	43897531	0.05	5	2	2.4	15.8	6.92	3	2	5	4	2.76	17	9	12	10	15	8	256.08	16	14	16	24	21	11.1	16	12	184	18	6.4	36	16	73	17	5
chr16	84984536	84984915	0.08	9	6	3	7.16	2	1.56	3	5.96	4	6.24	10	8	10	4	12	6	68.96	11	9	6	13	6	4.1	7	8	15	8	7.3	13	9	38	13	2
chr15	101592954	101593892	0.055	5	7.72	2	8.52	2.56	2	5	7.2	4	4.84	5	6	6	5	4	4	4	6	5	7	6	7	1.4	5	5	3	7	7.3	9	8	5	10	3
chr13	52025515	52028483	0.739	10.28	40.56	69.68	10.56	105.72	3	4	54.88	7.44	33.44	20	31	18	35	48	21	8	116	31	15	39	34	48.4	19	14	33	43	6.4	89	970	34	272	4
chr14	93411817	93412116	0.04	1	5	3	4	2	0.64	7.32	1	8.36	6	4	3	6	5	5	3	1	4	4	4	1	4	1.4	2	5	7	6	4.6	5	5	7	7	1
chr18	74322798	74323333	0.113	5.44	5.4	3	3	5	2.08	2.28	5	4.92	2.96	6	11	5	7	6	11	4	11	9	5	9	12	1.4	8	9	6	7	2.8	11	8	9	9	5
chr1	3546768	3547269	0.072	6.44	7	2.68	4.64	4.68	2	9.96	4	7.24	3.04	9	6	5	6	8	8	9	8	5	5	6	7	1.4	5	7	8	6	3.7	11	6	13	4	3
chr22	45102980	45103817	0.066	5	7	1.52	7.88	2	3.28	5	7	12	11	5	10	3	5	6	5	4.08	5	5	7	8	7	4.1	5	9	7	7	7.3	9	8	6	7	4
chr12	108001268	108001624	0.088	3	6	3.36	11.52	12.96	3	1.08	7	10	3.84	23	16	26	15	22	17	358.04	21	27	13	40	32	18	13	23	607	15	7.3	28	19	91	24	2
chr13	113772316	113773339	0.062	4	3	5	4	4	5	2	5	7.44	3.92	5	10	3	7	8	10	5.2	7	4	6	7	5	4.1	4	4	11	7	8.3	7	4	9	12	1
chr17	79225623	79226502	0.101	6	9	4	13.28	5	2	7.36	5.88	7.64	5.08	5	7	9	6	8	5	3.2	8	7	9	11	11	4.1	5	8	10	10	5.5	22	4	8	12	4
chr1	7812610	7812821	0.048	8.56	6.76	13.48	9	36.16	1	3	7.32	5.2	6.04	116	20	107	10	17	15	6.48	16	23	7	19	15	8.3	13	14	19	9	0.9	20	19	13	13	1
chr9	97864168	97864479	0.048	3	6.08	3.48	4.96	3.04	1	5.28	3.12	8	5.04	7	15	4	4	8	4	6.56	7	5	6	7	4	2.8	4	4	6	6	5.5	7	3	3	17	2
chr8	72755594	72756997	0.267	4.4	6	56.64	23.72	147.04	68.72	5.8	12.32	14.72	6.56	16	31	13	22	26	12	167.76	22	19	46	29	22	15.2	12	15	100	17	12.8	72	42	48	17	4
chr5	177869660	177869873	0.039	1	9	2.76	11	3	4.12	3	4	5.36	5.56	2	9	4	4	2	5	6	4	6	6	4	5	1.4	25	7	5	5	1.8	3	7	4	10	1
chr4	140223103	140223733	0.059	4	35.04	94.6	3.16	54.2	4	5.28	52.44	13.96	107.72	21	15	12	27	26	12	8.96	17	15	14	20	30	9.7	13	11	13	12	3.7	73	47	17	14	4
chr16	2478072	2480571	1.081	7	20.92	55.72	24.84	129.32	16.52	5	59.12	14	43.4	11	17	16	16	69	12	57.88	23	35	16	25	32	27.6	12	10	32	108	8.3	72	70	32	20	5
chr9	128856131	128856414	0.064	11.72	4.8	3	2	4	1	4	4	2	1.2	7	7	3	7	6	6	5.2	8	8	5	6	6	8.3	5	7	5	4	2.8	8	8	10	10	2
chr10	5605330	5605566	0.044	2	9	1	3	4.64	3	2	3.76	3	4.68	3	16	4	4	5	7	1	6	7	6	3	6	1.4	11	7	2	8	4.6	2	1	11	4	3
chr6	138437083	138437306	0.047	6	3.96	1.6	4	7	2	2.4	1	6.36	6	22	21	22	13	18	18	128	19	34	3	28	28	34.3	24	13	517	15	1.8	35	8	28	11	1
chr7	157903900	157904322	0.096	14	5.52	3	7	6.96	1	4.76	6.6	2.24	5	4	13	10	8	10	11	1	5	6	9	74	8	6.9	11	7	6	7	1.8	13	6	11	11	3
chr2	237125275	237125668	0.057	3.96	6.68	1	2.64	2	2	2.8	4	4.76	4	5	5	3	6	9	4	4	7	3	3	2	8	1.4	5	6	5	2	2.8	5	8	7	9	4
chr12	113524144	113525857	0.086	14	8.88	3	19.52	13.48	8	4	5.92	7	7	9	12	7	11	17	15	7.72	9	14	14	13	10	5.5	8	10	11	7	3.7	12	11	13	12	4
chr19	6232918	6234773	0.121	4.72	10	3	16.68	11.88	4	5	9.44	19.64	41.12	9	9	10	8	10	9	9.92	9	6	7	12	7	2.8	9	8	6	9	6.4	10	9	7	9	5
chr11	2802448	2803484	0.096	3.88	4	2.68	11.56	4.72	8.2	3	6	6.84	4.64	6	9	6	8	8	12	7.6	5	7	7	7	8	1.4	6	6	6	6	5.5	8	7	13	9	4
chr19	14518624	14519206	0.055	7.52	2.52	1.36	4	2	6	19.24	11.08	12	3	4	2	5	11	12	5	4	4	8	5	7	6	4.1	4	6	5	8	9.2	8	6	7	11	3
chr6	139948383	139948639	0.051	2.8	4.2	3.76	6.16	10.44	1	2.4	2	5	1	17	22	20	9	32	26	17.2	25	25	23	21	37	237.6	22	16	40	12	5.5	40	23	41	26	2
chr19	44064861	44065088	0.052	6.12	7	1	2	1.8	2	7.96	9.8	2.36	6.32	9	10	7	7	8	6	48.96	6	6	2	28	6	4.1	6	7	29	5	6.4	18	7	10	12	2
chr10	106340588	106340858	0.064	9.96	5	2.92	8.32	15.8	6.8	2.24	5	3	5	24	13	16	12	26	15	220.96	17	16	10	25	18	9.7	11	20	227	13	4.6	26	13	76	13	2
chr16	87866346	87867321	0.056	1	8.96	3	5	4	1	10.56	5	13.68	5.92	5	8	7	6	7	9	2	8	9	7	7	6	1.4	6	6	6	11	4.6	8	7	12	11	2
chr5	611739	612988	0.463	7	11.64	65.64	11.8	58.8	4	2	41.68	5.84	62.44	11	21	9	12	12	12	4	12	16	10	14	18	8.3	5	10	12	68	8.3	42	16	13	10	1
chr3	128128826	128129407	0.048	4	8	1	7.12	4	2	5	2.44	6.92	3	6	7	3	5	6	4	7.52	9	7	10	5	5	2.8	3	5	4	8	6.4	11	5	6	8	2
chr1	153894726	153896117	0.362	4	41.8	59.36	8	77.48	1	3	76.6	5	10.88	22	702	13	33	245	23	43	26	30	11	32	27	11.1	31	18	33	18	5.5	68	87	38	23	4
chr22	41751236	41751454	0.038	7.28	6	2	4.2	1.52	1.4	13.92	5	5	3	3	5	2	3	7	1	3	5	6	2	6	6	1.4	2	9	3	3	3.7	4	7	8	11	4
chr9	135380550	135380671	0.037	8	5.96	1	12.16	6	1	3	8	6.72	4.68	9	8	8	4	7	12	5	3	7	2	8	12	1.4	4	4	3	8	3.7	8	4	5	7	2
chr7	158439992	158440216	0.052	4	6.64	2	6.12	5	0.8	6.12	4.48	7	15.56	9	13	20	3	13	4	144.6	16	5	5	14	12	9.7	9	14	52	14	3.7	18	13	41	16	2
chr6	37071089	37071684	0.066	5	19.4	12.44	33.28	35.6	2	2.12	16.24	10.24	7.52	15	20	18	9	21	24	13.52	17	20	31	23	29	18	16	12	36	17	5.5	90	17	33	18	4
chr13	111646059	111646617	0.114	7.44	13.52	3.84	14.92	16.52	3	5	7	5.64	7	9	11	12	6	29	8	8	11	17	12	14	15	7	10	8	18	10	3.2	15	16	30	17	1
chr5	1750789	1752389	0.146	3	7.92	2	14.24	8	6	3	8.08	5.2	3	6	5	6	10	9	5	12	8	7	13	7	7	5.5	8	8	7	8	8.3	11	5	11	14	3
chr22	39150122	39153585	0.625	6.64	10.44	32.96	26.84	77.52	12.32	6	14.8	10.32	6	14	66	28	13	42	21	17.48	19	14	13	15	15	12.4	10	16	12	12	4.6	71	17	16	16	4
chr1	119531900	119533140	0.122	8	8	16.8	20.72	62.76	97.2	4	8.44	10	2.8	16	19	12	17	21	16	12.96	11	9	20	22	16	9.7	9	11	22	10	15.6	19	26	21	12	3
chr10	134495417	134495959	0.08	11.48	6	1	3	6.76	3.2	4	5.52	3	4	3	2	3	2	5	7	7	5	6	7	3	6	2.8	2	6	8	3	6.7	7	2	9	7	2
chr10	61468442	61470507	0.533	4.84	29.16	49.88	18.92	115.6	25.08	4	66.72	7.68	24.32	14	19	102	27	27	32	76.24	28	37	24	31	21	23.5	13	11	28	15	6.2	44	83	38	27	5
chr18	77488501	77490166	0.056	8	10	2	3.04	4.28	3	17.2	6	13	7.6	10	9	6	5	7	10	8.08	9	7	4	6	9	1.4	8	8	8	8	7.3	7	9	9	8	3
chr1	236227098	236229395	0.664	13.52	14.16	48.84	22.64	125.08	47.68	4.76	42.96	12	10.24	19	43	20	26	21	13	26.68	18	13	24	26	20	13.8	10	14	14	12	9.2	46	69	32	15	3
chr2	1513164	1513761	0.054	9	9	1.2	12.92	6.16	3	5	5.52	8.52	4	1	7	7	10	8	6	4	6	8	4	5	5	2.8	4	7	6	4	3.7	6	4	8	6	5
chr3	129611439	129613033	0.639	6.4	37.44	66	8.72	94.76	2	3.08	87.92	5.2	26.32	16	21	16	22	20	12	19.96	21	46	18	21	33	26.3	8	17	19	111	3.7	64	47	43	22	4
chr15	85142339	85142519	0.046	1	3.72	1.48	5	5.36	4	3	1.96	3	4	27	23	17	20	23	13	229.08	15	28	5	26	22	31.8	22	14	365	14	4.6	35	18	64	19	3
chr4	85487168	85487393	0.046	4	7.16	8.6	12.12	23.12	1	1	3.44	0.64	2	19	14	18	8	37	17	1.84	17	24	28	23	86	41.4	14	19	20	14	3.2	256	36	13	16	1
chr4	2827388	2827985	0.088	5.56	7	1	7.92	5	4	8	11.16	14.56	6.64	6	3	5	5	7	4	13.04	5	7	4	6	7	4.8	7	6	10	6	8.1	5	1	9	9	4
chr11	60888888	60889191	0.041	4.12	4.16	1	3	5	4	3	6.08	8	3	3	3	5	6	5	3	1.68	4	4	7	9	6	2.8	4	5	9	7	2.8	6	3	8	7	4
chr5	177412386	177413048	0.131	2	2	9	8	46.6	16.04	2	6	4	2	7	5	7	5	8	6	7.96	4	6	6	5	6	3.6	4	8	8	4	8.3	6	12	5	9	1
chr11	1414544	1415058	0.053	4.72	2	3	3	3	2	1.16	2.16	7.2	26.64	5	4	4	3	4	5	2	6	2	6	7	4	2.8	3	4	4	4	3.7	7	5	6	9	3
chr22	40385726	40386144	0.077	5.52	5	2	15.68	9.04	7.92	3.32	6	5.28	3	6	6	8	8	14	8	10	9	9	8	9	9	2.8	3	9	9	7	4.6	12	8	16	7	3
chr12	75601021	75601683	0.079	4	4	7.12	6.88	20.6	21.2	4	4	4.8	4	5	12	3	6	6	2	7	7	3	12	6	7	1.8	5	6	5	5	5.7	8	7	6	9	1
chr2	128379570	128383488	0.08	7	11.16	4	6	5	4.52	4.32	5.64	6.76	5.04	7	8	6	11	9	7	6	8	9	9	10	8	2.8	7	8	5	8	6.4	9	6	10	9	4
chr16	89698801	89699971	0.079	5.56	7.6	3.24	7	7.68	8	3	5.84	3.52	2.84	9	7	5	7	6	8	5.64	7	10	11	9	11	3.1	3	9	6	6	6.4	16	8	9	10	4
chr20	61909614	61910380	0.082	4	5	4.56	1	2	5.36	17.88	4	12.08	11.2	4	12	4	5	7	7	30.68	8	4	7	6	10	2.8	4	7	8	9	7.3	8	7	13	5	3
chr6	1595850	1596105	0.038	4	6.24	4.72	7.92	6	7.16	2	3.68	5	3.16	5	6	3	6	3	6	2	6	6	12	7	4	4.1	2	4	5	7	4.6	8	5	9	10	1
chr16	57657360	57657772	0.092	5.56	15	6	19.92	11.72	1.68	6	7.84	4	6	11	17	13	7	36	14	5.68	13	12	7	25	15	15.2	19	15	9	9	7.3	22	13	31	44	4
chr4	152966808	152967663	0.223	2	16.44	23.48	23.36	78.4	6	2.36	27.04	4.64	8	21	28	17	20	39	14	248.56	27	28	39	45	33	19.3	20	21	241	24	4.6	48	50	73	19	3
chr7	2135127	2138155	0.07	5	16.48	4	8.28	5	2	7	8.44	15.08	12.12	8	8	10	6	9	8	7.48	7	8	9	8	10	2.8	10	8	8	8	9.2	9	9	12	10	3
chr9	90301089	90301248	0.04	5	11.84	2.4	10.44	3	2	5.92	6.36	6.8	7.24	7	10	6	2	10	7	3.96	6	6	8	6	16	5.5	18	6	8	4	0.9	10	5	7	9	3
chr11	31892502	31892994	0.082	3	7	7.52	26.96	65.52	9.6	3.88	5	5.6	4	21	25	22	11	28	18	171.24	19	29	43	33	82	34.5	15	19	293	11	10.1	202	28	55	20	5
chr12	117518432	117518762	0.051	3	7	2	10.84	7.88	4	3	8.68	5	3	8	12	6	6	12	8	4.96	9	14	11	17	8	2.8	4	386	7	5	1.8	15	6	17	10	2
chr5	140242206	140242391	0.04	9.64	2.44	1.36	2.52	1	1	6.28	3	2	5	6	7	3	4	6	4	2	6	2	5	3	8	1.4	1	3	1	4	6.4	6	2	3	3	5
chr11	92619402	92619837	0.154	3	1.92	1	9.44	3.88	3.8	6	7.04	4.56	5	22	18	13	9	23	18	191.88	12	22	3	33	28	5.5	12	20	567	12	3.9	21	10	35	16	4
chr3	134623984	134624287	0.044	4.8	7.12	4	9.52	7.32	4	4.6	4.64	3.92	2	11	9	9	7	9	11	6.84	6	8	25	15	11	11.1	4	8	13	3	7.3	20	6	12	9	1
chr10	134419579	134422018	0.117	4.6	7.16	5	17.4	5	4	4	7.32	14.08	10.92	8	7	7	10	10	6	7	7	7	12	7	8	1.4	6	7	9	9	5.5	16	9	14	13	5
chr10	61590447	61590703	0.061	2	6	3	6.72	5	1	6	4.68	6.16	16.48	26	15	15	17	23	16	208.04	21	19	5	21	15	6.9	20	11	253	10	1.8	30	14	52	11	3
chr9	100353936	100354080	0.038	4.36	3	2.44	7.04	3.36	2	2	8.28	4	3	12	8	7	9	10	10	38.92	7	8	8	15	7	1.4	4	6	134	13	3.7	8	9	12	10	5
chr16	2026326	2032504	0.568	7.8	6.92	18.6	24.48	90.52	51.72	17.44	18.96	13.88	9.28	15	44	13	12	20	14	21.4	14	16	17	16	18	22.1	10	15	10	14	8.3	39	20	39	24	3
chr12	6677080	6677866	0.184	6.8	42.44	80.84	11.44	100.2	3	5.32	101.92	11	44.4	21	61	32	20	30	12	11.88	28	33	15	32	62	34.5	13	14	13	100	7.3	96	57	34	23	4
chr9	98314621	98314671	0.035	2	3.84	6.2	28.04	47.32	13.64	2	2	5.92	3.76	6	10	8	10	9	8	3	6	5	10	10	16	4.1	7	12	10	6	1.8	9	6	12	14	2
chr7	97924894	97925343	0.042	9.32	5	2	6.04	4	3	5.56	4.84	19.6	7.96	10	12	7	5	8	5	5	4	6	6	6	5	2.8	3	6	3	3	4.6	12	8	7	7	1
chr11	10314947	10316582	0.267	6.36	40.64	58.92	16	120.56	4.4	3	47.24	7.04	51.92	19	38	108	26	22	10	5	24	19	21	27	26	22.1	12	70	17	174	5.5	67	65	18	16	3
chr21	46726348	46727373	0.07	3.52	7.16	3	11.64	9.48	5	2	5	8.92	6	8	9	16	8	11	8	7	7	4	7	7	8	11.1	10	6	7	6	3.7	10	7	10	12	3
chr7	4305317	4305628	0.047	5	3	1	4	2.68	1.6	2	5	4	4.32	5	6	5	6	6	2	2	5	6	4	6	3	2.8	1	4	6	2	1.8	7	4	5	6	2
chr19	47213728	47214445	0.302	5	10	5	14.48	5.8	2.76	9.88	11.92	10.56	6.8	9	10	14	6	15	8	4	11	11	8	14	11	2.8	10	8	8	9	3.7	17	56	21	15	4
chr13	53182172	53182639	0.143	10.24	9.4	2.64	6.16	8	3	3	8	2	3	5	5	7	5	5	6	52.44	5	8	4	7	6	2.9	3	5	10	5	6.6	5	3	18	10	1
chr9	139149262	139150453	0.082	4	8.28	3	9	5	3.36	6	7	6	2	8	4	4	6	10	7	7	9	6	6	7	11	2.8	4	6	8	9	6.4	10	6	8	11	4
chr14	50537749	50537885	0.036	3	5.88	1	4.04	5	5.28	2.84	7.76	2.92	6	4	13	4	4	5	3	3	3	8	1	3	5	6.9	1	6	4	4	3.7	4	3	5	18	2
chr8	144560958	144561564	0.097	3	4.6	2	6.6	3.68	2	4	7.48	3.68	8	4	8	5	5	5	6	4.64	5	9	6	12	6	1.8	3	6	5	9	5.3	12	3	9	10	1
chr8	143079914	143080262	0.067	4	12.24	0.88	4.68	6	2	2	6	6	3.28	3	9	5	4	8	3	20	5	3	2	3	9	5.5	4	5	17	3	4.6	7	5	10	10	2
chr3	11746676	11746991	0.063	6.92	5.84	3	7.48	8	4.28	3.24	10.08	8.32	14.16	4	26	9	9	7	7	3.24	6	7	11	6	9	8.3	19	5	9	12	3.7	13	7	9	17	4
chr9	136701764	136702451	0.057	3.68	10.04	1	7.24	4	2.16	2	6	8.96	23.72	4	9	5	9	7	7	5	9	6	2	4	10	5.5	7	5	6	5	3.7	9	7	5	9	4
chr19	1675262	1676337	0.151	8.28	4.72	10.2	9	28.56	24.16	2	4	7	3	9	11	9	9	11	7	23.44	10	9	10	12	8	4.1	10	9	11	57	5.5	15	10	47	11	4
chr2	14772127	14775979	0.543	8	6.16	41.56	27.2	122.52	133.64	4.96	16.48	16	4	21	37	11	16	62	14	210.08	16	23	32	25	21	22.1	16	12	132	14	20.2	41	74	51	21	4
chr3	8774215	8774410	0.045	5	5	2	8.8	11.4	4	2	5	5.12	3	6	9	11	3	10	6	11	10	6	6	10	12	2.8	5	8	4	7	2.8	12	7	17	9	1
chr13	55307795	55308161	0.092	4	3.84	2	11.56	4	3.96	4	1	3	8	24	13	15	12	26	15	178.28	15	17	5	24	21	9.7	13	9	202	6	4.6	30	12	43	15	3
chr7	150877933	150878510	0.041	2.84	2	3	5	2	3.32	1	6.56	6	3.24	5	7	3	9	7	6	6	4	5	3	10	8	4.1	3	6	3	1	7.3	9	5	7	7	2
chr11	3124229	3124731	0.05	3.44	5	2	6	3.32	5.44	3	5.8	2	4.4	4	7	3	4	5	3	4	8	6	7	7	5	1.4	6	4	6	4	2.8	7	5	7	4	2
chr17	76679227	76679602	0.057	9	3.32	2.68	8	7.96	1	1.92	3.56	7.84	7.64	9	8	10	9	10	5	7	7	14	9	10	6	2.8	9	12	5	4	4.6	11	9	9	8	3
chr13	114899776	114900501	0.084	7.24	9	2	10.2	5	2	3	7	8	11	7	12	9	9	8	7	6	10	10	11	8	10	6.9	5	8	6	11	4.6	16	16	8	9	2
chr17	38195109	38195524	0.084	7.04	16	2.68	20.44	19.12	2	5	9	7.64	7.72	17	17	20	8	27	13	148	22	14	14	19	17	9.7	17	12	86	15	3.7	26	10	38	14	4
chr2	220398224	220398409	0.037	3	12.4	2	5	3	4.96	2	11	3.24	1.76	3	6	4	8	7	1	1	4	10	4	2	8	2.8	6	2	6	3	3.7	10	5	6	9	2
chr17	74721977	74723475	0.469	4.52	75.72	56.72	13.88	87.64	4	4	158.28	10.08	58.4	32	23	48	22	100	15	110.72	37	48	19	34	45	29	9	15	37	20	4.6	129	97	32	39	3
chr17	1040724	1041171	0.126	2.16	6	3	6	5.36	3	4.24	7.56	5	5	7	14	9	8	11	8	6	8	16	5	13	10	13.8	14	6	6	4	5.5	14	5	17	10	2
chr8	142114897	142115204	0.048	2	9.36	1	8.52	3	4.12	2	4.96	4	3	5	15	7	8	9	5	11	5	8	4	5	7	1.4	7	5	9	4	6.4	9	3	7	4	5
chr17	36489451	36490204	0.348	8	8	3	21.64	14.12	3	6	9.4	5	6	20	29	14	11	41	12	385.8	26	15	15	36	22	8.3	24	19	319	11	5.5	49	17	83	25	4
chr9	127596802	127597496	0.066	5.48	5	2.04	6.8	6	1.64	2	7.4	2.08	5.84	4	5	9	8	6	5	7.56	6	4	7	14	5	2.8	7	7	7	5	4.6	10	4	10	9	4
chr10	13386850	13387147	0.068	6.16	9.2	17.96	18.64	35.12	1	13	5.68	8.52	229.92	13	6	4	11	8	11	7	6	7	14	6	14	9.7	6	6	6	7	5.5	31	10	8	10	3
chr17	77964750	77968220	0.495	7	19.6	18.76	34.08	47.44	8.36	4.8	17.56	16.04	22.32	12	27	78	14	27	17	118.36	17	22	16	30	27	12.4	10	10	136	13	7.3	56	25	44	51	7
chr16	58333742	58334052	0.081	7.4	5.28	1	3	4	3	5	3.04	6.8	2.76	21	16	14	13	26	11	256.44	20	16	8	20	24	9.7	16	14	382	18	5.5	42	19	70	21	3
chr7	1754896	1755786	0.136	3.56	8	3	18.84	14.04	2.56	3	6	9	5	8	9	7	8	22	6	7.24	8	7	13	10	10	8.3	7	9	7	8	5.5	12	7	18	17	4
chr9	34653633	34654066	0.07	3	9	4.12	27.6	15.52	2	5.04	4.52	7	5	4	8	9	5	6	2	1	9	7	6	5	10	1.4	9	10	3	6	6.4	10	8	9	11	2
chr14	65211855	65216910	0.148	9.16	13	4.96	6	4	4	17.72	8	15.84	11.28	10	10	10	7	13	7	36.8	11	9	16	10	12	6.9	14	10	40	8	10.1	13	15	14	16	7
chr8	23273165	23273532	0.07	7.8	15.6	5	11.64	9.44	2	2	6.56	7	4.56	13	12	16	8	19	17	172.52	14	21	16	14	18	16.6	17	9	169	11	4.6	21	24	40	22	3
chr5	43602537	43604322	0.165	7	20.16	49.12	24.48	131.32	13.44	3	63.56	7	10	17	15	12	14	16	10	7.88	19	34	22	19	37	19.3	8	12	14	13	8.3	132	35	22	112	3
chr17	1103784	1104763	0.062	6	6.8	4	7.72	6	3	3	8.88	8	6	10	6	6	9	10	12	5	9	7	5	9	7	4.1	6	11	7	6	4.6	9	4	8	11	6
chr5	54520339	54520694	0.063	8	3	1	5	8	116.72	2	3	13.44	3.32	6	8	6	5	4	5	4	6	4	7	11	6	1.6	8	7	9	7	10.1	5	4	5	8	4
chr16	67699783	67702609	0.654	11.4	12.56	35.12	28.32	105.08	16.28	4	18.36	12.44	8.88	17	36	24	15	81	15	242.88	21	13	20	35	29	13.8	13	13	92	14	7.3	147	28	433	23	3
chr19	18869322	18869619	0.043	5	4.12	2	8.96	4	6.48	4	9	7.8	3.92	7	6	5	4	8	5	3	11	3	8	5	10	2.8	7	4	5	6	2.8	8	6	8	17	3
chr1	37721007	37721433	0.129	4	6.68	6.16	11.68	41	5	2	6.44	5.96	4	16	67	27	16	40	15	99.32	22	34	21	31	128	48.4	18	15	142	17	6.4	234	24	120	49	2
chr3	167452601	167453118	0.078	6.56	61.96	66.84	9.52	67.6	1	2.84	100.76	6.48	3.8	25	18	17	15	49	22	7	25	24	18	28	30	18	12	23	12	18	5.5	86	129	1585	28	4
chr15	74227869	74228262	0.066	2	4	2	11	10	2	6.6	7.52	9.16	7	9	3	24	4	6	5	4	6	9	5	10	13	5.5	7	3	6	2	5.5	6	10	15	10	3
chr1	172507089	172507387	0.068	7	26.96	6	15.12	36.16	1	3.64	14	15.76	85.72	17	21	29	12	24	33	8.2	23	30	8	85	19	96.7	20	18	18	18	1.8	41	55	19	63	2
chr1	62207468	62209057	0.673	5.56	31.84	53.56	12	79.48	2	4.48	47.76	7.96	41.44	16	29	23	25	17	15	8.6	15	26	29	24	24	9.7	19	15	15	9	4.6	44	42	21	16	3
chr21	47684749	47685076	0.062	2.84	9	2	3	5	1	21.64	2.32	14.36	9.4	3	8	5	5	11	7	27.56	7	4	11	8	9	4.1	5	6	14	7	8.3	14	7	12	10	3
chr10	5566812	5567215	0.041	5	4	1	9.72	3	3	1	3	3.52	1	3	4	2	3	6	2	2.04	5	3	4	8	5	1.4	3	5	5	8	5.5	5	5	10	5	7
chr4	141013652	141013895	0.041	4	12.28	9.84	13.24	39.64	2	1.72	9	3	4	12	26	15	11	27	15	6	16	13	27	19	33	15.2	16	15	22	8	2.8	53	41	17	6	2
chr2	26790287	26791037	0.146	7	10	5.48	15.76	18.56	5	4.48	13.12	8.56	5	14	17	22	7	15	15	7.64	15	16	22	38	9	11.1	8	10	11	11	2.5	20	11	17	17	5
chr1	19652937	19653344	0.062	5.28	4.24	2	4	3	1	9	5.36	5	1	4	7	6	6	12	7	13.04	6	12	8	5	10	1.4	3	3	14	5	4.6	5	8	8	9	3
chr15	93053477	93053741	0.044	6.92	11.08	2.64	8	21.92	3	3	4	4	3	18	17	35	10	29	133	16.48	16	22	6	479	13	12.4	14	14	25	14	2.8	20	30	32	18	5
chr1	235490074	235492418	0.267	7.2	62.64	88.2	7	83.76	3.24	6	174.92	13.44	180.84	28	28	23	38	115	24	22.84	43	27	15	35	26	22.1	16	15	33	76	6.4	79	135	687	25	4
chr19	2817101	2817785	0.762	7	5	7	6.88	18	4	2	5.12	5	4	7	15	7	7	25	20	7.52	9	19	6	16	10	7.6	14	22	7	211	5.3	28	9	450	13	3
chr3	184007033	184007736	0.27	4	5	2.36	14.56	9	7	3	8	8.8	3.76	25	21	18	12	27	21	211.16	20	24	16	25	20	12.4	17	17	496	18	5.5	53	29	67	18	4
chr10	11514171	11514471	0.075	5.36	6	2	2.76	3.28	2	6	6	5	6.6	24	14	26	15	21	9	261.96	29	17	8	33	19	6.9	18	20	566	10	1.8	32	15	50	19	2
chr12	50444244	50445722	0.106	7	10.08	17	22.76	54.8	21.92	5	21.2	7.08	3.2	13	12	68	14	17	16	10	15	13	18	24	17	23.5	11	13	15	11	6.2	33	22	35	14	9
chr19	18913074	18913671	0.347	7.36	10.4	7.72	11.88	17.16	2	3	8.88	2	3.84	8	23	26	9	41	5	5	13	13	9	18	16	33.2	19	10	11	10	5.3	19	31	11	16	3
chr1	31849565	31849989	0.083	5.84	9.64	4	25.96	12.4	4	1.24	10	6	3	12	9	8	5	13	24	9.44	7	13	8	52	22	15.2	7	13	6	5	4.6	20	9	12	15	4
chr7	158061687	158062156	0.042	13.92	6	3	4	1	3	3	4	3.92	3.8	4	6	4	2	3	2	3	3	2	8	5	7	2.8	2	5	2	5	2.8	8	4	8	10	1
chr3	13661832	13662088	0.041	2	12	3	12.08	5	2.64	3.52	5	5	4.28	6	5	5	7	5	5	3	7	5	6	4	6	2.8	4	5	7	6	3.7	9	4	7	6	2
chr8	30251545	30251647	0.037	1.88	12.72	5.24	10.72	22	2	1.6	10.48	1	19.08	21	110	35	34	32	25	2.68	22	9	5	33	23	12.4	85	10	14	15	2.8	33	45	14	13	3
chr15	65064408	65065049	0.096	3	17.08	16.08	30.4	60.8	6.4	4	12	18.24	281.36	15	14	16	14	14	9	11	16	31	8	17	31	31.8	11	14	7	9	4.6	37	13	14	14	2
chr18	46299876	46300647	0.051	6	6.96	2	7	1.48	2	3	5.2	6.88	3.68	5	9	5	8	5	2	14.96	6	6	12	6	7	6.9	4	4	9	7	4.6	10	7	7	8	1
chr9	104473690	104473970	0.054	6	5	2.8	6.08	5	1	2	2	2.32	7.96	18	11	12	6	15	10	290.96	9	10	7	26	13	8.3	13	13	94	9	3.7	20	13	55	12	3
chr16	2281652	2282774	0.074	3.84	6	1	5.68	3	3	11.8	11.24	7.24	7.76	8	6	7	6	7	3	2.96	6	6	3	6	6	1.4	3	4	6	6	4.6	7	5	8	11	2
chr10	124316997	124317327	0.065	3	2	2	9	5	3.6	3.08	5	3.84	3	9	12	6	8	11	3	9	7	7	12	12	9	8.3	3	8	9	4	1.8	10	9	15	12	1
chr19	38182760	38183505	0.158	10	4	46.48	8	96.4	8.56	4	12	4	8.12	14	32	13	13	34	12	25.88	15	20	23	22	30	16.6	14	13	27	15	3.7	53	40	315	20	5
chr19	18615235	18615989	0.066	5	8.64	2	9	4	2.4	4.32	5	19.36	26.48	6	7	8	7	7	9	6	9	6	8	13	7	4.1	6	5	5	9	7.3	16	8	10	6	3
chr9	136321618	136322189	0.075	2	12.52	2	9.76	1	4.96	4.04	6.96	12.28	3	7	14	8	9	12	5	107.92	5	9	7	8	10	1.4	5	7	17	10	7.3	9	4	24	5	5
chr15	63891743	63894479	0.422	7	9	50.8	22.32	111.12	35.08	5	46.2	7	9	18	79	16	19	20	12	106.24	21	38	20	20	34	27.6	16	16	153	26	9.2	48	28	30	22	5
chr11	375146	381401	0.177	7	11.48	4.36	4	8	3	12.92	7.2	9.48	6.44	8	9	8	8	7	11	8	10	8	12	8	9	2.8	7	10	6	8	10.1	13	8	9	12	3
chr18	77562274	77562607	0.056	4	10	1	2	2	4.92	1	2	10	1	2	4	10	4	6	9	3	4	5	4	4	8	2.8	3	7	4	5	4.7	4	6	7	9	1
chr8	142294785	142295530	0.077	3	10	2	7.92	4	4	3	8	11.2	16.36	6	10	4	7	10	4	19.24	6	9	8	6	7	9.7	5	3	19	6	7.3	12	3	11	8	4
chr1	15852818	15853852	0.282	3.72	49	82	6	104.48	4.08	3.72	68.28	8.64	13.28	29	30	56	16	45	20	56.48	48	43	21	36	103	95.3	20	24	17	17	6.4	277	76	409	515	3
chr10	130008107	130010994	0.552	7	5	33.04	21.88	69.12	20.36	3	8	14.16	4.92	12	44	16	18	22	14	249.16	11	24	14	38	20	12.4	11	15	76	15	4.6	44	23	80	16	6
chr6	91791383	91791454	0.035	5	3	0.96	12.32	1.44	1.4	1	1	1	0.16	21	16	37	12	16	18	138.16	7	25	5	20	16	5.5	14	19	273	10	0.9	14	13	42	8	4
chr6	170405840	170406861	0.053	8	4	2	11	4	3	4	4	7.08	4.04	6	11	7	9	8	8	3	6	7	4	4	11	4.1	4	6	9	6	3.7	8	4	9	6	3
chr12	131644158	131644657	0.197	6	8.44	1.76	11.12	6	4.24	4	5	7	4.52	11	15	11	15	10	11	105.2	12	13	5	21	11	4.1	5	9	148	8	2.8	19	11	29	19	1
chr5	1237786	1238292	0.045	7.96	5	5.84	3	4	2	2	4.48	5.72	4	4	12	4	7	7	5	13	4	2	3	5	7	1.4	3	7	5	6	8.3	7	5	7	6	5
chr10	648607	648979	0.051	8.88	6.72	1.12	9.4	5	2	2	2.44	8.84	19.8	8	10	4	5	6	3	3	3	6	2	5	8	2.8	5	10	5	6	4.6	6	4	9	7	3
chr8	143694894	143701311	0.455	6.28	9.4	12.6	35.36	64.6	33.92	5	11.84	9	12.64	13	14	12	10	23	14	24.04	24	19	19	41	49	52.5	9	13	13	13	11	49	74	28	33	4
chr2	160911856	160912702	0.136	4	17.16	9.72	18.96	22.28	2	4.8	7	6	10.2	22	16	38	17	40	18	18.44	18	24	20	36	34	31.8	13	10	16	11	5.5	32	17	36	25	4
chr13	114632265	114633259	0.141	6.28	6.48	3.56	6.84	5	3	3	6	5	5	6	12	7	9	9	8	80.16	7	6	12	10	14	6.9	9	9	124	5	4.6	11	5	17	13	3
chr19	35565496	35565878	0.037	3	8	1	8	2	4	1	7	2.8	2	5	5	3	6	9	11	2	5	8	11	2	7	4.1	2	7	5	7	3.7	4	4	8	10	2
chr1	234610920	234611291	0.043	4.36	7	5	21.12	16.24	1	3	15.6	5.84	37.08	5	14	7	4	9	8	7	8	7	6	7	11	2.8	6	7	11	8	4.6	17	11	10	11	4
chr14	48142960	48145761	0.323	10	6	43.6	17	144.6	69.48	7.8	15.04	16.72	3	13	31	13	27	18	12	12	15	18	43	16	17	26.3	11	15	20	10	11.9	35	43	36	26	2
chr13	27070784	27071121	0.098	3	2.76	2	3	7.24	1	3	1	4	3	17	16	9	15	17	13	106.24	19	14	11	20	10	4.1	10	11	275	10	1.8	27	20	62	10	1
chr7	130417054	130417243	0.037	8	4.96	1	3	4.4	36.04	4.24	3	3	1	6	10	2	6	4	4	5.6	13	3	6	5	6	2.8	3	9	1	6	2.8	6	4	5	4	4
chr5	118691288	118692355	0.132	3.24	10.88	50.24	12.12	110.84	8.56	3	28.08	5.6	11.96	19	13	15	34	18	12	8	19	18	19	18	21	13.8	10	13	14	14	5.5	50	33	18	12	5
chr4	141418672	141419622	0.188	5	7	35.12	21.52	75.68	72.68	3	26.4	8.4	3	13	18	32	16	14	6	9	11	14	17	22	14	19.3	9	9	11	13	9.2	27	28	12	15	4
chr10	11949829	11950495	0.053	3	8	1.4	5.76	2	3	2	9	4	3	8	4	5	7	7	8	5.72	7	4	9	6	7	4.1	5	6	9	7	3.7	4	9	7	6	3
chr17	78134392	78134741	0.061	3	8	5.96	27.84	43.04	5	4	11.08	5	4.8	11	12	16	13	15	16	5.28	13	9	16	8	17	6.9	11	13	10	13	1.8	20	25	12	14	3
chr11	68818829	68819305	0.047	5.44	8.96	2.48	12	9.04	1	7	11	12.12	51.48	4	5	6	4	8	6	4	5	3	6	5	9	2.8	5	6	1	8	5.5	5	4	7	7	2
chr16	87973256	87973482	0.056	4.6	3	1.72	1	4.88	1	3.72	2	4	4.88	3	6	6	6	45	8	6	2	6	1	4	6	1.7	7	5	3	5	3.2	4	5	7	8	5
chr19	49109754	49110798	0.061	6.2	9.2	3.2	6	2.76	3	7	10	8	5.68	10	8	4	10	9	10	3	8	7	8	9	7	2.8	5	5	6	8	6.4	9	7	9	11	2
chr3	141119648	141119888	0.052	3.44	8	2	13.8	10	3	3	4	2	7.56	7	6	3	13	10	7	11.24	7	13	3	16	11	2.8	16	10	9	5	1.8	21	13	13	9	2
chr12	43945131	43946520	0.332	8	9	59.8	15.72	143.84	26.88	6	24.36	8.92	7.76	15	41	18	20	27	14	68.88	22	16	25	23	20	41.4	24	12	76	27	5.5	40	135	52	22	4
chr1	209739503	209739740	0.054	2	3.84	1.76	9.92	8.32	4	3.16	11	3.48	3	15	15	105	11	23	18	249.88	15	21	15	32	12	12.4	7	13	253	53	3.7	22	20	67	15	4
chr17	10779385	10779622	0.055	5	2.24	2	4	6.2	3	1	3	3	3	19	33	22	13	14	9	172.44	17	8	6	32	15	8.3	11	12	394	11	3.7	16	19	42	12	1
chr22	47362691	47363000	0.039	2.16	4	1	7.04	2.36	2	2	1	9.24	12.76	5	8	2	6	5	5	5	6	3	8	4	6	1.4	5	7	6	8	8.3	7	6	6	10	2
chr2	191237204	191237335	0.04	1	3.72	2	1.52	1.56	1	3	3.16	2	1.24	11	14	9	12	15	12	110.96	14	16	1	36	17	6.9	12	17	110	11	0.9	13	14	35	6	1
chr16	942042	945807	0.676	7.72	8	2.68	9.4	5	4.28	6.48	12.16	10	6	9	13	11	8	12	9	113.2	15	9	9	17	17	8.3	6	11	183	9	9.7	39	11	45	14	5
chr1	7568046	7568426	0.043	3.92	5.8	1	8.6	2	2.24	7	10.96	6.92	3.68	5	9	6	3	9	6	7	9	4	8	7	6	2.8	3	4	4	1	3.7	10	3	11	8	1
chr18	8478651	8479086	0.146	8	4.68	3.4	12	3.88	4	2	4.8	12.96	4	13	13	20	12	26	8	394.4	18	16	24	20	14	22.1	18	17	142	8	5.5	13	16	103	21	1
chr22	45093110	45093974	0.389	7.2	11.32	2	11	12.92	7	6	6	10	7.36	23	24	13	11	28	18	385.32	22	17	21	38	23	6.9	12	19	426	11	9.2	36	21	106	18	3
chr21	45361514	45362078	0.145	6	4.12	3	8	4	3	3	10	2	6.68	13	10	44	7	12	10	163.4	12	12	4	27	10	5.5	6	19	75	8	4.6	14	10	46	16	6
chr11	60082550	60082658	0.038	6	5.88	1.04	4	5	2	2	5.48	3.08	1.56	8	5	3	4	9	8	16	3	9	1	5	9	9.9	3	8	8	5	1.9	8	3	11	14	5
chr1	26371409	26373989	0.433	7	8	16.76	17.56	75.8	132.48	5.92	12.24	11	7.48	10	15	11	9	17	11	10.96	19	13	27	13	11	18	9	16	8	12	13.8	21	13	17	12	5
chr6	27598638	27598916	0.046	9.76	9.04	93.52	4.08	47.12	5	2	22.84	6	4.4	18	13	13	18	14	7	36.52	5	18	16	18	25	9.7	9	12	27	13	4.6	48	68	27	14	3
chr6	43058286	43058535	0.046	1	29.48	8.32	13	66.8	2	2.52	16.04	6	8	19	16	16	17	17	11	7.64	15	12	13	19	15	13.8	16	19	10	15	2.8	29	28	24	14	2
chr9	123062042	123062444	0.096	5	4	3	1	3	1.64	3	6	6	4.96	5	15	43	11	16	9	118.36	7	7	5	27	17	6.9	15	19	118	10	2.8	7	4	26	11	2
chr2	74405341	74406368	0.282	5.88	54.48	83.44	3	52.64	3	3	106.56	8.28	80.48	141	18	11	24	297	15	17.76	36	19	14	20	28	12.4	16	15	12	26	4.6	54	137	24	20	3
chr21	44588373	44594318	0.36	8	13.44	19.72	22.04	73.72	12.92	5.88	23.64	8	9.44	14	23	15	13	17	11	42.16	14	10	24	18	18	11.1	16	18	29	13	19.3	27	23	31	22	6
chr15	77956845	77957052	0.041	1	3	4.36	11.8	9.12	2	4	7.6	4.44	2	8	5	8	6	9	8	7	5	6	9	9	7	1.4	4	5	10	3	2.8	11	6	15	10	2
chr1	109419261	109420109	0.406	3	9	46.24	5	64.28	8.04	2	25.4	3	5.36	12	18	11	14	18	13	15.4	17	16	14	26	22	13.8	16	15	18	165	6.4	45	29	21	124	2
chr1	3531336	3532423	0.244	14	7.56	5.68	10.68	7	3.68	4.12	6	16.64	6.48	14	15	9	12	21	15	240.28	17	17	20	34	13	5.5	10	14	231	12	6.4	27	13	60	13	3
chr12	123373120	123373212	0.035	6	15	5.6	16.24	18.4	6	6	6	8	30.52	10	14	20	8	18	9	5	7	13	10	15	21	12.4	5	9	7	1	4.6	25	7	12	9	1
chr2	119071039	119071388	0.071	6	8.28	4.76	21.08	18	4	4.76	6	5	6	12	19	13	9	18	17	93.44	9	16	17	27	39	30.4	18	11	52	12	0.9	66	11	26	37	3
chr6	97284669	97286143	0.435	10	26.32	74.04	12.68	84.6	14.4	2	67.64	10	17.04	17	20	13	29	43	13	10	21	29	27	15	23	22.1	21	17	19	15	2.8	51	161	32	18	1
chr2	162094164	162096411	0.427	3	5.8	45.04	13.36	100.04	26.36	4	28.56	8.44	4.6	20	36	12	19	23	18	7.48	20	22	59	23	28	51.1	12	18	18	11	11.9	96	16	97	19	3
chr1	6632678	6633104	0.055	8.36	6.92	2	15	4	3	2	9.12	4.68	6.04	6	11	16	9	7	8	4	9	11	6	7	10	4.1	5	6	4	6	4.6	10	10	9	6	2
chr19	58568773	58568961	0.041	4.12	5	0.24	7	2.56	4.84	3	6	1	5.36	3	3	6	4	8	4	4	8	2	4	8	3	2.8	1	4	4	2	4.6	8	2	8	12	4
chr18	72114606	72115351	0.049	6.44	10.64	1	3	1	3	4	4	9	3.64	3	5	3	5	6	5	2.76	3	3	6	10	6	1.4	5	3	6	8	3.7	7	4	7	8	1
chr1	198671035	198671136	0.037	4.12	14	2.84	15	22.92	2	2.16	10.8	9	3.08	8	13	13	8	19	6	9.68	8	13	18	14	6	5.5	6	13	9	12	1.8	9	6	14	11	4
chr11	125240359	125240720	0.046	1	8	8	29.88	16.52	4.44	10.76	6.32	2	3	6	5	7	5	12	4	3	6	10	22	14	9	6.9	6	8	10	8	5.5	13	12	12	9	2
chr4	37244673	37247580	0.321	5.92	5.76	31	24.44	106	97.12	3	8.6	13.16	6.6	13	95	23	16	22	11	165.04	14	17	26	18	21	12.4	9	11	170	14	13.8	47	22	61	17	4
chr6	170587390	170587713	0.071	4	6.76	3	12.76	7	5	4	3	7.96	3.24	10	11	14	9	15	6	20.96	12	8	10	15	12	4.1	6	11	29	4	5.5	4	7	15	9	4
chr2	241533301	241538259	0.461	6	10	4	6.76	5.32	4.12	15.96	10	14.56	12.56	14	19	14	12	14	16	191.28	9	10	14	20	10	2.8	8	14	84	13	7.3	20	13	53	16	5
chr6	26457992	26458295	0.068	2.88	46.52	73.12	3	38.04	1.92	1	88.56	7.32	5	15	12	10	22	47	13	6	20	12	4	21	10	2.8	12	3866	13	17	2	33	77	22	20	1
chr7	100284998	100285469	0.05	5	5.88	1.44	4	3	3	16.2	6	13.64	19.44	8	5	3	5	6	4	3	5	4	4	5	9	1.4	4	10	7	4	4.6	6	6	4	6	3
chr12	131772929	131774052	0.067	7	6.24	2	6.12	4	5.24	2	7	6	3	3	5	3	4	5	4	4	7	4	2	5	6	2.2	2	6	4	5	5.8	3	2	6	3	2
chr8	21937837	21939794	0.09	6.56	5	4	22.2	10	8.88	7	8	11	4	9	10	8	11	14	8	40.2	9	8	9	17	8	4.1	5	9	21	7	5.5	14	18	22	11	6
chr4	24415153	24415336	0.041	2	6.64	3	12	15	2	2.52	5	3	2	12	17	62	7	13	10	43.4	11	23	11	17	7	6.9	13	7	37	10	2.8	19	16	28	10	3
chr20	60451299	60451433	0.037	3.64	5	2	4.24	2	3	4	4	8.48	2	3	7	4	4	3	2	3	7	3	7	3	5	1.4	3	1	5	4	2.8	5	8	3	8	2
chr17	72753787	72754696	0.063	3	14.92	6.8	18.64	13.36	2	3	6.84	11.92	29.36	4	10	6	6	11	9	2	7	7	6	6	7	4.1	7	8	6	9	4.6	14	11	12	10	3
chr18	77586982	77587444	0.103	5	5.2	1	3	1	2	1.96	5	8	2.6	7	7	8	4	7	7	79.64	6	4	3	14	5	4.1	4	6	61	8	5.5	13	11	17	16	3
chr14	24808427	24809441	0.103	9	6.88	36.84	14.88	140	67.12	4	11.12	6.76	8	9	17	11	8	16	8	10.4	11	14	10	15	15	4.1	6	10	10	10	11	36	18	17	12	7
chr5	112311997	112312849	0.216	5.88	86.24	74.52	12	94.36	2	4	97.28	6.08	19.04	27	21	23	26	99	13	4	36	33	14	33	28	66.3	13	145	12	280	7.3	70	144	41	20	3
chr16	10736124	10736557	0.101	6.52	17.28	7.92	17	37.92	1.96	2.72	7.32	12.36	2.76	11	18	20	10	31	11	8.88	15	20	18	28	18	13.8	13	11	15	14	2.8	33	26	22	14	7
chr15	82344062	82344578	0.061	4	6	5.08	10	5	4	4	5	6	6.6	11	6	6	9	8	6	11.28	10	11	3	7	9	4.1	8	10	7	5	4.5	10	3	7	13	4
chr22	46301698	46302635	0.057	4	8	3.4	8	6.88	5.72	5	8	6.72	5	8	6	4	6	7	5	6	8	4	7	9	5	1.4	5	4	10	8	7.3	8	5	14	11	3
chr19	36979886	36981255	0.35	11	90.16	113.28	15.56	147.84	3	6	189.2	9	22.36	245	32	42	17	557	15	33.16	44	69	23	41	78	96.7	18	23	24	45	7.3	82	135	536	32	6
chr6	46010185	46010348	0.043	4	3.4	1	4.88	3.16	4	3	6	3	2.68	23	12	14	7	21	20	163.6	23	17	9	30	15	20.7	16	8	164	20	1.8	13	17	61	12	2
chr18	3585081	3585307	0.046	4.72	14.8	5.44	16.16	25.24	4	2	5	4.44	6.88	11	66	19	8	18	11	9.92	13	9	15	24	22	12.5	42	6	28	9	4.6	29	18	16	7	4
chr11	115530950	115531676	0.067	4	5	22.24	18.92	69.16	40.52	2	5	8.92	5	8	12	9	7	11	14	7	10	8	14	12	9	2.8	17	8	17	10	4.6	19	10	11	15	5
chr11	44324121	44324308	0.039	4.96	5.76	0.96	2.64	1	75.84	1	2	13.32	1	1	7	6	2	6	6	1	4	4	4	6	4	0	4	6	5	5	9.2	8	4	4	9	3
chr12	74931429	74931875	0.134	4.04	74.72	74.48	7	49.24	5	4	169	6	12.6	16	7	15	26	23	12	16.48	28	21	18	28	24	12.4	9	18	20	178	2.8	84	101	25	13	3
chr20	33796320	33796433	0.037	6	4.28	1	5.8	4	1.96	1	5.24	1	4	19	27	17	14	20	15	192.6	19	15	4	34	23	13.8	20	13	480	9	0	41	20	49	17	2
chr11	111410187	111410545	0.073	8.16	3.4	2	11	8.24	29.76	7	12.88	7	4.88	10	6	10	8	6	11	2	8	6	6	5	9	5.5	7	11	7	8	4.6	15	11	16	11	1
chr10	133857099	133858162	0.078	6	10.16	5.16	27.08	13.36	6.04	4.6	10	11.84	6.44	7	16	7	17	11	13	16.92	10	10	15	12	17	8.3	10	14	8	12	7.3	11	5	13	13	3
chr15	43425400	43426725	0.221	4.76	10	56.36	17.56	97.96	45	4	21.24	6	10	14	16	14	17	16	13	8.92	14	15	20	20	18	12.4	13	13	13	14	8.3	28	33	15	18	4
chr7	157342495	157343808	0.073	7	9	1	4	3.28	4	5.68	7.68	6	6.6	8	9	6	5	8	5	5.72	9	7	7	9	8	5.5	5	6	9	5	6.4	5	7	9	8	3
chr2	1250111	1250310	0.049	4	6	1	7.8	2	2	5	3.84	5.88	1.88	13	9	11	12	7	3	79	7	7	12	10	2	5.5	9	9	79	10	1.8	18	6	27	7	4
chr3	184297050	184297477	0.047	1.72	5.68	2	13	3.6	8.48	2.92	8.04	13	5.24	10	9	7	4	8	11	6	6	6	14	11	10	4.1	8	9	5	3	5.5	10	6	10	9	2
chr17	30812982	30815518	0.629	7.56	19.2	47.92	38.32	137.84	8.8	8	54.8	13.4	22.44	15	24	11	10	16	11	11	18	56	17	16	25	26.3	7	12	11	12	5.5	41	31	23	81	5
chr20	62662210	62662550	0.043	3	8.12	2	2	1	3	10.36	2	6	2	8	2	6	5	4	4	2	8	2	7	5	8	0	4	5	2	7	2.8	6	2	6	8	3
chr16	8617863	8617948	0.035	0.36	5	1.88	4.08	19.48	1	1.72	5.48	3	1	40	31	38	21	42	26	596.64	34	55	14	74	31	59.4	29	28	830	15	4.6	92	27	122	44	4
chr10	101117965	101118080	0.036	5.2	2	4	7	11.32	2	2	3	3.72	2	21	11	15	8	14	11	4	8	8	15	17	14	11.1	13	9	9	7	1.8	18	10	15	15	3
chr1	41728731	41728919	0.043	3.6	0.12	2	2.76	2	2.6	1	6.2	1	2	16	16	13	11	8	11	135.92	16	13	2	20	19	8.7	6	7	30	9	3.3	30	10	43	11	1
chr1	232441992	232442274	0.057	6.84	7	3.88	20.08	13	2	2	1	6	4.4	13	7	12	6	21	16	85.64	13	7	8	18	15	6.9	8	8	151	13	1.8	11	14	33	15	3
chr14	102689156	102689400	0.046	5	5	1	4.04	3	1	5.56	9.36	8.04	6	9	2	6	5	5	2	3.36	6	5	6	5	4	1.4	3	7	5	2	6.4	8	7	6	10	3
chr17	25904205	25904667	0.089	4.36	13	2.64	17.44	7.4	3	3	8	5.6	7.88	6	13	11	7	6	13	3.48	13	9	10	10	16	4.1	9	5	9	7	1.8	19	6	11	19	3
chr19	18497572	18497951	0.051	4	7.52	4.44	14.92	13.68	7.12	6	15.56	6.12	11	11	4	22	6	7	9	7.32	8	11	4	10	8	2.8	9	11	5	9	4.6	15	10	11	11	2
chr1	41418049	41418611	0.134	3.88	6.36	6	14	19.92	8	4	7	8.68	4	27	23	24	12	46	15	423.92	27	30	19	39	28	30.4	14	30	686	15	4.6	42	18	71	33	2
chr18	72121275	72121764	0.054	3.84	3	3	8.88	8.52	5.72	4.6	4	6	3	8	6	7	4	6	5	5.32	9	6	5	7	7	1.4	4	6	7	8	1.8	6	6	8	12	1
chr22	37522414	37523332	0.149	5	6	3	14	8	5	6	8	5	7.2	11	14	12	5	50	11	170.2	12	13	16	13	13	48.4	10	9	131	9	2.8	18	19	58	31	2
chr17	18158553	18158938	0.075	6.48	6.24	3	2.76	3	3	12.52	6.64	11.56	19.32	7	4	10	10	7	11	32.56	6	8	5	10	9	2.8	11	4	38	8	6.4	13	11	17	7	5
chr2	1131823	1132126	0.069	1.76	4	2	3.72	2	2	2.96	6.6	11	8.24	12	10	11	13	20	13	140.52	15	18	7	15	21	12.4	12	7	213	12	5.5	27	13	188	16	5
chr22	50066757	50067785	0.067	3.76	4.92	3.76	6.48	3	30.68	4	4.52	8.68	4	5	8	7	7	9	12	5	9	10	14	8	7	5.5	2	7	5	6	2.8	8	8	10	8	2
chr12	4964661	4965047	0.072	8.04	4.16	2	10.64	11.72	4.4	9	3.28	6	2	19	15	18	14	19	12	209.48	11	15	6	30	22	18	11	18	313	10	6.4	32	31	62	11	3
chr9	129435413	129437322	0.161	6.08	10.08	10.8	35.04	26.92	12.48	5	15.24	8	7.44	11	15	9	11	12	12	8	14	16	21	12	21	12.4	10	11	16	12	8.3	24	12	21	17	5
chr2	25560065	25560501	0.046	11.04	10.4	4.28	10.52	8	10.76	5.8	6.28	12.92	27.24	7	7	11	10	9	14	48.28	12	15	8	13	13	9.7	7	10	13	6	12.8	11	13	20	9	4
chr5	178715326	178716245	0.08	4.4	3	2	3	4	2	5	7.92	8.2	4	8	7	5	8	7	7	9	5	7	4	4	9	4.1	4	5	4	5	7.3	6	6	10	10	3
chr19	42683244	42683942	0.461	5	3	3	16.48	31.32	60.24	4	7.88	7.4	7	15	24	17	11	15	17	196.04	10	19	30	16	18	15.2	12	15	122	11	7.3	35	17	77	14	4
chr18	77166692	77167432	0.053	5	4	3	3	1	2	3.28	8	5.8	8	5	9	5	9	4	5	2	9	4	8	6	7	4.1	6	8	6	10	2.8	5	3	7	6	2
chr1	230468280	230468870	0.074	4	47.44	14.6	18.44	42.24	2	7.16	38.56	6.08	6	10	11	8	13	20	11	5	14	20	15	12	14	31.8	15	12	14	11	6.4	26	20	23	13	1
chr3	44225879	44226110	0.037	3.12	5	5.76	11.4	15.68	4.44	2	9.6	2	5	8	10	7	10	5	9	16	6	11	11	12	12	4.1	6	11	22	4	1.8	11	8	15	10	2
chr6	33239236	33240051	0.154	5	112.68	150.92	5.28	90.08	5	5	161.72	15.52	99.6	26	25	22	32	52	21	13.56	64	59	19	47	54	30.3	17	26	19	17	5.5	113	506	64	29	5
chr14	91607093	91607309	0.052	8	4.2	2	6.72	3	1	4	5.68	5.84	9.16	26	20	22	12	22	18	224.48	14	20	10	22	24	11.1	15	7	236	12	4.6	19	12	55	18	3
chr2	239075002	239077296	0.076	4	7.92	3.36	5	5	4.68	8	7	12.2	5	9	9	7	6	8	6	6	10	7	8	10	11	4.1	8	10	5	6	8.3	10	9	8	13	5
chr10	13017230	13017579	0.064	6	5	5	7.44	3	3.32	0.04	5	7.6	4	7	9	6	6	13	7	76.2	8	6	8	9	10	5.5	8	6	47	9	3.7	13	8	16	10	2
chr22	40089705	40090492	0.05	5	4	3	6.08	5	8	2	5.72	5	3.52	4	5	6	6	9	4	5.88	7	4	6	5	8	2.8	10	2	6	5	5.5	7	2	8	9	2
chr2	42281903	42282480	0.102	3.92	12.76	4	17.52	11	3	10.96	6.88	9.52	10	15	16	20	11	24	5	179.36	14	14	19	24	23	12.4	12	12	141	11	8.3	26	18	45	18	4
chr17	62038443	62039832	0.325	5.8	21.32	23.04	28.68	85.32	4	2.6	41.48	5.32	6.76	15	13	130	16	18	20	9.28	16	40	20	107	57	26.3	12	14	14	18	6.4	72	32	14	69	1
chr1	12689442	12689853	0.069	2	27.48	5.64	15.8	32.04	1.52	5	11.76	5.76	5	22	18	19	18	28	16	12.4	26	32	42	24	31	27.6	18	16	35	9	3.7	34	26	39	19	3
chr11	60690877	60694432	0.736	6	11	53.84	19.88	96.68	12	7	31.04	15.24	18.24	11	25	30	16	20	10	11.48	21	45	20	20	35	26.3	16	14	20	13	6.4	80	25	284	34	4
chr11	2216018	2216739	0.354	4.76	6.8	4	6.32	10	5	1.48	2	10.32	2	12	27	13	8	19	12	265.52	13	20	15	27	11	9.7	7	14	52	8	7.3	30	20	99	19	5
chr1	156664043	156664366	0.056	5	22.48	8.16	22.4	27.88	1.32	3	22.28	7.52	6.56	12	15	15	11	22	11	12.36	16	13	14	14	12	8.3	10	7	14	9	2.8	21	14	22	18	5
chr3	11195414	11197495	0.16	4	5.68	25.32	13.28	93.2	53.96	4	14	8	9	18	28	18	19	23	14	241.28	17	12	19	20	16	11.1	13	18	151	14	8.3	42	17	58	17	4
chr22	32365999	32367465	0.308	8.96	8.68	42.52	18.96	152.2	15.04	4	13	9	6	21	31	32	14	33	21	278.64	33	44	16	35	35	116.1	22	23	448	19	9.2	99	20	81	65	5
chr1	91189930	91190157	0.041	6	2	6.56	28.92	29.92	159.08	2	13	8.96	1	8	14	9	10	8	5	7	7	7	19	11	10	5.5	4	9	9	5	17.4	15	5	11	11	3
chr6	116433236	116433329	0.036	5.36	4.48	1	10.88	4.44	2	6.44	4	2.64	9.68	13	10	12	10	14	6	193	14	10	6	29	14	1.4	10	12	86	18	2.8	19	14	50	17	4
chr19	3880288	3882280	0.398	5	9.6	45.68	15.68	117.32	9	5	36.76	11.48	11	11	26	16	14	30	13	12.68	23	19	17	21	17	6.9	12	10	12	15	5.5	48	63	20	15	5
chr6	14711387	14711552	0.042	8.32	5.84	1	5	2	1	4	5.76	2.24	4.04	20	15	14	10	21	10	183.32	11	10	17	18	19	8.3	14	18	195	7	5.5	23	11	52	12	1
chr14	100756154	100758393	0.145	7.16	14.2	2.24	14.92	6	4.88	16.68	9	21.72	13.96	11	11	8	12	8	9	5	11	11	10	10	10	4.1	7	7	12	7	7.3	17	14	12	23	3
chr16	4716608	4716821	0.041	3	11.48	1	3	1	3.84	9.6	6	8	8	6	6	1	4	6	6	27.24	7	11	6	5	13	5.5	5	6	15	5	5.5	16	10	14	6	3
chr2	30431374	30431671	0.058	4	5	7.76	22.04	10.52	2	1	6	2	7	21	14	23	10	28	26	229	20	22	10	34	25	11.1	10	19	554	8	8.3	38	25	56	20	3
chr13	24881305	24882928	0.09	4.92	9	4	4.88	9.4	2	4	8	10.84	4.24	7	8	6	4	8	8	7.48	7	9	10	6	8	4.5	5	4	11	9	3.7	9	8	8	10	4
chr18	74240704	74241022	0.048	3	8.32	6.8	21.64	38.56	7.52	2.72	5.48	2.24	6.24	8	19	8	6	10	7	43.16	12	10	20	12	9	8.3	8	7	18	10	7.3	16	9	17	15	4
chr22	39259482	39260138	0.06	4	14.96	2	19.2	11.44	3.92	9.12	11	10.48	11	7	13	7	10	9	4	5	8	9	12	5	8	2.8	8	8	6	7	3.7	9	11	9	11	2
chr6	33662211	33662471	0.043	4	6.76	2	4	1	2	7.68	5	9.44	4	6	10	3	8	8	4	2	9	6	3	6	5	2.8	4	6	2	8	2.8	5	6	8	5	2
chr7	1963758	1964469	0.071	7	10	1.2	3	2	4.84	5.56	7	11	9	6	8	7	6	8	5	4	7	5	2	9	8	2.8	9	5	7	10	2.8	8	5	7	8	2
chr7	157930892	157931417	0.042	14.88	3	1	1.92	3	3	2.44	3	3	3	3	3	3	6	5	4	3	7	6	8	4	4	0	2	6	5	8	6.4	5	4	5	8	3
chr3	27758681	27759134	0.051	13	4.04	5	16.52	17	130.52	3	3	9.28	7.12	10	7	9	11	8	9	4	9	5	13	6	11	4.1	5	9	6	7	11.9	13	5	10	10	3
chr12	132943853	132944785	0.143	6.16	2.92	2	4	7.92	10	4	5	3	4.12	7	5	32	4	7	10	13.76	8	9	7	7	12	4.1	9	8	7	5	3.7	12	5	11	14	3
chr20	59893128	59893323	0.043	4	2.84	2	5	2.4	8.16	3.6	3	7	3	6	5	6	2	6	2	4	8	6	2	6	12	2.8	4	5	7	3	5.5	3	5	6	8	2
chr9	125141652	125141928	0.064	23	1	3.36	3	4	3	3	5	4	6	16	11	17	11	16	10	285.96	20	23	3	23	20	24.9	14	19	163	10	6.4	17	15	83	13	2
chr21	44722259	44722920	0.042	3	5	1	3	3.96	3	3	7	3	2.32	4	7	5	7	4	6	3	4	7	4	11	7	4.1	5	11	3	5	7.3	5	3	6	5	4
chr2	23896849	23896964	0.037	5.72	9.04	5	5.08	4.44	4.6	1	4.96	3.24	5	10	7	5	6	12	12	61.52	8	8	11	10	14	8.3	8	6	39	8	2.8	10	2	17	23	2
chr13	103446036	103446191	0.043	2	6.56	3	16.2	21.72	3	2.84	5	8	1.56	7	17	9	9	15	10	5	9	11	4	22	10	3	11	7	16	6	1.8	21	20	13	14	4
chr8	49647467	49648547	0.226	12	9.36	23.28	19.44	108.2	55.76	2	10.4	11.48	5.12	24	11	22	13	42	14	15.44	16	12	18	16	39	23.5	9	12	31	11	4.6	54	15	28	17	4
chr3	150087906	150088158	0.06	1.76	9.32	12	15.28	31.2	1	5.04	11.2	6	2.8	21	30	20	13	32	25	34.44	14	13	11	43	12	23.5	21	18	64	52	3.7	16	12	26	13	4
chr15	90549797	90549993	0.047	1.8	4	3	20.32	9.6	4.68	3.08	9	21.88	38.2	15	10	6	10	12	12	3.2	8	10	6	12	12	12.4	14	7	6	8	3.7	21	8	13	10	6
chr20	18477608	18478127	0.15	5.36	27.6	103.56	11.04	84.16	1	4	87.88	3	7.48	25	21	18	18	44	15	6	29	35	28	26	32	13.8	12	12	24	25	4.6	122	79	603	38	1
chr20	3051837	3053809	0.353	9.04	5.72	11.36	17.08	63.68	62.48	2	7.16	6.76	5	10	13	11	12	13	10	8.44	22	11	11	12	25	45.6	8	14	8	8	8.8	15	27	22	13	4
chr20	719585	720062	0.131	3.36	13	2	11	20	3.96	4	5	15	9.92	29	21	23	14	34	13	360.52	22	17	12	36	21	6.9	27	15	482	15	3.7	38	24	66	25	4
chr17	47130894	47131192	0.048	4	9.48	4	15.08	9	1.08	9.84	5	12.36	5	12	12	8	13	6	5	13	10	9	6	5	13	5.5	6	9	21	13	3.7	7	18	13	12	1
chr1	174967728	174967930	0.046	7.36	37.48	50.64	10.4	96.92	5	2.76	80.6	3	11	22	27	15	47	25	18	126.52	18	19	4	32	21	18	23	15	58	11	1.8	26	25	34	19	4
chr5	141697359	141697732	0.048	3.92	6.68	3.76	26.68	9.76	3	6	6.96	18.08	196.76	12	13	4	10	12	8	51.44	12	8	11	11	8	4.3	28	11	109	8	5.5	11	8	20	8	4
chr19	49052957	49053671	0.072	8.16	9.72	3.8	12	10.6	1	6.2	7	7.96	5	8	9	6	7	12	6	5	8	10	8	9	10	5.5	5	11	8	9	6.4	13	9	13	14	4
chr10	29280793	29280926	0.04	5.4	4.2	3	2	1	0.84	5	2	2	2	26	17	27	14	25	19	220.76	14	10	3	18	14	12.4	7	20	552	11	0.9	25	18	60	15	2
chr3	13837316	13837644	0.051	1	3.16	2.2	4	2	4	3	4.08	2.04	3	4	6	5	5	10	3	3	3	6	8	7	5	2.8	9	2	7	4	3.7	3	7	7	5	4
chr22	30723706	30724134	0.163	7	6	3.96	12.84	14.24	3	5	13	5.4	4	10	10	17	7	10	7	69.76	11	19	2	13	9	2.8	6	8	88	9	2.8	19	7	28	12	2
chr20	61758548	61758972	0.06	4	3.6	1.64	1.12	3	3	1	4.6	5	4.4	8	9	6	11	6	8	1	4	6	11	8	8	2.8	10	4	5	7	1.8	8	4	5	7	2
chr20	62477392	62478359	0.26	7.36	20.96	14.16	56.52	84.92	4.28	3	19.72	3	8.6	11	16	12	10	19	15	14	12	18	22	13	15	4.1	10	10	12	7	5.5	31	31	26	16	7
chr12	57029657	57031137	0.38	7	21.52	42.76	26.96	133.92	3	5.68	16.48	16.68	14	37	34	24	28	104	25	186.88	27	30	19	48	22	22.1	19	25	138	19	4.6	134	57	77	32	5
chr2	129230566	129231001	0.064	3	4	6	11.96	8	1	8.68	2	2	5	4	8	7	8	12	5	9.44	7	6	4	8	10	2.8	5	6	9	4	2.8	6	9	27	11	1
chr6	34536148	34536931	0.055	10.36	6.92	3	18.76	7.72	5	6.04	6.92	9.92	4	8	9	5	8	7	11	4	10	11	10	9	11	2.8	3	8	5	9	4.6	8	9	12	9	6
chr19	48291687	48292361	0.144	2.4	17.4	20.64	7.44	73.88	4	3	13.28	9.36	5	26	95	22	25	40	19	353.08	27	21	12	52	24	24.9	17	32	457	26	5.6	54	41	105	18	2
chr14	76027320	76027692	0.09	5	9.72	5	13.76	9.48	3	6.96	8.44	3	3.92	20	14	33	14	40	18	349.08	13	14	30	50	25	19.3	19	11	380	53	3.7	47	32	111	22	3
chr17	75492792	75495792	0.091	8.76	12	3	6	6.76	4	15.68	13	11.2	10	7	6	8	9	9	7	3.64	9	7	9	9	11	4.1	6	8	10	11	4.6	10	6	8	10	6
chr2	45238768	45242084	0.492	10.2	7.84	36	23.48	130.32	171.2	6	23.56	17.04	7.6	14	17	65	14	40	19	208.16	23	21	30	31	19	26.3	15	20	86	13	26.6	39	18	80	24	6
chr19	1999967	2000712	0.092	5	6	3.28	4	3	3.04	4.64	9.08	7.72	6	7	4	8	8	6	6	8.04	8	4	3	6	9	2	6	4	5	5	5.5	11	6	11	9	1
chr1	111148108	111151292	0.314	10	6	36.72	24.2	129.44	119.84	3	11	14.72	5.84	14	18	9	11	16	9	9	11	10	23	18	17	6.9	26	13	11	13	14.7	24	22	17	14	4
chr2	23852373	23852543	0.04	1.64	4	3.96	4.08	5	2	2	3	2	5.64	5	6	5	2	7	3	6	10	4	5	13	4	4.1	1	5	4	7	1.8	5	3	1	5	2
chr7	73183180	73185512	0.575	4	25.68	34.92	28.52	109.72	10.56	3.92	58.28	6.96	9.96	16	33	13	12	27	13	11.92	26	23	21	27	30	19.3	14	18	15	28	10.7	60	111	42	29	4
chr2	242625897	242626983	0.628	4	43.96	72.2	8	57.72	2.88	4.16	91.36	5	14.96	17	80	7	16	38	14	4	21	35	14	22	78	42.7	22	20	8	173	3.8	135	70	21	32	4
chr15	76078595	76078851	0.043	3	3.72	2	13.92	11.52	5.08	2	5	3	4.12	9	7	7	5	11	5	87.08	13	20	13	12	18	14.7	2	5	84	1	6.9	12	12	30	14	3
chr2	3288389	3288742	0.045	5	6	4	4.64	2.8	4	7.2	5.96	3.24	17.28	5	5	6	8	4	7	4.72	6	3	2	5	9	2.8	5	5	2	7	6.4	4	5	6	8	1
chr19	17713124	17713349	0.036	6.6	8.72	4.52	15.4	15.48	6.2	3.92	7.36	6	4	12	16	8	4	13	7	3.32	9	8	5	8	9	4.1	5	7	11	7	3.7	9	8	14	11	2
chr2	105758810	105759102	0.049	4	5.92	1	5.88	2.4	4	3	4	3	2.64	4	8	10	7	7	3	53.56	5	8	10	12	8	4.1	8	10	13	7	3.7	11	7	22	7	5
chr20	34021269	34021533	0.045	4	8.72	6	13.92	4	1	5.92	7.68	3	5.92	4	8	3	7	6	6	2.64	6	6	5	4	7	2.8	5	8	1	8	3.7	5	4	9	5	4
chr9	136472008	136475358	0.566	6.56	5	16	17.2	55.84	41.08	5	9	10	8.52	14	18	8	13	17	11	12.92	13	16	23	24	19	9.7	12	13	12	15	6.4	91	16	122	41	3
chr10	87971476	87971781	0.066	4.64	6.48	2	5	3.52	2	2	9.92	8.84	2	11	6	5	6	10	5	56.4	8	1	7	16	5	2.8	4	7	23	6	3.7	10	10	27	11	4
chr6	44094429	44096693	0.535	6.64	19.8	54.44	34.84	89.44	10.8	6	32.4	12.76	121.04	15	53	10	15	15	10	19.56	14	19	16	19	15	9.7	11	16	9	222	4.6	69	28	16	14	4
chr1	203290146	203290356	0.045	3	4	2.68	12.4	14.36	1	1	6.64	9	2	6	11	11	5	25	6	36.96	18	12	13	8	23	22.1	4	160	18	9	3.7	47	15	27	16	3
chr3	32551708	32551961	0.061	2	7.96	1.32	13	7	2	5.72	3	4.56	4.2	28	12	26	11	29	13	222.44	15	17	3	30	32	6.9	19	17	694	12	2.8	38	17	51	22	3
chr15	86383453	86384214	0.222	5.72	10.28	19	16.68	61.6	17.68	3.4	4	6.68	8.6	19	22	145	17	34	15	278.08	20	44	18	53	33	19.3	18	22	144	14	4.6	98	36	92	35	3
chr10	118595582	118595971	0.094	5	20	8	26.56	38.88	2	2	8.2	6.96	7	19	29	22	14	32	22	11.44	23	27	52	28	72	41.4	48	28	29	15	6.4	136	35	39	25	3
chr20	60679755	60680162	0.082	6.32	3	3	10.48	4	2	4	2.92	2.96	3.44	6	7	4	6	10	8	3	3	6	1	5	3	1.4	6	5	5	4	1.8	10	3	13	6	2
chr7	158301768	158301983	0.038	1	5	1	14.16	2	5	1.04	10	3.44	1	5	9	6	10	2	3	5	5	5	5	7	5	0	5	3	6	6	7.3	7	4	5	10	5
chr13	100269715	100270020	0.056	2	3	3	13.72	14.64	4	3	4.56	3.2	22.92	19	18	20	16	32	20	304.76	21	19	7	29	26	12.4	25	15	715	15	2.8	39	17	67	14	4
chr1	54775546	54776407	0.095	6	32.96	11.28	18.44	70.72	4	4	23.24	6.6	18.88	19	32	38	20	24	27	8.56	17	14	42	22	24	16.6	15	17	20	12	4.6	45	29	26	17	3
chr10	81142457	81142718	0.048	2	7.92	3.76	6.28	2	2	6.4	3.64	4.64	3	8	8	4	7	5	5	14.48	8	5	7	6	16	1.4	7	10	3	7	3.7	10	6	8	9	2
chr1	159140901	159143334	0.196	5.96	11.16	65.6	28.64	144.68	9	3.76	21.6	9.2	12.24	16	20	13	33	36	12	7.8	13	13	54	28	19	5.5	12	26	17	9	8.3	99	21	80	16	3
chr12	42719541	42720143	0.135	4.76	54.96	75.16	3.56	67.36	3.6	3	80.16	8.68	40.96	14	15	14	24	28	11	5.16	30	26	14	22	28	15.2	12	15	15	8	4.6	108	107	31	34	1
chr19	34587083	34587240	0.038	3	7.52	12.4	10.64	29.24	2	3	8	1	5	9	15	10	9	6	9	12	11	6	2	16	12	9.7	8	10	59	13	2.8	20	8	9	14	3
chr17	21208880	21209140	0.043	40.56	9	1.12	8.28	9	6	9.4	6	9.44	5	6	12	6	17	5	8	8	13	7	9	10	15	5.5	4	8	5	12	7.3	7	8	12	17	6
chr20	1484285	1484575	0.064	2	7	1	9	4.36	2.24	3	4	9	4	27	39	20	12	38	19	576.64	21	32	10	53	27	15.2	29	24	310	16	3.7	49	23	119	25	3
chr9	137231990	137240107	0.329	5	14	5	10.64	5.76	4	6.88	10.88	18	30	8	13	7	12	10	8	71.68	9	8	9	10	11	5.5	15	13	26	9	9.2	15	8	20	13	5
chr10	134944305	134945432	0.1	9.92	8.04	4	9.28	4	6	3.48	12	5.96	7.48	8	8	5	6	7	8	19.84	9	4	6	6	7	19.3	6	8	19	8	18.7	9	8	13	5	4
chr13	113701246	113701627	0.07	4	6.52	2	2	2.8	3	6.96	2	6.84	4	12	6	13	8	4	5	1.88	7	4	2	10	8	4.2	7	3	3	11	6.6	6	5	6	7	1
chr13	111280841	111281312	0.052	9.12	7.84	3	8.68	3	3.16	7.76	10	9.96	20.52	8	8	4	5	7	10	5	8	6	5	16	8	1.4	2	4	3	8	3.7	10	5	9	10	3
chr11	125215679	125216190	0.156	2	2	1.76	10	18.68	4	3	11	5	4	20	15	69	14	17	20	216.8	13	20	14	28	23	8.3	17	19	190	17	4.6	34	43	67	14	1
chr6	41430693	41431015	0.054	10	3.44	5.48	20.6	19.2	16.24	4	9.56	8.2	6.44	13	15	8	7	10	7	14.52	10	11	13	17	19	15.2	3	11	13	8	3.7	15	11	26	17	3
chr7	2490203	2490408	0.036	8	7	3	8.24	1	1	2	10	4	1.96	5	6	7	3	6	2	2	6	5	6	2	6	1.4	4	4	12	6	8.3	8	7	4	7	2
chr1	37351123	37351456	0.083	4.2	9.44	3	6.6	6	1	2	9.32	4	6.72	7	5	10	12	22	12	140.88	14	8	8	11	19	6.9	8	10	231	8	2.8	16	10	31	9	1
chr11	123524236	123525942	0.472	8	14.12	55.16	14.68	117	23.36	6.6	30.92	7.36	6.04	14	58	19	11	19	27	39.84	15	18	22	56	25	22.1	10	12	27	66	5.5	125	29	38	15	3
chr2	101442009	101442394	0.057	5	5.76	4.56	6.2	1	1	3	4	2	8	4	10	3	4	8	8	8	5	6	9	4	3	2.8	6	6	6	4	3.7	10	5	9	17	3
chr19	2734545	2735739	0.061	7	5	3	3	3	3	7.68	8.64	17.52	7.52	7	6	6	6	8	6	3.44	6	5	5	11	9	2.8	8	5	6	7	7.3	11	5	22	10	2
chr20	48334858	48335097	0.055	4	5.24	2.6	5.4	7	1	1	3	3	3	15	7	6	6	18	8	1	6	10	5	11	11	3.1	7	5	5	9	2.8	14	18	11	9	2
chr11	115860628	115861021	0.119	4	3.56	4	7	22.96	2	3	6.68	5.84	3	24	10	12	8	20	19	351.52	13	18	12	28	21	9.7	12	18	252	17	3.7	25	13	77	16	4
chr6	1523783	1524747	0.379	18.04	7.68	7.12	12.2	27.28	31.48	5	11.12	5	5	24	46	23	11	33	17	183.96	49	63	25	35	46	107.8	20	12	175	22	5.5	43	18	70	69	3
chr13	113369508	113371061	0.141	6	16.6	7.08	16.68	11.24	4	4.92	7.36	4.76	40.16	10	16	9	10	25	5	8	12	10	9	11	9	8.3	5	10	11	8	3.7	15	10	12	11	2
chr5	148504976	148505200	0.051	2.24	11.24	5	14	17.88	1	4.24	7	5.56	2	14	10	10	13	18	10	122.68	10	10	10	15	16	12.4	10	9	51	10	4.6	27	26	51	14	2
chr8	143229255	143229918	0.062	9	11.72	1	6.68	7.76	2	4	11	10.2	4	7	4	5	9	7	5	14.52	4	2	7	3	6	4.1	4	6	12	5	6.4	9	4	11	9	4
chr16	89706386	89708724	0.246	5.84	6.68	6.92	7	12.88	6	3	6.64	7.48	5	7	6	12	8	13	9	92.44	9	15	10	18	16	8.2	8	6	126	8	7.5	23	14	25	13	6
chr22	21271136	21272636	0.54	3.4	87.36	91.68	15	134.08	2	5.36	198.32	19.52	160.04	25	49	42	24	49	19	269.8	28	57	24	38	66	35.9	15	22	68	222	4.6	198	135	113	25	3
chr17	71541264	71541707	0.066	3.4	5	2	15	2	0.24	4	6	1	6.6	5	6	4	8	6	5	2	9	8	11	3	8	4.5	8	3	8	2	2.8	4	3	8	4	4
chr1	2566582	2567379	0.087	6.36	11.36	5.4	16.08	8.68	4	1	9.36	6.2	5	3	8	5	6	8	7	3	8	6	7	7	10	2.8	3	3	4	6	5.4	8	6	4	9	4
chr1	12616217	12616855	0.091	4	8.04	2	13.68	10	1	4.32	4	4.64	4	11	17	14	6	16	9	1	6	10	9	23	12	6.9	12	7	6	13	3.7	11	10	15	11	4
chr21	41047598	41047848	0.06	4	6	1.64	9.32	4.16	2	3	14.96	4	6.2	8	5	7	12	16	12	74.88	11	8	13	15	10	5.5	12	8	42	6	2.8	12	10	26	15	5
chr5	180016935	180019533	0.205	8	8.2	23.48	21.6	105.64	76.68	4	10	10.2	9.44	9	20	14	13	13	10	17.68	12	15	20	9	12	5.5	12	8	30	11	13.8	14	9	17	12	5
chr21	33941590	33942462	0.091	6.56	14.28	55.12	18.28	147.72	13.6	4	35.4	5.28	4	21	26	27	14	30	20	407.04	22	22	23	38	27	20.1	16	16	139	15	8.3	51	57	70	24	4
chr9	136594730	136595220	0.085	4.56	3	1	5.44	3	2	3	7	9.08	3.28	9	9	7	6	7	5	47.08	8	8	7	12	10	4.1	2	8	23	7	6.4	10	7	14	12	4
chr6	76458257	76459486	0.215	4	39.72	76.96	11.96	77.24	7.68	2	105.56	6	7.48	27	18	33	25	30	27	9.08	28	34	21	31	26	22.1	17	18	20	13	5.5	44	76	34	16	4
chr1	12550655	12550938	0.053	29.64	5	6.12	4	4	5	6.48	7.52	5	7.92	4	9	39	6	18	39	4	15	18	12	14	21	8.9	6	12	17	5	7.2	13	8	353	27	5
chr7	48031289	48031903	0.109	7	24.76	20.36	13.24	103.16	1	5	20.44	4	3.96	15	27	21	12	21	14	163.52	17	25	18	20	35	12.4	10	17	215	11	8.3	40	51	30	17	4
chr17	35249378	35249752	0.066	3	6.84	2	6.64	3	6.64	2.92	6.88	4	2	6	6	6	5	15	9	43.72	12	6	5	12	9	4.1	9	9	33	4	3.7	10	9	15	10	2
chr5	140787187	140788192	0.521	7.24	12	71.84	8.84	101.84	5.72	3	45.32	9.52	7	21	15	13	17	21	12	147.76	35	18	19	36	19	8.7	20	16	213	42	5	31	34	68	13	3
chr20	523761	524944	0.207	4	133.24	82.28	11.44	82.88	3	5.92	156.92	8.96	127.2	48	17	26	300	27	17	6.36	62	45	17	320	42	30.4	17	18	13	27	2.8	66	171	128	17	3
chr5	73729077	73729337	0.047	4	5	3	12.24	17.88	1	3.32	2	7.88	7.04	10	18	12	13	16	12	4	15	15	30	14	9	12.4	21	11	14	12	3.7	12	16	25	13	3
chr17	37557238	37559134	0.533	10	33.12	74.24	7.64	113.08	4	2	95.16	7.72	20.8	14	55	16	16	58	19	6.2	22	23	24	36	94	168.6	22	14	15	15	5.5	283	86	19	19	3
chr19	56664317	56665491	0.369	8.52	10	4.28	19.88	32.36	5	8	9.52	11	22.16	17	18	10	13	20	9	22.08	13	14	15	18	18	6.9	13	12	19	13	4.6	56	21	29	11	3
chr9	66457175	66457437	0.048	84.24	12.84	42.2	33.88	91.68	257.76	6.76	12.04	30.76	12.2	22	25	19	29	40	24	17.68	20	24	83	38	36	8.6	18	24	30	19	44	52	22	126	24	9
chr1	43774262	43774869	0.069	5.56	9.84	3	2	2	4	4.96	6.92	3	3.28	5	5	9	3	8	7	4	4	4	8	3	4	1.4	4	6	3	6	7.3	6	4	7	7	2
chr8	143226985	143228340	0.112	3	4.08	3	6.48	3	5	3	9.52	7	5	6	5	7	10	9	9	11.76	5	8	13	9	8	4.1	4	6	8	5	3.7	9	6	10	10	3
chr1	200457649	200458088	0.055	4.36	10.84	11.52	18.04	39.08	5	3.28	7	2	5	33	16	15	14	24	16	203.2	21	19	10	29	19	16.6	19	23	418	12	1.8	30	15	54	11	7
chr9	132244144	132246558	0.237	4	10	18.96	31	118.96	36.48	4	18.08	10.56	5	13	18	52	12	14	17	45.52	12	11	17	15	15	9.7	9	12	44	14	12.8	32	12	24	21	2
chr1	27191020	27192111	0.376	5	25.88	48.52	20.08	141.8	10.96	2	50.36	6	3	17	60	23	14	73	18	11.88	24	16	19	61	25	11.1	11	11	13	15	6.4	34	75	27	17	4
chr4	4291555	4292543	0.273	6	17.48	73.44	12.64	104.92	2.28	2.76	50.4	8.56	65.96	12	19	16	15	21	15	9.96	16	49	19	29	86	44.2	9	16	14	253	2.8	133	79	28	27	2
chr15	44083983	44084768	0.282	4	100	100	17.64	78.12	3	2.36	214.32	8.84	44.08	20	73	18	20	40	36	7	32	57	14	78	35	105	9	18	10	13	4.6	96	97	20	630	1
chr3	187459889	187460181	0.065	4.12	5	9.96	10.8	21.52	2	1	3.12	5.76	19.68	12	28	32	23	21	24	130.76	15	21	4	25	18	16.6	16	16	351	15	3.7	50	21	52	17	2
chr8	143749292	143749654	0.04	3.28	5.84	2	13	12.12	1	3	8	9.84	27.96	10	7	2	3	7	7	3	6	4	5	7	1	2.8	3	7	4	2	5.5	8	2	8	8	3
chr1	151042787	151043181	0.078	4.08	116.92	83.56	11.72	94.44	3.28	6.52	220.04	12.32	4.32	23	32	33	38	289	22	50.16	33	51	17	61	50	33.2	23	20	27	23	5.5	131	142	87	41	3
chr7	157289337	157289954	0.052	4.56	4	2	2	1	5	4	5	6	4	4	7	5	6	4	7	3	6	3	5	2	9	2.8	8	12	7	5	4.6	7	6	8	7	1
chr9	136443726	136445682	0.112	4	11.08	4	13	7	4	5.08	6.96	10.48	4.96	12	9	8	10	14	7	5	9	7	9	9	6	6.9	7	11	6	7	6.4	12	19	16	13	4
chr17	59491147	59491647	0.042	3.16	2	2.92	7	8.32	29.08	2	2	5	3	4	6	7	4	6	5	3.88	5	6	7	5	6	1.4	9	5	7	6	3.7	7	5	8	13	10
chr6	36097836	36099576	0.287	8	21.8	28.08	22.84	88.84	19.2	6.76	19.64	8	10.04	19	18	10	13	20	14	24.36	15	16	16	13	17	12.4	9	13	17	14	5.5	26	24	21	38	4
chr19	5949950	5950267	0.057	3.68	5	3	19.8	6.8	6	7	8.48	17.76	39.76	7	8	4	9	7	8	3.08	9	6	8	9	4	2.8	6	6	6	5	2.8	10	4	15	12	2
chr17	27460177	27460719	0.068	6	34.44	16.8	32.72	43.36	1.92	4.16	16.44	5	20.28	14	37	10	10	16	22	4.24	11	9	13	55	15	8.3	34	12	11	11	4.6	18	16	16	14	4
chr12	113938651	113939012	0.087	7.88	17.64	13	40.6	42.8	0.36	3	16.76	5.44	8	11	16	15	11	15	18	4	8	18	3	18	24	22.1	9	13	20	12	4.6	26	14	23	13	5
chr11	119382875	119383643	0.056	5	5	3	18.52	5.72	5	4	5	7.96	3.96	6	9	9	9	9	9	2.28	10	10	9	10	6	4.1	8	13	8	8	4.6	10	8	10	6	3
chr16	88338035	88338201	0.039	5	4	1.84	6.32	1	1	2	1	4	3	2	7	7	5	4	3	3	5	4	4	9	4	1.4	4	5	5	4	7.3	7	1	6	8	3
chr16	87067209	87067469	0.049	1.56	3	1	7	5	1	2.16	3	3	4.84	2	8	5	6	8	8	5.6	8	9	12	6	4	1.4	8	11	4	2	2.8	5	10	11	3	2
chr5	172175353	172175923	0.12	5.24	9	13	12.24	40.96	11.52	3	17.76	2	5	9	21	15	12	25	12	6	14	19	19	17	12	9.7	13	12	18	27	3.7	29	78	52	13	3
chr14	32670320	32670687	0.084	4	6	79.12	13.32	81.32	5.92	5	9.96	7	1	14	16	18	9	18	11	20	11	16	13	18	25	13.8	11	13	27	97	0	135	28	43	14	3
chr7	155341260	155341898	0.044	5.44	7.56	2	1	4	1.2	4	6	4.96	3	6	7	5	5	5	5	5.88	4	6	5	5	7	1.4	4	8	2	5	5.5	4	3	8	11	2
chr5	2038379	2039966	1.069	3	7	23	13.32	75.4	3	3	12.52	7.16	3	22	14	21	16	20	13	221.24	23	18	22	32	19	12.4	16	12	172	192	3.7	27	19	72	22	3
chr19	6481855	6482307	0.118	4	11	5	17.68	9	5.08	3	10	11.32	4	10	15	11	12	19	8	191.8	13	13	11	18	13	4.3	16	18	71	7	8.3	24	10	45	13	2
chr8	15093654	15093982	0.05	1.84	3	5	9.04	28.56	52.88	3	7.96	5.68	1.64	7	8	6	13	10	6	5	7	7	7	12	7	4.1	2	8	11	8	4.6	7	8	19	7	2
chr1	150540647	150541045	0.1	3	55.24	9.2	12.52	46.28	2.32	2	43.6	5	11	22	29	52	43	55	71	13.72	35	54	23	117	29	77.4	16	33	44	15	1.8	65	71	27	118	3
chr17	3845325	3845460	0.035	6.68	9	2	3	2	1	5.4	5	3	1	8	1	5	5	7	3	4.44	2	4	3	6	4	0	1	3	3	5	4.6	8	4	11	2	1
chr1	208098553	208098829	0.051	3	9.12	2	18.6	9.6	3	3	6.6	4	3.72	5	8	10	6	9	16	5.12	7	12	16	17	39	40.1	7	5	6	4	3.7	95	19	14	12	4
chr10	81321938	81322252	0.06	9.04	4.64	4.08	13.08	17	8.48	7	8.28	3.36	3.52	16	16	23	11	19	16	335.52	24	27	10	26	37	42.8	11	18	417	12	6.4	33	18	51	27	4
chr7	98439346	98439755	0.119	6	7.8	2	4.84	5.88	4	3.52	4	7.88	4	20	9	18	9	29	13	340.56	18	18	40	31	22	9.7	8	16	607	7	7.3	23	10	75	28	3
chr21	17101742	17103345	0.847	8	46.2	62.76	9.36	66.8	4	2	112.56	5	59.44	15	75	17	26	23	10	35.92	25	24	17	19	22	12.7	10	10	21	14	2.9	49	82	26	13	1
chr17	80263004	80263401	0.075	8	3	3.36	6.6	4	4	3	4	4	4.36	10	7	4	5	4	8	14.6	9	6	5	5	9	2.8	7	6	10	10	4.6	11	8	19	12	2
chr3	194840198	194840851	0.082	7	12.12	9.12	15.6	30.56	4.68	2	7.68	8	13.96	14	30	20	10	19	37	4	17	16	20	55	9	9.7	24	15	15	11	4.6	31	23	30	15	3
chr2	2124590	2124909	0.077	4.12	3.6	3	9	8.32	1.28	2	8	5	2	20	24	19	15	20	8	235	14	12	12	19	13	5.5	19	13	268	9	3.7	26	10	68	15	2
chr6	89870979	89871360	0.109	5	6	3	5	8.2	2	5.84	3.72	7.32	9.28	16	33	16	10	22	10	80.84	14	16	10	19	17	8.3	21	15	271	12	8.3	21	16	43	15	3
chr4	85500591	85500911	0.082	5	5.52	4	11.76	20.64	1	1	9	3	7.76	11	15	13	18	26	10	8.44	19	16	13	27	20	15.2	15	17	12	13	4.6	47	19	21	11	2
chr2	201348466	201348747	0.057	5	8	2	14.48	7.28	5.52	2	7.56	6	8.28	12	29	64	15	19	17	316.88	24	16	19	27	22	11.1	13	15	199	14	5.5	32	24	75	23	2
chr11	118309101	118309635	0.044	4	7	24.44	18	103.24	4	5.04	14	24.08	118.6	9	10	9	8	12	10	8.08	10	11	11	19	29	12.4	16	17	11	7	4.6	92	6	14	13	1
chr8	30669422	30670731	0.3	2.72	54.2	72.56	15.4	55.96	2	7.28	100.16	8.24	89.6	30	16	17	18	26	42	300.92	33	26	18	98	23	13.8	12	19	112	24	5.5	40	84	102	28	4
chr14	93562407	93562594	0.045	5.52	8	2	3.68	2	2	5.96	1.04	9.72	57.36	2	3	5	8	5	1	5	3	8	3	9	7	1.4	4	6	6	7	6.4	7	6	3	4	1
chr2	235856193	235856388	0.041	4.2	4	1.52	6.04	4	4	1	4.08	5.68	3.08	3	4	5	8	7	4	6.04	9	5	7	9	9	1.4	2	9	6	8	1.9	4	2	17	8	2
chr8	41657150	41657301	0.037	2	4	1.44	7.8	3.88	3.88	5.36	4	1	4	4	10	8	3	6	4	1.04	5	6	3	6	11	1.4	9	3	4	3	5.5	6	5	4	11	2
chr15	93353863	93354207	0.063	3.6	19.52	10	22.28	45.56	2	2.88	34.12	1.24	11.24	14	12	14	26	18	10	3	12	8	4	17	12	6.9	12	18	10	12	1.8	20	58	9	11	4
chr15	30227972	30228165	0.042	3	6.6	3	10.92	6.12	6.2	2.96	3	4	2	14	11	35	17	18	7	133.4	15	14	9	15	13	5.5	14	10	192	13	0.9	24	8	34	15	1
chr20	31602020	31602852	0.081	6.68	12	2.52	18.64	8	6	3	10	5	5	9	12	12	9	13	8	5	4	11	12	16	8	15.2	10	13	13	7	4.6	17	6	15	12	4
chr2	162278294	162281289	0.407	8	5.36	25.2	18	131.12	123.92	5	11	23.08	8.4	11	29	13	20	17	12	13.76	9	17	41	12	16	13.8	14	17	20	12	39.4	26	31	20	15	3
chr1	202310946	202311366	0.103	6	37.2	78.64	6.84	43.4	3	2.12	98.72	1	19.4	18	17	18	35	76	11	5	33	23	10	29	43	22.1	13	21	10	109	2.8	79	158	18	24	3
chr5	37847194	37847370	0.041	4	6.8	1.64	7.96	15.92	1	3	3	8	5.28	7	13	25	12	6	6	3.56	8	17	5	12	8	6.9	16	7	8	7	2.8	18	3	14	9	1
chr7	2918580	2918896	0.049	4.76	10.48	3	8	3	5	3	15	4.16	2	10	9	7	7	10	7	7	8	8	6	20	12	5.5	4	8	5	11	8.3	7	9	6	9	5
chr4	5636381	5636779	0.128	5.44	5	3.76	7	11	3	2	8.56	7	1.96	10	9	14	9	16	10	177.68	20	11	7	16	11	12.4	5	10	78	9	3.7	28	9	57	12	2
chr20	5172789	5173272	0.08	3	18.4	2	13.32	8.68	2	10	12.32	4	3	16	12	14	19	17	8	156.16	26	12	5	26	25	13.8	18	16	403	11	2.8	37	21	45	12	3
chr13	114034418	114034745	0.072	16.92	3.76	4	20.64	10.6	2	5.88	9.16	2.52	5	7	10	12	13	12	16	3	9	9	12	16	7	8.3	6	4	11	3	4.6	14	6	14	13	1
chr10	71867029	71867369	0.079	4	6.12	2.68	12.92	8.76	7.48	5	6	5	4.64	15	24	17	12	13	13	352.72	15	27	18	22	20	19.3	14	13	112	15	3.7	25	17	68	24	6
chr22	30661460	30662481	0.068	3	6.96	2.8	4.16	5.64	5	5	10.32	4	3.92	6	13	55	5	8	5	6.48	8	15	8	12	9	6.9	5	10	5	7	5.5	14	7	18	15	2
chr20	57572515	57572694	0.037	4.8	7	4	6.44	7.04	2	10.68	6	9.32	2.36	1	8	5	4	11	2	13.08	4	7	4	2	7	2.8	5	9	12	5	1.8	7	8	9	12	1
chr12	111019919	111021490	0.225	5.52	27.68	68.36	12.8	118.64	7.52	3.92	47.68	17.76	43.84	16	13	18	16	20	11	10	15	25	14	29	28	35.9	16	11	14	389	4.6	54	69	231	51	4
chr8	144920646	144920906	0.041	2	6	1	6	2	5	7.24	6	5	6	4	4	4	6	7	3	2	7	2	8	4	4	1.4	2	7	5	10	5.5	12	4	8	5	1
chr10	82280646	82280910	0.044	1	5.6	3	8.04	7	2	3.48	5.68	11.44	6.72	3	13	5	7	7	6	3.92	7	10	9	6	13	2.8	5	8	9	12	6.4	9	13	9	7	3
chr9	139481258	139484149	0.332	7	53.6	17	57.76	64.32	6.12	6	28.08	6.84	10	12	24	20	20	35	18	5.96	17	27	53	58	22	11.1	14	11	20	12	11.9	48	33	49	19	5
chr5	176871158	176872921	0.089	9	8	6	18.08	12.88	14.08	5.8	13	14.76	13	15	16	13	12	21	9	7.92	14	16	10	12	12	6.9	12	15	8	18	5.5	15	9	13	15	4
chr14	103675319	103675907	0.133	4.36	6.48	3	11	10.4	10.2	3	6.92	9	3.68	5	9	6	10	6	6	32.44	9	8	9	13	5	5.5	5	10	17	8	3.7	12	9	9	10	2
chr10	105593559	105594061	0.116	4	17.64	6	30.44	31.48	2	2.08	8.44	9.08	3.6	8	11	16	9	36	10	18.56	14	10	16	13	15	12.4	8	10	16	14	4.6	14	14	20	11	5
chr5	1223435	1223928	0.077	5.68	7.28	5	9	5	2	2.64	6.44	9	6.6	6	8	2	8	4	5	3.64	8	4	7	7	11	3.6	6	4	3	7	4.3	7	6	6	8	2
chr1	207198360	207198573	0.04	1.72	5.52	4.64	6.16	10.84	3	2.28	6.72	4.68	1	12	6	4	9	24	7	9.2	12	17	10	17	14	12.4	10	11	17	13	4.6	25	31	12	10	2
chr19	42866955	42867358	0.09	5	4	3	9.92	5.76	1	5.92	7	7.72	4.68	4	5	3	4	5	6	4.72	8	3	4	3	10	2.8	2	6	6	7	2.8	9	4	8	7	1
chr10	131311656	131311943	0.063	4.36	8.48	1.96	4	5	1	4.68	9	4.2	5.8	11	13	6	10	17	16	85.28	12	8	17	20	13	8.3	6	6	72	11	5.5	13	5	26	10	4
chr3	147140653	147141688	0.073	8	4.92	11.96	15.36	58.72	125.68	3.6	9.64	16.68	5.24	13	22	12	20	14	14	5	14	23	18	20	14	19.3	8	15	15	16	21.1	23	22	19	15	4
chr9	130987503	130987830	0.059	6	5	2.16	1.84	4	1	5.64	4.92	10.52	2	8	4	7	8	7	4	10	8	4	3	7	6	2.9	4	6	6	5	4.8	10	4	9	10	3
chr4	88786558	88786849	0.051	5.24	13.92	5.64	19.76	27.84	3	1	12	3.88	29.52	15	11	12	13	15	15	2	13	14	2	9	10	2.8	13	13	11	17	2.8	11	11	13	11	1
chr19	14265835	14271644	0.088	7.56	9.92	3	13.08	5	8	25.68	9	16.16	8.56	8	10	9	8	10	9	16	9	10	8	8	11	4.1	8	7	10	10	7.3	10	8	11	15	7
chr17	80365320	80365625	0.047	1.2	5.04	2	5	1	1	4	6.92	7	3.04	3	9	4	7	6	8	3	6	4	7	9	5	5.5	15	5	3	5	4.6	4	3	3	10	2
chr19	48936714	48936940	0.052	5	8.16	3	3	5	2.08	5	1.84	3	6	8	6	9	6	14	8	20	7	6	3	5	6	8.3	4	8	14	6	3.7	9	10	12	5	3
chr7	149498929	149501826	0.162	7.16	9.84	4	17	7.08	4	3.68	12.84	10	4.92	6	9	9	5	16	9	46.28	11	8	11	7	10	5.5	9	8	21	9	6.4	13	8	28	13	5
chr4	57333595	57334449	0.112	7	46.08	101.8	8	72.36	5	6.8	92.2	11.6	83.2	18	26	12	23	52	18	10.44	33	27	13	23	53	42.8	16	13	13	11	3.7	80	123	21	18	4
chr21	47502521	47504502	0.11	7	10	3	17.2	5	4.84	4	10	9	2	7	12	9	8	8	9	4	6	9	7	15	10	4.1	10	6	10	8	5.5	10	7	11	10	4
chr13	96706637	96706848	0.044	7	6.36	1.96	5	11	4	3	2	8	12.92	7	12	10	7	9	1	4.28	9	2	2	8	16	2.8	2	7	4	4	2.9	9	8	5	9	1
chr20	49242371	49243122	0.298	10.32	10	7	16.64	19.2	3	5	11	4	8.8	31	23	24	13	29	15	289.32	24	22	17	41	27	11.1	19	29	395	25	3.7	59	34	86	23	2
chr8	710067	710348	0.062	7	5.92	3	10.64	7.28	5	3	5	2.6	3.64	9	24	6	7	14	11	4	8	9	7	10	11	6.9	22	12	8	9	1.8	14	7	11	13	4
chr8	142519911	142521787	0.093	4	6	4	6.52	6	3	5	5	10	3.72	10	10	5	9	9	8	13.32	8	8	6	9	9	5.5	9	7	9	5	6.4	11	9	11	9	2
chr2	73524289	73524710	0.049	8.48	6.76	1	9	4	7.6	1.68	6.36	2	2	7	3	5	6	9	6	4.52	6	9	7	8	9	4.1	9	12	5	4	5.5	14	6	5	8	2
chr1	234736809	234737017	0.043	1	2	3	17.88	12.24	3	5	6.56	1.64	14.2	10	7	12	15	5	9	2	9	10	3	9	13	1.4	10	10	7	10	0.9	16	8	10	11	3
chr17	54731383	54731553	0.045	4.76	4	1	3.68	2	4	2.04	2	2.08	3.84	10	15	18	12	14	8	117.36	10	11	6	12	18	4.1	22	7	130	5	1.8	19	7	34	12	3
chr8	1112781	1114642	0.14	5	8.68	11	18.48	39.64	16.36	2	17.16	7.36	8.56	10	24	64	15	14	12	9.72	13	12	17	18	14	9.7	16	11	11	9	4.6	21	50	32	25	5
chr10	3222702	3222871	0.043	3.84	4	3	5	3	2	4	9	2	2	10	5	11	9	16	6	6	9	3	5	12	10	48.4	7	7	9	12	1.8	3	9	7	13	2
chr11	2299219	2299429	0.043	6	7.04	3.4	9.6	10	4	3.76	4	7.8	3.88	5	4	16	7	12	10	1	8	10	5	8	6	4.1	10	5	8	10	2.8	15	8	16	10	1
chr10	12306185	12306792	0.178	4	21.48	14.92	10.92	36.8	1.76	2	29.4	3	1	25	25	22	15	35	24	172.88	15	55	16	42	51	31.8	10	14	526	12	2.8	38	33	57	21	3
chr4	107956635	107956812	0.038	2.72	2.4	18.84	15.2	83.2	72.92	2	1	4.48	1	8	9	8	8	8	3	9.6	5	6	22	10	13	5.5	7	5	11	3	11	24	18	13	11	2
chr5	140743705	140744071	0.046	19.08	7.52	3.52	4	1	2	6.32	10	3	6	6	8	6	8	9	10	8.84	5	4	4	12	7	1.6	3	5	19	7	6.2	3	4	13	8	3
chr16	31212704	31214437	0.131	11	14	47.56	21.28	98.4	15.2	5	45.92	18.6	14.36	49	31	14	19	124	10	9.92	16	11	22	16	21	9.7	13	14	24	16	5.5	33	45	20	18	4
chr3	123443273	123443427	0.041	2.76	7.24	1	3	2.64	3.32	2	13	4.6	7.64	9	9	7	5	7	12	85.08	9	5	3	16	10	1.4	9	12	28	9	3.7	10	12	33	9	5
chr10	126736598	126737063	0.139	5.6	7.96	3.24	18.44	9.48	3	3	11.92	15.44	73.72	23	31	19	12	28	21	365.2	26	29	13	128	37	31.8	12	14	280	16	5.5	56	18	96	50	4
chr19	10044684	10045760	0.362	5.64	9.28	13.64	32.16	45.72	5.52	3.64	12.68	12.84	30.2	19	15	126	15	21	31	326.8	21	31	14	73	19	8.3	14	16	537	14	4.6	47	28	93	27	3
chr1	1614636	1615807	0.184	6	16.4	8	22.96	39.2	2	4.56	16.68	17.08	34.44	6	14	9	8	13	11	9.72	10	8	6	10	16	8.3	9	10	5	8	6.4	27	12	17	17	2
chr11	197310	197656	0.044	4.16	3	3	1	1	3.72	2	2	3	2	3	8	2	3	6	7	4.52	5	3	9	4	7	1.4	2	3	3	2	4.6	7	4	5	5	2
chr3	49906161	49907964	0.306	3.76	22.2	35.36	23	125.84	8	3	31.2	5.4	32.96	13	54	14	12	20	14	6.32	19	45	19	18	45	18	9	27	16	12	5.5	66	23	16	19	2
chr9	37575820	37576644	0.228	2.92	18.56	41.04	12.8	110.52	3	1	40	7.4	7.64	17	18	14	13	19	10	9.08	14	17	23	21	18	15.2	9	14	13	15	4.6	57	35	129	134	1
chr1	44971445	44971612	0.043	2	6	4.8	14.28	18.48	3.36	2.16	7	3.8	2.64	6	11	13	8	18	10	3	12	9	7	13	7	8.3	7	9	6	6	2.8	19	7	11	9	6
chr1	8481903	8482145	0.059	6.88	11.96	6.36	16.24	12.96	2	5.52	9.04	9.92	61.4	5	3	4	9	10	3	5.8	11	10	4	10	10	2.8	9	5	7	5	2.8	8	10	12	6	3
chr21	46187591	46188982	0.129	7	16.92	4.64	34.56	18.84	1.28	6	16.36	18.52	8	9	22	14	16	29	20	13	14	9	20	15	32	15.2	16	15	31	11	7.8	55	10	25	23	6
chr17	79700569	79701921	0.651	8	5	4	17.24	9.12	7	2	8.92	5.76	5	20	27	17	10	26	14	358.6	12	13	29	27	25	13.8	22	25	552	10	7.9	61	22	53	17	4
chr19	34371207	34371304	0.036	4	4.56	2.6	6.2	4.68	2	1	6.68	5	1	8	8	7	5	7	5	6	3	3	5	5	6	1.4	6	13	7	4	0.9	8	6	5	8	3
chr19	1725201	1726720	1.209	11.04	6.12	24.88	23.56	68.08	24.72	3	12.04	6.84	5.12	12	18	11	10	15	10	15.92	14	14	14	14	16	5.5	11	14	9	139	4.6	44	12	18	17	4
chr21	43084131	43084234	0.036	1	2.88	1	5.44	5.36	2	3	3.44	0.36	2.8	6	6	3	11	4	10	64.96	10	6	12	11	11	4.1	5	6	138	7	2.8	14	5	19	4	1
chr18	61616286	61617041	0.144	3	14.56	33.48	17.56	74.76	6	3	14.96	3	5	12	18	10	15	26	13	41.88	19	12	24	18	17	30.4	10	15	24	13	4.6	21	38	22	21	4
chr7	6547772	6549024	0.051	8.72	5.08	2	4	1	3	5	15	10	7	16	9	8	7	10	5	6.4	6	5	8	7	8	5.5	5	4	4	8	9.2	22	5	28	10	4
chr3	53229765	53230310	0.209	8.32	5	6.72	11	14.68	4.52	4.16	7.16	8	3.92	26	48	24	13	34	21	300.04	22	69	15	32	24	55.3	25	10	360	46	8.3	69	33	77	33	3
chr10	52434293	52434621	0.072	5.48	3.68	3.96	12.96	14.56	4	8	4	3.84	3	8	6	7	4	15	5	2.92	9	6	5	21	8	7.2	6	3	5	4	1.5	10	11	11	10	3
chr2	8627581	8627867	0.051	2	8	2	11.96	7	2	3	5	2	2	10	28	7	11	13	5	11.68	8	13	5	11	7	5.5	24	8	25	9	5.5	10	5	14	10	3
chr22	50664786	50665802	0.066	6	10.8	2	9.04	2.12	3	6	6	10.4	7.08	5	8	3	7	6	6	3	5	5	6	3	9	1.4	6	7	7	4	3.7	8	5	8	7	4
chr6	43961756	43962550	0.067	6.44	9.08	4.8	28.92	12.88	3.72	8.36	9.68	6.12	8	10	12	10	8	10	11	9	9	11	9	12	6	8.3	6	9	9	6	3.7	16	7	12	26	6
chr4	166794308	166796487	0.259	8.88	5.48	40.64	16.92	130.96	81.08	6	11.2	9.4	4.24	22	23	10	17	51	13	5.2	35	46	18	12	26	127.1	10	11	22	13	9.2	27	20	19	175	2
chr19	3289980	3290438	0.053	5	4	3.2	5.8	6	3	4	5	9	3	9	5	4	7	7	9	4.2	6	10	6	9	6	1.4	6	6	4	6	2.8	9	11	10	7	3
chr9	128463189	128463383	0.049	2	8.28	3.84	12.04	22.48	1	6	9	7.28	35.28	12	26	14	14	10	6	10	9	12	4	36	14	12.4	20	8	24	11	0	22	14	12	11	3
chr10	5540394	5541167	0.069	2	6.92	1.96	9	3.52	5.76	3.88	9	5.32	3.72	6	8	8	6	9	5	4	8	8	7	10	7	2.8	5	7	7	5	3.7	7	5	5	13	1
chr6	28973054	28973619	0.096	4.84	16.28	27.08	9.4	45.76	8.76	2	21.72	2	4	13	11	12	19	20	11	5.56	23	15	11	20	14	59	12	15	11	9	2.8	32	88	31	21	1
chr5	130207251	130207409	0.042	12.88	10.84	5.16	9.56	4.64	1	3	5	1	1	19	18	19	10	12	16	100.48	4	14	4	18	14	8.3	12	15	94	13	0	16	17	32	9	2
chr11	117669507	117670744	0.066	8.88	4.84	3	14.48	4	15	6.12	6	8.92	3	5	11	10	8	10	7	4	7	11	12	10	7	6.9	5	10	7	6	6.4	10	7	9	9	4
chr1	44087294	44087712	0.041	2	11.2	2	5	2	1.28	12.68	11.52	9	7	5	4	7	5	5	8	3	6	5	3	4	8	1.4	7	5	7	6	8.3	9	5	5	10	3
chr1	29143024	29143173	0.038	1.96	1	3.68	5	3	6	1	2	3.16	8.24	4	7	5	7	2	8	4	6	4	7	6	3	1.4	4	3	9	6	0.9	7	5	6	5	4
chr22	17848585	17848905	0.056	5	12.2	15.92	11.52	57.36	3.28	5	14.8	2.44	73.72	12	12	11	10	13	10	4.04	7	5	6	14	11	11.1	15	11	8	10	4.6	23	16	14	11	3
chr1	21636784	21637101	0.067	7.72	9.84	2	11.92	6.68	3	4.2	7.72	3.48	13.4	12	7	8	7	24	8	13.32	7	11	8	14	11	5.5	8	11	8	9	3.7	12	10	13	12	2
chr1	47993398	47993706	0.076	7	5.52	2	1	7.24	4	3	1	4	2.84	15	16	12	7	17	8	233.96	16	19	11	27	15	11.1	16	17	352	7	5.5	24	5	70	17	1
chr10	1568656	1569077	0.051	9	5	2	18.56	8	4	3	9	6.96	5	8	6	6	4	7	5	7	6	7	4	10	9	7.1	6	5	10	7	4.7	16	10	10	47	3
chr14	75489479	75489600	0.039	5	6	1	2	3	1	6.8	7.84	5	5	18	7	20	7	16	11	113.12	12	12	2	16	18	9.7	8	13	132	9	0.9	23	8	27	9	3
chr4	7465871	7466342	0.092	7	2	2	9.68	9	2	3	4.92	4	6	7	8	10	8	9	8	7.68	9	5	27	8	6	5.5	4	13	17	4	3.7	9	6	11	10	2
chr9	120173792	120178398	0.279	9.4	6.72	37.64	25.8	108.88	55.64	8.44	17.28	17	8.96	26	22	36	18	31	19	452.8	23	30	23	37	39	18	20	15	427	14	11.9	76	20	80	23	9
chr22	26794663	26794938	0.07	11	5.08	2	7	5	1	4.92	3.84	5	5	19	18	15	10	19	12	165.12	13	6	4	31	16	8.3	16	18	337	12	1.8	22	13	34	21	2
chr1	27396638	27398067	0.196	5	11.88	5.84	23.52	9.8	8	6.24	11.56	6.96	5	9	13	13	8	15	16	72.6	9	18	11	14	25	35.9	10	12	65	9	7.3	35	10	29	130	4
chr2	238824178	238824782	0.05	6	4.8	2	2.72	2	3	5	6	13	3	5	5	4	6	3	7	2	5	3	9	6	7	2.8	2	4	4	5	4.6	10	3	9	9	3
chr1	154942991	154943833	0.246	10.28	72.56	38.2	34.16	102.52	2	5.68	56.48	5.8	52.24	26	86	22	32	34	29	7.92	28	22	22	84	28	13.8	82	22	12	20	3.8	54	122	21	20	4
chr1	25868432	25868684	0.041	2	4	2	8.68	1.48	3.88	2	4.44	3	2.6	6	11	3	2	5	6	6	8	1	3	6	7	1.4	4	3	8	6	0.9	13	5	8	10	3
chr11	120983248	120983586	0.08	5.56	6	2	7	14.76	3.2	2	1	3.52	6.6	20	50	22	9	17	15	117.12	13	27	8	33	19	18	23	13	242	16	4.6	18	20	39	14	2
chr3	126715566	126715818	0.042	3.4	9	2	5	3	2.96	7.08	7.4	9.84	21.24	6	3	4	2	4	2	5	1	7	9	2	5	4.1	8	6	4	3	10.1	4	4	5	6	2
chr14	52510484	52510702	0.052	2	4.04	5	8	7.92	5	3	6	1.68	6	17	6	15	11	25	7	213.24	23	17	12	14	19	22.1	11	9	207	10	2.8	20	12	58	20	1
chr19	2235001	2237282	0.944	4.36	68.12	56.76	14.72	132.4	3	4	97.08	8.08	47.28	24	49	47	20	77	21	332.8	30	53	17	119	789	82.9	13	22	289	188	5.5	125	100	115	27	5
chr19	42854333	42855032	0.064	3	5.64	1	4.32	1	3.88	6	3.88	13	4	7	6	5	5	4	7	5	4	6	6	4	6	1.4	5	7	8	3	9.2	9	3	7	6	7
chr3	138171438	138171594	0.039	3	5.32	4	8.24	6.44	1	1.32	10.24	8	3.68	6	3	3	2	5	4	4.08	3	5	5	9	8	4.1	4	7	4	8	4.6	9	6	14	13	2
chr2	241739780	241740058	0.051	3	10.12	1.08	6.2	2.8	2.36	7	8	19.48	50.76	7	7	4	4	4	8	1	5	11	3	5	6	2.8	8	7	6	4	1.8	9	7	6	9	2
chr8	668513	668964	0.083	8	6	3.48	12.76	3	1	4.68	7	12	45	7	10	5	11	6	10	7.76	8	4	7	10	13	5.5	8	8	5	9	7.1	33	6	10	11	5
chr20	57439524	57439666	0.04	1	7	1	2	3	0.76	5.24	3.2	5	2.68	8	8	10	4	8	8	27.4	3	6	1	5	11	15.2	3	8	108	7	4.6	9	4	22	8	2
chr14	102961632	102962591	0.052	5	7.32	3	4.88	3.8	1	4	6	7.8	1.36	10	10	6	5	9	5	3	6	5	8	5	3	3	5	4	6	6	6.4	8	4	10	8	4
chr10	134925166	134925457	0.056	22.44	6	13	3	5.48	5	3.6	13.68	8.8	5.96	10	3	4	5	10	4	6.76	13	7	4	6	10	8.6	3	12	5	8	10.6	10	5	12	14	3
chr2	27318892	27319551	0.185	9.52	12	19.76	16.52	73.8	3	4	14.52	8	7	13	17	16	16	32	18	5	18	22	14	13	20	12.4	10	10	16	16	5.5	55	23	1802	27	5
chr12	20365723	20365986	0.052	8	12.48	2	14.76	21.04	4	4	7	4	5	13	109	22	10	26	34	8	17	27	12	188	15	38.7	79	17	36	10	3.7	30	18	36	12	1
chr2	241567211	241570067	0.095	13	8	4	10	4	5	5	7	5	5	6	7	6	9	6	8	8	6	10	6	8	6	2.8	6	6	6	9	8.3	7	5	10	9	4
chr22	36960257	36961401	0.065	8.36	6	2	6	3	4.2	3.4	8.16	2	5	6	5	6	7	10	7	4	6	4	10	7	7	4.1	5	8	4	11	6.4	9	8	16	6	3
chr11	76326117	76328560	0.099	12.88	11	4	6.44	4	4	5.76	5	5	6.8	7	9	8	7	9	6	7	7	10	9	8	10	5.5	8	8	5	9	6.2	8	8	13	10	3
chr6	29664374	29664665	0.066	4.4	4.88	3	7.56	9	2	2	10.92	2.84	11.08	20	22	25	17	18	17	149.28	9	24	8	20	33	12.7	9	27	78	8	2.9	29	12	46	12	4
chr14	93568333	93568677	0.056	2	9	0.4	21	3.8	3.4	3	7	18.8	56.96	5	7	8	6	8	6	6	7	11	5	6	12	8.3	10	8	4	5	5.5	7	5	8	8	6
chr20	61803870	61812221	0.663	8	9.96	39.32	32.24	86.16	126.6	11	26	15.6	12	13	64	14	13	32	14	161.16	23	27	17	88	20	13.8	10	12	148	16	14.7	75	23	63	21	4
chr10	102295340	102296069	0.186	4.4	11.64	80.04	8.6	83.32	3.52	3.68	20.76	7	65.44	21	27	24	21	37	14	317.24	26	30	16	41	24	23.5	13	28	27	20	4.6	78	53	180	25	3
chr17	19651880	19652096	0.039	4.76	3	3	6.6	6	2	1.12	2	3.16	1	8	8	8	1	12	2	2	6	10	7	5	5	2.8	2	1	4	2	2.8	7	7	8	11	2
chr4	8134139	8134450	0.047	4	6	2.72	8	2	2	5	8.68	3	4	5	6	2	5	3	6	2	2	4	7	5	12	1.4	3	6	2	6	2.8	5	7	5	6	4
chr9	117050506	117051317	0.093	8	13.36	4.68	16.2	15.16	3.2	7	13.44	8	4	15	44	13	12	24	13	12.04	15	20	17	18	25	27.6	36	14	19	10	6.4	32	20	37	19	4
chr2	96986747	96988053	0.272	7	6.84	51.8	15.36	122.44	50.4	6.68	24.96	9	7.32	17	25	10	17	36	16	31.12	24	24	20	20	26	62.2	12	12	15	12	6.4	35	22	23	16	6
chr3	48450114	48450530	0.1	6	9	1	2	2	2	17.32	4	7.56	9.64	11	7	6	4	6	10	74.24	13	11	6	10	9	4.1	6	9	32	7	3.7	9	3	21	11	2
chr12	131486681	131490660	0.109	5	10.2	3	9.28	6.84	5	6	8	9	7	7	8	8	7	13	8	8.6	8	12	10	9	11	4.1	5	10	10	7	8.3	9	7	11	9	2
chr6	27694414	27694560	0.037	2.72	0.72	2	1	6.68	1.16	1.28	2.24	5.92	1.68	27	10	25	10	14	10	5.36	16	24	2	16	14	7.4	45	10	9	22	1.1	19	1242	11	13	2
chr16	284256	285838	0.418	5	70.48	88.76	9.52	118.72	4	5.52	119.4	15.6	18.04	18	31	60	24	33	17	54.68	32	28	17	32	42	40.6	12	11	23	24	7.3	114	56	46	39	7
chr10	106034367	106035268	0.205	5	17.56	35.68	14.08	75.92	13.4	3	43.28	2	9	20	16	24	59	26	17	261.28	22	45	26	89	22	23.5	13	14	119	23	3.7	40	33	62	27	3
chr2	121636672	121637807	0.052	7.92	9	6.32	27.64	6	4.08	4.44	9	9.76	26.88	10	10	13	12	13	10	40.84	9	9	13	10	17	5.5	6	17	13	10	5.5	10	10	16	13	7
chr11	76571413	76572687	0.653	6	34.44	61	18.16	93.6	5.24	5	81.4	9.2	18.2	14	17	20	17	17	9	43.56	21	18	15	19	15	8.3	12	13	24	9	5.5	34	50	24	13	5
chr2	242894287	242894635	0.07	6.6	4.76	0.16	6	3	5.96	6	2	8	4.64	6	10	4	3	8	6	16	3	5	4	8	5	2.5	2	3	19	7	4.5	3	5	11	4	1
chr19	1950768	1951124	0.058	6.88	4	1	3.64	2.64	2	4.84	4	20.92	77.4	10	7	6	3	4	2	1	4	6	4	6	8	2.8	2	4	4	3	4.1	5	4	7	5	2
chr18	56751438	56751726	0.066	2	3.8	3	8	9	2	3	1	4	4	18	17	17	20	21	15	266.6	14	26	9	25	27	16.6	18	19	180	13	3.7	32	25	79	17	4
chr3	38589683	38590009	0.074	3	6.68	1.52	9.6	9.56	3	3	3.88	4	4	8	11	8	8	12	8	6	7	11	15	13	17	9.7	9	16	15	5	1.8	43	14	14	14	3
chr8	95906390	95909279	0.438	7	10.36	46.04	14.36	136.24	9.96	3	45.84	10.8	10.8	15	44	13	16	23	16	17.52	20	34	27	22	53	125.7	15	16	18	168	6.4	141	102	82	21	5
chr22	44291937	44292502	0.11	5.88	4	3	15.44	8.04	4	3.76	12.92	5	4.84	8	20	5	10	13	14	112.08	11	20	8	16	35	37.3	6	9	42	13	3.7	39	13	27	28	3
chr20	33592252	33592518	0.041	3.16	10.84	2	5	4	1	13.96	8	10.4	3.52	5	9	4	4	7	4	4	5	5	3	3	4	1.4	4	4	6	3	4.6	4	4	9	5	2
chr4	2391903	2392224	0.048	10.68	5	2	11.88	14.68	4	5	2.36	2	4	9	8	5	7	12	4	8.96	7	8	9	13	9	2.8	6	9	2	7	3.7	12	3	12	9	6
chr13	49788949	49789561	0.123	6.56	5.44	4	18.32	18.72	6	3.72	9	7	4	10	19	38	7	25	14	113.04	16	34	19	31	16	77.4	16	8	32	10	5.5	44	23	26	35	3
chr16	541193	541851	0.097	8.64	6.84	5.64	26.44	12.56	4	7.32	14.28	12.08	11.84	7	13	10	7	11	7	8	7	9	10	10	13	6.9	7	8	9	11	3.7	17	9	10	11	2
chr8	141456967	141457244	0.062	10	11.24	2	24.68	18.28	4.44	3	7.76	5	11	6	21	11	8	12	14	9.68	12	15	15	12	19	13.8	10	13	22	7	1.8	21	25	22	16	2
chr7	22892864	22893053	0.042	11.44	3	2	15	11.52	6.72	5	6.08	4	5	3	14	5	10	7	7	5	11	7	12	15	12	9.7	8	7	8	4	7.3	13	3	10	12	4
chr11	60772342	60772886	0.065	7.56	6.56	3.04	8.64	4.16	14	3.6	5	8	3	7	7	4	6	7	9	5	7	8	9	4	8	4.1	4	8	13	12	2.8	8	11	11	10	2
chr19	2082458	2082848	0.048	2.04	2	2	2	2	2	6.96	6	7	5.52	5	3	7	8	8	5	2	4	4	3	2	5	4.1	3	5	2	6	4.2	4	4	5	10	2
chr14	65169401	65169560	0.039	6	12.4	28.48	35.96	97.44	5	1	20.64	3	7	10	14	28	18	12	13	7.2	9	11	11	12	18	8.3	11	14	12	14	2.8	31	16	32	13	4
chr4	6418246	6418916	0.06	3.6	3	4.84	20.24	14.48	6.2	1.12	7	8.48	4.44	7	8	10	5	17	7	7	10	7	11	11	10	4.1	11	7	9	7	6.4	12	7	21	8	4
chr7	129882364	129882756	0.121	8	3	3	4	4	1	4	6	2	3.32	16	16	18	14	23	27	218.56	12	16	8	34	19	11.1	12	13	605	13	2.8	27	22	63	22	3
chr9	131788660	131791121	0.579	9	18.76	48.36	22.88	95.16	5.56	9.72	37.16	16.44	57.84	14	16	19	16	21	10	135.84	16	25	13	24	32	24.9	10	20	43	15	5.5	39	15	79	16	4
chr2	15829799	15830120	0.037	4	5.2	4	4	2.76	2	2	4	6.72	2.48	9	6	7	6	5	2	10.56	3	6	4	7	6	1.4	4	6	3	4	3.7	6	5	5	5	1
chr7	2138578	2138993	0.048	5	8	2	6	5.64	1	5	6.88	11.28	7.36	8	11	4	6	9	10	3	7	5	2	4	8	2.8	5	6	2	8	7.3	8	5	9	12	3
chr12	185853	188493	0.259	4	7	13.6	17.2	46.32	31.08	5.24	5	10.28	7	9	12	6	9	8	5	7	4	7	10	8	9	5.8	5	5	5	7	12.3	9	4	6	7	2
chr15	81567377	81567797	0.073	3	5	1	5.84	15	1	2	2	2	3	22	16	23	10	27	17	450.64	37	18	6	29	40	16.6	25	9	536	9	2.8	86	27	78	20	2
chr18	43313612	43313801	0.049	4	1.92	1	5	1.84	1.52	2	2	4.16	3.44	18	12	10	7	11	15	121.16	18	12	20	14	9	5.5	16	9	177	7	3.1	15	10	32	12	2
chr11	124712432	124712509	0.035	3.64	4	2	8.72	13.76	135.68	4	5.76	13.56	5	5	8	6	2	9	7	3	7	1	3	9	5	2.8	8	8	2	6	12.8	15	7	5	9	5
chr17	48276573	48279530	0.509	6.6	10.52	36.8	17	106.32	39.24	5	19.88	7.2	11	26	30	34	19	29	17	283.64	18	24	17	45	26	15.2	20	17	528	16	5.5	80	111	65	22	5
chr20	43938132	43938525	0.04	5	8.88	4	10.6	4.88	7	3.64	7.92	7	2	8	7	7	6	7	7	6.8	3	6	3	6	6	2.8	7	3	3	6	4.6	7	5	8	7	2
chr10	102980713	102981082	0.043	9	2	2	6.64	2	149.88	1.92	2	13.28	5	3	8	4	4	6	5	4.92	8	11	11	8	6	9.7	4	6	5	6	22	11	4	7	11	2
chr22	26570281	26570760	0.135	4.16	2	6	16	20.08	10.76	3	7	10.72	6.44	26	32	67	14	31	16	199.48	15	15	10	40	14	15.2	29	14	263	12	4.6	54	25	57	25	5
chr7	155793540	155794277	0.06	4.48	4.36	1	4	3	3.96	4.76	6.92	8	5.92	5	7	5	5	7	3	4.96	9	3	7	9	7	6.9	5	5	8	9	7.3	6	4	31	8	3
chr1	41349724	41350501	0.08	5.76	2.56	10.92	7.68	54.52	16.72	2.84	8	7.08	3.04	5	20	7	9	12	6	6	10	6	4	13	9	6.9	9	11	8	8	5.5	10	6	9	9	2
chr11	130057884	130058279	0.041	3	7	1	9	2	1	6	5.36	6	6	2	6	5	7	4	4	1	5	2	8	3	4	1.4	7	4	8	4	3.7	5	6	9	6	2
chr12	124763885	124764849	0.075	4	8.08	4	13.12	5.88	4.88	3.88	7.48	8.72	3	7	8	5	9	9	9	5	9	7	8	10	11	4.1	6	11	11	10	2.8	12	5	15	8	3
chr1	114447327	114448165	0.266	5.6	28.24	97	15.68	113.08	3	3	43.8	10.88	5.32	40	88	21	20	138	15	72.4	17	37	30	43	41	19.3	20	21	81	26	4.6	200	38	94	22	3
chr9	134482677	134482949	0.06	4.12	14.16	5	12.52	6.76	3.04	8	7	2.4	4.72	10	9	6	6	9	8	43.08	6	6	12	15	7	2.8	8	8	63	7	5.5	6	6	10	9	5
chr6	21935930	21936066	0.039	5.32	2	1	5	6	2	1.92	1	10.32	34.32	19	14	24	11	22	22	219.28	20	21	3	33	16	9.7	14	15	164	10	3.7	28	21	56	26	4
chr10	15130261	15131160	0.42	3	25.52	54.32	3	54.96	5	3	41.8	6	2.76	12	24	13	17	33	10	31.52	20	16	18	18	27	13.8	7	13	26	9	2.8	82	90	37	15	3
chr7	36006907	36008944	0.151	4.84	5.52	5.4	7.88	4	4	4	7.92	6.76	3	5	6	8	6	10	5	5.08	8	8	12	5	10	6.9	5	6	9	4	5.5	6	6	13	13	3
chr5	174150697	174153063	0.601	5.76	5	37.48	21.32	82.48	134.68	5	16.12	23.68	7	14	30	10	28	15	16	14.12	14	11	64	13	13	9.7	12	26	17	14	25.7	22	32	26	13	5
chr5	174976107	174976166	0.035	2.56	30.24	2	13.4	10.24	3.96	2	11	0.24	2	11	13	18	8	27	10	1	19	4	9	11	14	11.1	21	7	10	5	1.8	18	48	18	7	7
chr21	43796648	43797203	0.087	3.52	5	2.2	7	3	4	2	7	2	5.56	8	9	44	8	8	4	61.04	6	8	7	10	7	4.1	5	11	45	7	5.5	13	9	25	12	2
chr22	39759514	39760435	0.067	11	10.72	3.48	15	9.4	2	7.6	11.64	13.52	12.6	9	12	5	7	11	6	7.72	11	3	8	15	9	8.3	9	5	6	8	5.5	11	10	12	9	2
chr9	136438778	136439715	0.057	3	6	1	5	3	7.84	2	5.96	4	4	5	8	3	8	4	6	1	6	4	6	7	9	1.4	7	7	3	5	7.3	7	5	8	11	2
chr1	156370997	156372472	0.556	6	9.04	5.04	27.88	15.36	4.44	6	8.08	9.32	6.8	14	17	14	13	18	11	10	13	10	14	29	16	5.5	17	12	14	10	8.3	31	16	109	15	3
chr7	146658252	146658428	0.045	7.24	5.76	2	11.76	7.28	1.44	1	5.88	5	2	15	10	12	6	15	11	86.32	10	17	8	27	17	9.7	3	10	148	7	2.8	16	11	34	13	5
chr22	20050713	20051134	0.074	7.52	10.96	2	7	2.48	3	5	5	6.8	2	4	12	8	5	5	9	33.2	7	3	6	6	10	2.8	3	6	9	5	9.2	11	9	16	10	5
chr3	52405148	52405978	0.042	9	6	1	3	5	5	2	5	4	3.44	7	8	5	5	7	7	7	7	10	7	5	9	2.8	5	4	4	6	5.5	7	3	9	11	4
chr15	34880215	34880856	0.085	8.92	7	7	8	20.52	1	3.8	6	4	4	281	22	35	15	523	14	145.84	25	14	8	22	42	17.7	18	13	293	14	5.3	21	156	32	16	6
chr8	23428362	23428638	0.043	2	4.88	1	2	2	2	3	5.56	7	3	6	7	8	5	7	13	12	4	5	1	6	9	1.4	6	5	1	3	2.8	9	3	11	9	3
chr9	138605286	138607522	0.438	5	7	23.28	12	62.6	26.84	4	7	11.44	5.12	7	12	9	7	11	9	7.04	16	17	17	20	24	5.5	8	12	7	7	6.4	122	9	56	11	5
chr9	92108155	92108975	0.133	6	16.04	6	23.24	14.92	2	3.56	9.64	12	61.84	14	15	18	9	10	10	4	10	12	12	12	10	12.4	6	14	8	12	3.7	16	6	13	13	2
chr1	182653669	182653929	0.044	6.04	6	6.96	16.72	27.08	8	3	4	4.96	1	5	10	5	6	8	6	10.12	7	17	23	12	15	4.1	2	13	11	8	5.5	23	11	18	7	2
chr15	32604782	32606575	0.161	16.72	4.92	4.52	11	15.92	51.6	5	6.76	17.08	7	1	1	1	2	2	2	5.08	1	4	1	1	2	0	4	2	1	2	3.5	1	2	3	3	1
chr16	71401165	71401896	0.158	5.08	10.6	3	12.84	10.68	2	4	5	7	4.04	15	15	24	11	36	15	375.52	21	18	20	26	24	18	11	14	202	18	7.3	45	21	104	22	3
chr1	9748889	9751017	0.604	5	38.64	47.64	30.12	108.88	20.56	4.56	34.8	13.4	13.36	14	16	14	14	23	9	8.36	21	15	22	16	97	9.7	9	14	15	16	7.3	45	17	27	17	5
chr11	18225245	18225767	0.206	4.44	4	6.48	6	36.36	3	5	6.2	4.56	7	24	18	22	12	24	18	187.2	21	31	11	30	21	23.5	8	19	342	18	5.5	63	22	76	22	3
chr6	33059660	33060105	0.112	6.4	7	4	8.6	10.2	3.92	7.6	8	6.6	8	27	21	19	11	31	19	481.92	15	23	24	29	18	37.3	21	50	173	13	8.3	29	24	138	45	5
chr2	239800590	239800987	0.054	3.4	5.88	5	4	6	2.84	2.36	6.88	5.84	3	4	4	3	7	5	8	3	3	2	4	3	9	5.5	4	2	2	5	3.7	4	4	7	7	2
chr1	21948242	21949796	0.472	6.32	8	18.76	20.4	65.8	29.24	3	15.64	13.92	7	10	10	42	11	13	11	6	10	10	12	11	17	18	8	14	11	21	3.7	24	9	14	19	5
chr19	50400076	50401277	0.09	4.16	8.8	4	16.12	8	5.44	3.72	7.4	11.04	3	10	11	8	5	10	14	6	7	8	10	10	8	6.9	33	8	11	7	4.6	16	8	10	15	4
chr21	28337562	28340310	0.337	12	4.96	43.28	22.72	107.8	49.08	2	13.08	12.52	5.36	17	31	28	20	28	20	164.72	18	17	25	23	16	23.5	10	16	114	17	11.9	23	41	46	16	5
chr14	105908576	105909592	0.062	6.6	9.8	3	2.28	5.08	3.24	23.92	13.08	22.2	34.84	8	8	6	4	9	6	7	9	8	4	7	9	3.5	7	9	4	6	15.8	5	9	9	12	2
chr8	131531088	131531337	0.049	2.48	8.64	8.92	10.84	23.36	7	2.88	6.04	6	5	13	72	87	16	24	9	17.96	25	25	16	23	15	62.2	36	11	28	10	1.9	30	52	34	24	1
chr22	47567007	47567433	0.047	4	4.08	1	0.84	1	2	2	2.52	4	3	2	4	5	6	3	8	4	3	2	8	9	5	4.1	6	6	5	4	5.5	7	2	4	9	2
chr17	73483327	73484183	0.077	6.12	8.8	3	9.24	9.6	1	9.64	13.84	10.32	17	9	9	8	12	5	7	26.6	6	6	4	9	13	4.1	6	8	9	8	7.3	12	13	17	10	4
chr12	12502649	12503615	0.174	5	9.08	40.92	10	97.68	6	5.64	24.4	3	4	15	19	12	20	25	11	73.24	23	20	19	19	22	15.2	12	14	51	14	8.3	40	28	43	20	4
chr16	87019725	87020108	0.102	2.92	6	1	2.84	4	1	5	6	4.44	3.76	9	6	4	5	6	5	61.32	8	7	3	5	12	4.1	5	9	21	6	2.9	9	7	19	7	1
chr3	50534844	50535177	0.049	6.36	6	3	17.28	10.96	5	4	7.88	6	13.32	3	4	4	6	8	9	4	5	5	8	5	12	1.4	7	6	4	8	5.5	10	6	5	7	4
chr17	27401202	27401491	0.044	3.64	5	2	11	3	4	5	4	3	6.68	6	10	5	5	6	4	4.84	5	3	6	3	6	1.4	7	6	1	5	1.8	7	5	5	7	7
chr13	48891619	48892427	0.062	5	8.84	3	6.88	4	3	5	7.72	7.68	6.72	5	6	7	7	6	4	3	6	7	3	10	7	2.8	3	8	9	3	3.7	6	6	7	8	5
chr11	69923293	69926424	0.284	8	6	15.76	21.6	84.64	67.4	4.48	10.52	9.68	5	7	20	8	14	10	11	11	11	12	18	12	14	6.9	9	12	26	9	14.7	26	21	12	12	3
chr17	1162392	1163904	0.186	6	5	26.88	12.12	86.56	41.2	1	16.84	5.96	4.44	17	26	22	10	17	13	147.72	20	19	13	21	19	27.6	9	11	209	11	7.3	27	17	29	20	6
chr19	49671185	49671512	0.056	2.32	6	1	5	6	1	3	3.92	2	3	6	6	4	3	4	5	3.36	4	3	4	8	6	1.4	2	7	2	5	2.8	7	6	8	7	2
chr12	125607197	125607662	0.129	3.64	5.64	3.92	6.84	6	2	10.56	7	7.72	7.16	9	9	8	4	13	9	98.44	8	8	12	18	10	10	14	10	72	5	6.4	16	18	31	19	4
chr1	153265350	153265479	0.036	3.52	3.96	3	10.76	7.6	5	4	6.24	7.8	1	10	21	7	4	8	9	23.84	8	7	3	6	9	2.8	11	8	9	2	4.6	12	6	15	15	2
chr3	40622099	40622333	0.047	2	4.64	1.72	13.24	4	4	3	6.32	5.4	7.64	25	29	33	14	28	18	443.36	24	18	8	23	32	18	22	25	678	10	4.6	31	27	77	19	6
chr14	100932671	100933244	0.122	10.68	10.44	4.04	26.2	18.04	4	3	5	11.32	7	18	18	13	11	18	9	131.36	19	34	17	24	26	41.4	16	13	52	8	8.3	26	11	53	15	4
chr18	76680209	76680436	0.044	6	3.96	3	5.2	5.36	4	2.04	5	6.12	4	3	6	2	5	14	4	2	8	6	1	8	8	2.8	4	3	8	8	1.8	11	5	8	10	3
chr19	42591345	42591716	0.061	1	3	2	1	4	2	5	1	4.08	4	4	8	6	5	6	5	2	5	10	9	6	10	4.1	7	8	6	7	0.9	5	6	7	5	4
chr5	134526716	134527455	0.126	4	6.48	17.04	11	76.32	20.04	3	11.68	12.16	3	27	71	16	16	22	15	323.76	18	23	27	32	33	12.4	25	13	350	10	9.2	38	57	79	19	3
chr14	96362011	96362415	0.096	5.76	7	2	12.28	5	3.8	10.76	11.16	3.88	7	13	10	12	20	25	12	163.72	17	51	19	21	42	95.3	13	11	72	10	5.5	31	13	49	106	3
chr18	77113195	77113717	0.121	5	8.24	3	11	3	2.92	5.92	3.36	11.08	4	7	18	6	13	9	6	102.72	11	13	9	8	11	4.3	10	8	67	7	4.6	12	9	22	14	6
chr11	60682664	60683468	0.12	6.56	22.92	28.2	27.76	88.92	5.52	3.6	35.84	8.28	15.12	19	14	21	14	20	14	36.96	14	28	21	36	22	12.4	16	22	39	13	3.7	51	49	21	19	4
chr14	105526556	105528186	0.136	3.88	8.76	2	7.44	3.68	7.76	4	7	4.52	4.32	9	9	7	8	7	8	5.2	8	8	6	6	7	6.9	5	8	10	8	4.6	8	7	14	8	4
chr1	85748136	85748466	0.085	7.44	7	6.44	14.52	18	1	6	7.72	6	7	14	12	29	12	28	14	221.4	13	15	5	34	14	13.8	16	16	73	10	1.8	27	25	47	22	3
chr4	6875780	6875988	0.043	4	2	2.52	4	1.44	1	9.12	6	10.36	9.16	14	11	18	7	17	10	311.52	12	11	6	24	11	6.9	16	16	245	14	5.5	31	19	64	18	2
chr12	121531344	121531554	0.04	4.28	2	1	6	2.16	1	2	3	1	1	3	1	4	4	1	4	2	3	2	1	4	1	2	2	3	3	1	3.8	2	5	5	4	3
chr4	170744786	170745318	0.183	8.52	4	4	7.96	3	4	3	3.64	6.04	4	16	17	129	12	16	15	8	18	26	13	27	44	18	19	11	22	12	9.2	73	10	98	11	6
chr13	41242340	41242904	0.182	1.84	3.96	3	17.64	12.52	4.72	4	3.72	3	15	14	22	17	12	27	11	140.48	15	15	16	19	23	9.7	10	14	129	12	2.8	52	19	44	12	2
chr1	32129305	32130553	0.319	11.76	14	2	12	4.32	4.16	5	13	12	4	34	27	26	13	21	16	316.56	16	16	11	40	24	8.3	17	15	565	10	5.5	44	27	101	22	4
chr7	139929465	139931733	0.455	4	18	44.48	26.36	144.88	17.88	3.64	20.96	6	4.88	15	51	12	14	42	20	28.44	24	24	29	22	59	33.2	14	25	38	17	6.4	86	25	28	21	6
chr15	101311106	101311446	0.045	2	5.76	4.64	7.76	4.96	1	3	3.36	3	3.72	1	4	5	9	4	8	2.32	5	6	10	7	7	2.8	3	5	4	4	5.5	7	4	2	6	5
chr9	138479200	138480289	0.085	4	5	2	11.92	3.52	1	3	3.52	6.52	2	7	8	5	4	5	7	6	4	5	4	20	6	5.5	4	4	4	6	5.5	4	7	8	8	2
chr2	105856442	105856657	0.045	3	2	1	5.6	3	1	6.36	5.08	2	4	10	5	4	7	7	7	6.92	9	7	3	8	4	2.8	5	5	8	6	1.8	9	8	12	7	1
chr9	129728153	129728397	0.055	9.92	10	8.4	11.4	5	2	3	8	8.36	5	19	12	32	15	15	15	299.88	19	15	8	34	23	4.1	18	16	366	9	5.5	40	13	72	22	4
chr3	41038505	41038734	0.041	6	6	6.68	11.4	15.68	3.12	1.88	11.68	5.92	3.76	4	16	6	5	13	9	8	16	11	15	10	11	9.7	8	10	13	6	6.4	8	11	19	13	1
chr17	58238047	58239734	0.177	6	13.6	10.8	42.32	29.68	5.48	4	11.6	8.8	4	26	17	15	16	45	12	7.64	25	18	15	27	34	55.3	11	32	9	7	4.6	57	22	32	19	3
chr16	87743249	87743847	0.043	5.88	8	3	4	3	1.44	12.52	6	8	5	6	9	4	8	7	5	6.72	6	6	12	6	5	2.8	7	5	3	4	3.7	8	4	6	7	3
chr5	1479657	1482113	0.32	6	13	4	19.32	7.08	4	15.8	9.52	22.56	17.6	20	56	137	12	16	18	206.04	14	27	9	20	27	13.8	19	13	140	16	7.3	28	10	62	13	5
chr3	49066578	49067138	0.161	4	56.48	64.88	14	132.36	5	4.2	81.12	8.36	18.32	36	24	111	16	51	22	24.88	33	46	12	67	42	34.5	10	11	20	103	6.4	109	238	32	27	2
chr9	134225268	134225926	0.121	5.84	15.24	13.96	22.4	99.4	2.88	3	21.84	5	11.76	16	20	18	14	37	14	294.04	18	27	22	32	23	16.3	16	17	294	8	7.3	60	37	72	23	4
chr19	20011468	20011914	0.112	8.84	121.68	95.92	5	68.32	3.96	2	232.32	6	7.2	23	20	16	42	82	13	4.68	51	29	16	26	26	36.9	9	24	13	19	2.3	43	263	23	122	3
chr22	43614413	43614684	0.044	3.36	6.96	4	2.96	3	3	2.68	3	5	3	5	4	4	5	6	2	3	5	4	5	6	5	2.8	3	6	2	4	5.5	6	4	8	7	4
chr2	239982116	239982719	0.059	3.56	6.44	1	2	3	1	4.92	5	6	9	4	10	3	8	4	5	2	3	6	6	9	6	1.4	5	5	6	4	4.6	10	3	7	8	5
chr11	1996709	1997128	0.052	3.68	4.88	1	1.92	1.84	2	1	5	4.76	3.88	6	4	2	2	5	3	2	4	4	5	5	5	1.7	2	2	5	6	1.8	5	5	3	13	1
chr20	61592554	61593479	0.316	7	18.72	2	16	10	5	4.32	17.16	8.84	6	7	7	11	11	17	9	35	9	8	7	12	11	12.4	5	22	38	7	4.6	20	14	16	11	2
chr13	67568364	67568627	0.061	3	10.84	7.76	7.52	24.8	3	2	1	6	1.8	17	13	25	8	30	7	235.32	23	15	17	31	18	15.2	14	15	234	7	5.5	17	27	64	23	2
chr12	114163841	114164149	0.048	14.24	6	2.12	2	2	5	6	7	6.72	6	6	4	7	3	10	6	7.48	8	7	7	6	5	6.9	3	7	6	5	4.6	8	3	14	8	2
chr11	2609344	2609855	0.04	4	7.48	2	3	2.76	12.56	1	5	11	4	6	6	3	6	7	5	2	5	10	11	4	6	2.8	6	7	9	5	5.5	8	6	10	6	2
chr14	24037988	24038311	0.06	6.6	5	3.88	17.68	16	2	2.88	8	8.64	4	14	14	16	9	20	7	146.68	11	17	15	19	15	12.4	6	8	69	17	2.8	29	15	37	14	2
chr5	180488645	180489210	0.071	7	2	2.48	8	4	24.92	3.92	6.6	9	10	8	8	8	5	8	5	9.56	9	7	4	7	10	6.9	7	12	6	8	7.3	11	8	7	9	5
chr3	66423134	66423562	0.107	7	7	1	8	3	3	4.16	3	10.64	6.52	23	16	16	15	24	17	259.88	24	22	26	26	28	8.3	12	23	506	15	5.5	23	22	67	21	4
chr1	184191741	184191968	0.054	4	3.2	3	5.36	4.6	7.88	1.08	5	3.88	3.72	21	11	20	16	17	8	253.8	19	18	1	32	26	6.9	11	11	288	10	1.8	26	13	50	19	7
chr1	179783564	179784575	0.157	7	8	39.76	25.36	158.16	30.8	5	24	8.08	7	22	26	19	9	20	16	151.16	13	19	18	37	44	23.5	13	17	224	21	9.2	116	19	51	75	6
chr13	21561803	21563855	0.08	6.12	6.24	1	7	3	3.28	24.64	12.44	11.96	19.8	8	11	6	6	7	7	6.88	7	16	10	7	9	2.8	8	10	14	11	5.5	10	7	7	8	3
chr3	27772818	27773148	0.057	6	3	12.88	25.32	67.44	83.52	4	6	14.76	7	18	11	18	12	15	18	13.24	12	8	32	20	12	6.9	10	14	18	9	11	25	15	18	9	5
chr18	33875820	33875938	0.036	8.04	3	13	5.92	31.88	35.84	2	4	3	4	8	5	8	7	5	10	4	7	5	6	13	6	2.8	9	7	6	9	2.8	12	5	11	12	2
chr11	58953683	58954182	0.137	7	6.92	1	12.96	8.96	2.2	7	11	18.8	14.32	13	7	11	9	17	9	145.56	17	7	11	17	16	4.1	9	9	41	11	6.4	19	13	44	14	6
chr14	92719760	92720238	0.056	10	6.08	8.96	24.72	45.36	14.28	5.48	6.28	10	7	16	18	35	11	28	14	69.16	16	25	26	32	35	60.8	12	11	121	24	5.5	37	37	31	22	5
chr14	24802702	24805366	0.348	8.56	5.36	36.4	20.6	110.72	124.88	5	18.56	9.84	6.52	13	26	13	16	16	11	220.68	21	18	26	28	28	12.4	11	15	107	13	11	41	23	65	18	5
chr3	179039500	179039637	0.041	1	3	1	5	8.64	1	3.48	3.04	5	3.72	17	16	15	9	17	10	85.24	9	17	1	17	8	8.3	12	14	167	8	1.8	17	10	24	11	4
chr11	17713758	17714223	0.045	7.24	4.04	3	6.88	3.48	9.16	3	5.96	5	6	4	7	6	4	6	6	8	7	7	6	8	11	8.3	6	8	2	6	4.6	5	9	6	6	5
chr20	56042890	56043185	0.065	7.64	6	3.08	13.2	10.44	6.84	4.52	4.56	1.96	3	13	6	10	4	10	2	3	11	8	14	11	11	6.9	6	10	7	6	6.4	15	8	12	8	3
chr1	20671257	20671609	0.084	4	2	1	10	6	6	3	1	4	5	12	22	10	7	11	13	7.12	10	14	2	18	14	8.3	9	21	8	8	7.3	26	11	24	14	2
chr15	33851776	33851913	0.038	2	6	9.84	17.56	30.44	2	3	2.2	3.16	2	10	13	18	10	12	15	4.32	10	16	8	25	10	4.1	12	12	15	10	1.8	15	3	9	14	5
chr10	134090898	134091311	0.078	4	4	3	9	2	5	2	8.68	5	5	7	5	5	6	10	7	14	6	9	7	5	7	6.9	4	6	8	3	7.3	13	5	17	8	2
chr4	176923175	176923733	0.081	2	3	22.72	7.76	58.92	11.32	1	9.96	2	3	6	9	12	12	11	19	5.04	8	15	34	16	23	6.9	11	12	17	16	5.5	70	26	17	11	2
chr1	97061835	97062159	0.077	6	3.6	2	10	7	1.16	3.84	6	4	11.96	20	23	26	13	22	21	233.6	12	19	12	23	18	5.5	8	14	92	18	4.6	34	22	90	38	4
chr17	21190571	21190762	0.043	1	8.76	4	8	4.84	1.88	4.28	7.96	14.4	19.68	6	4	3	4	7	1	8	5	4	7	4	3	1.4	3	5	4	5	2.8	7	3	6	9	1
chr4	8131869	8132818	0.061	3	8	3	10.64	5	3	2	10	6	2	7	8	7	5	8	6	4	7	6	8	5	13	2.8	5	6	8	6	6.4	8	4	4	11	4
chr9	130829091	130831012	0.441	7.76	100.36	68.52	26.52	161.36	5	6	114.08	9.52	25.64	33	15	18	35	550	16	12.36	21	23	18	26	63	23.5	14	44	13	15	4.6	65	42	30	43	3
chr20	44859349	44859969	0.145	5	4	3	7	7	1	3	1.88	10.52	9.24	16	15	21	11	27	18	7.56	12	27	49	25	337	135.4	11	16	25	13	6.4	546	17	133	23	5
chr8	21911326	21914856	0.403	6.36	4	8	28.16	24.84	96.24	6	15.48	22.52	7.52	13	17	11	14	26	8	175.36	13	16	18	22	24	16.6	13	41	175	11	14.7	36	15	56	33	5
chr10	6274451	6274829	0.043	2	6	3	1	2.48	1	13	4.8	14.96	4.64	5	6	13	4	6	4	8.32	2	1	3	8	11	2.8	4	8	4	7	3.7	7	3	3	11	1
chr7	102066178	102066611	0.055	3.04	8	1	8.8	7.6	2	12.36	6.12	7.92	8	7	8	12	7	11	6	3	14	4	8	10	12	2.8	3	8	4	6	4.6	14	13	11	9	3
chr12	3302768	3302913	0.037	4	2.16	1	1.96	1.88	6.64	5.76	4	3.56	3	4	5	2	4	5	5	5.36	9	4	2	7	4	0	2	3	3	4	3.7	3	5	4	6	2
chr16	309785	310101	0.051	3	4.76	2	6.2	1	3	4.72	5	7.36	4	3	2	4	7	4	5	1	3	5	4	5	9	6.9	5	6	6	3	6.4	4	5	6	13	2
chr12	114848021	114848178	0.041	6.72	3.6	2	11.76	6.52	78.28	1	7.16	14.88	3	8	9	5	5	10	15	2	8	10	6	9	9	1.4	11	6	2	5	4.6	1	6	4	5	3
chr8	99951238	99951353	0.037	5	2	2.2	11	33.16	133.12	2	3	14.44	2	9	7	6	7	11	4	1	2	9	4	3	11	4.1	9	4	3	10	9.2	12	11	6	6	3
chr6	78359781	78360466	0.165	5	23.96	30	8.6	62.88	8.56	6.08	41.56	3	2	32	139	24	28	34	15	206.8	26	84	34	36	49	40.1	14	15	263	22	3.7	59	51	114	40	6
chr1	26530459	26530788	0.058	4.6	6	5	12.56	10.04	3.84	2.08	5.28	4	4	7	10	9	6	14	8	82.52	10	6	9	16	7	5.5	7	11	84	10	1.8	15	12	34	13	3
chr16	21668529	21668933	0.093	6.56	5.12	1	3.68	6.52	1	5	5.36	6	6.32	19	21	17	10	14	11	143.76	13	15	2	34	19	5.5	23	13	224	15	2.8	27	12	41	15	2
chr16	88097163	88097433	0.051	3	9.4	3	3.96	2	1	11	8.04	6	9.04	9	8	4	4	9	4	25.24	10	8	6	11	11	4.1	7	3	32	5	6.4	12	7	8	8	2
chr11	76797656	76797846	0.04	2.76	4.36	0.48	4.24	2	1	6.24	2.36	4.04	3	5	3	1	3	3	2	3	3	4	4	3	4	2.8	1	5	6	3	2.8	6	1	6	8	1
chr8	143683932	143684613	0.068	3.4	7.48	2	8	2	1.84	3	12.04	4	3.24	3	5	8	6	9	10	4.84	6	6	7	8	9	2.8	8	6	7	4	3.7	4	9	8	9	1
chr9	15533116	15533608	0.107	4	13.88	3	16.56	8.12	1	6	8.96	5	6	30	27	26	25	18	16	224.88	20	20	11	38	16	8.3	22	31	350	15	2.5	23	10	60	14	5
chr17	74276907	74277090	0.036	1	3.04	1	2	1	0.24	1	6.64	3.68	2	1	4	4	1	4	2	7.56	4	4	4	6	9	2.8	4	7	3	7	7.3	6	7	4	3	3
chr16	1470320	1471461	0.55	4	31.12	98.96	9.28	115.48	2	4	87.6	9	67.32	37	20	14	15	61	20	6	26	108	10	48	64	51.1	11	18	10	14	5.5	216	112	689	53	3
chr7	73876886	73877331	0.052	5	4.8	4	13.84	6	4	5	5.8	14	46.36	5	9	9	4	9	8	3	5	6	10	23	6	5.5	5	9	6	5	3.7	9	6	11	8	3
chr1	19810825	19812777	0.614	3	65.28	58.2	13.2	97.04	3	3.96	94.84	18.04	67.72	17	20	13	27	22	18	6.88	21	28	17	22	21	11.1	10	14	19	17	6.4	52	60	24	22	4
chr2	25015726	25016838	0.191	7	218.96	97.72	9.52	94.6	3	5	404.56	8	55.8	22	32	26	29	31	17	38.24	63	53	17	35	34	29	13	23	41	203	5.5	116	209	531	35	3
chr7	85379602	85380005	0.045	9.48	7.88	4.16	19	29.16	3	2.76	6	4.84	2	19	19	12	13	21	15	203.76	10	25	9	23	17	20.7	13	17	269	10	3.7	22	9	58	20	2
chr2	58767898	58768103	0.037	3	65.76	7.68	15.52	36.72	2	3	27.68	6	7	19	13	155	26	34	17	3	21	29	7	41	17	13.8	15	17	20	26	1.8	26	90	22	16	5
chr7	101457120	101461290	0.588	5.6	20.4	37.32	19.64	94.76	38.04	2	46.76	19.72	145.8	12	73	14	15	22	10	80.96	14	29	19	18	22	22.1	12	15	90	10	6.4	51	52	25	26	4
chr5	45205567	45205885	0.042	12.8	12.2	4.36	5.32	20.08	3.84	3.04	5	4.92	2	30	16	34	12	56	29	5	23	37	22	120	20	40.1	32	22	29	16	2.8	27	26	36	10	4
chr22	47431456	47431747	0.044	5	9	1	3	3	3.92	4	3	3.32	6.96	3	9	4	4	5	3	2	5	3	5	2	7	1.4	4	7	2	3	5.5	5	5	5	5	2
chr9	140293446	140293820	0.055	5	7.72	4	3	1.24	1	2.24	5	4.48	5	5	11	3	3	6	5	6	7	4	7	7	8	2.8	8	6	5	5	11.9	6	6	6	7	6
chr17	39082651	39082886	0.046	1	2.36	4	10.44	8.56	4	1	6.72	2	6	8	8	5	6	8	3	5	7	10	7	6	6	4.1	7	8	8	10	0.9	7	3	9	8	2
chr20	37314576	37314833	0.065	1	2	1	3.44	3	6.72	1	6	6.6	1.16	13	15	22	13	23	13	8.88	15	16	3	32	29	9.7	15	16	19	11	5.5	87	17	129	15	4
chr3	18466251	18467715	0.265	8	14.88	62.08	10.64	92.56	1.72	2	28.8	9.4	11	14	25	14	20	41	10	5	13	14	27	26	19	12.4	9	19	24	11	3.7	67	18	18	20	3
chr16	57496336	57497163	0.186	4.36	17.36	77.56	6.92	84.12	3	3	45.6	7.44	63.6	18	20	18	16	60	17	339.92	36	17	13	39	25	7.1	18	25	55	20	5.7	103	218	138	21	3
chr10	33772480	33772983	0.057	6.96	11.2	1.64	11.52	12.36	3	6.72	7.8	3.76	4.4	14	8	7	7	10	10	3	9	13	6	8	7	18	10	11	7	4	3.7	14	10	10	10	4
chr10	62522386	62522692	0.046	13.28	10.44	4.88	6.92	16.16	2.6	3	3	3	2	11	25	27	13	21	22	9.56	11	15	14	25	23	24.5	21	13	17	11	5.5	41	19	44	14	2
chr12	8840428	8840675	0.051	7.24	20.28	4.92	18.56	14.24	1	7.88	11.36	1.52	18.68	11	8	14	17	23	7	6	10	15	6	25	16	19.3	19	9	17	7	8.3	25	14	8	8	4
chr4	6584738	6585246	0.16	23.16	11.44	3	5.2	5.36	1.36	4.28	7	3	6	7	11	15	9	38	6	3	8	12	9	9	14	18	5	10	7	10	4.6	17	23	458	195	2
chr6	34507006	34507685	0.081	2.12	7	2	9.72	5	3.16	4	7.48	4	2.08	6	9	5	7	7	6	3	5	5	9	7	7	1.4	4	6	7	8	4.6	6	3	11	7	2
chr6	75916953	75917218	0.04	6.16	2.96	26.08	11.64	111.32	98.04	1	8.92	4.96	4.12	9	13	8	11	12	10	11.24	12	11	19	11	7	8.3	9	11	11	9	13.8	21	23	17	10	4
chr1	153401339	153401620	0.067	3.72	2.76	2	5	4	3	2	9.2	7	5.44	12	7	7	7	8	2	93.32	8	10	9	9	17	4.1	5	6	49	9	4.6	16	9	27	11	2
chr12	122078693	122079097	0.066	5	8	2	12.36	2	2	3	7	16	19.08	7	6	7	5	8	4	4.72	6	7	6	7	8	1.4	3	7	8	10	11	11	6	10	9	1
chr1	211848734	211849425	0.146	5	18.8	75.84	5.84	76	4	2	31.52	4.4	7	20	23	49	13	103	82	7.64	25	32	16	518	54	34.5	22	22	14	16	7.3	272	212	92	22	4
chr2	110040310	110040746	0.08	5	4	1	4.12	5.88	5	5	3	4.6	6	4	6	9	8	9	9	28	6	5	6	6	13	1.4	5	6	54	4	4.6	13	6	11	14	3
chr1	17022178	17022648	0.105	13	16.28	3	12.2	8.64	34.12	6.96	10.2	5	6.08	7	11	8	6	11	8	6	8	5	10	13	7	4.3	9	12	8	14	10.1	16	7	13	14	4
chr16	2319333	2319976	0.061	5	7.84	6.68	15.8	12.52	10.12	5.32	7	10.32	33.4	6	10	3	4	7	4	5.68	11	9	4	7	12	7.5	9	10	9	5	3.7	14	7	12	15	8
chr17	18283407	18284216	0.082	3	5.24	2	17.08	4	2	3	7.12	6	6	7	5	8	6	6	2	4	3	8	4	6	3	3.2	7	2	3	6	4.1	7	5	9	7	3
chr4	6118777	6118938	0.041	8	8.16	5	18.2	18.28	2	1.12	5.28	3	1.6	11	12	6	9	19	7	11.52	8	8	5	5	10	12	10	5	4	6	2.8	15	8	22	17	2
chr20	55549480	55549823	0.063	8.08	6	14.84	28.08	39.52	10	6.52	6	7.52	4.24	24	17	22	12	34	19	232.52	17	11	6	25	15	13.8	14	12	396	15	5.5	33	22	53	18	2
chr4	53617008	53618211	0.296	11.04	17.8	13.44	11.6	55.88	19.32	5	20.4	3	7.72	17	16	13	8	25	10	4.24	29	20	15	19	13	84.3	11	9	22	9	3.7	19	28	20	18	4
chr1	203155414	203155817	0.075	5.32	8	3	27.52	18	5	3	8	1.8	3.56	5	11	9	4	16	5	4.48	13	10	13	11	16	5.5	11	4	11	9	2.8	13	9	18	10	4
chr1	242010956	242011715	0.255	5.68	94.84	105.84	11.2	74.52	3	2	145.52	9.76	25.36	26	28	54	18	37	14	38.04	29	30	22	38	34	12.4	14	25	38	13	7.3	125	84	532	18	3
chr9	19126513	19126689	0.045	12.68	7.64	15.2	7	23.96	4	6	13.4	4	29.36	9	11	3	13	9	8	5.76	10	10	5	10	9	3	11	13	8	6	1.9	10	8	6	9	3
chr19	57078172	57079591	0.354	10	13.4	86.96	10.84	101.28	2	5.04	32	6.04	12.8	12	21	14	13	27	10	9.44	17	15	12	15	29	6.9	8	24	13	16	4.6	68	32	434	10	6
chr15	40566638	40567327	0.172	5	8.08	3.56	16.16	6	2	4	13.04	7.72	8	39	30	29	17	41	21	645.36	35	27	18	79	27	23.5	21	16	359	14	12.8	33	20	126	35	4
chr2	232782317	232782813	0.117	6.4	2	3	8.48	4.64	5.72	6.08	8.92	11	5	8	7	5	7	9	6	4.16	11	4	8	8	10	2.9	6	8	8	8	2.8	14	9	9	10	4
chr11	76856702	76857394	0.056	6	6.32	3	6.88	4	6	3	3	9.44	8.2	6	8	5	4	5	6	6.96	7	6	7	8	7	1.4	4	6	5	5	6.4	8	7	8	11	1
chr16	4695627	4696188	0.057	4.4	11.8	1	2	2	2	6	6	11	32.28	4	7	5	6	10	8	3	11	10	5	5	10	1.6	5	3	4	2	2.8	5	5	6	11	4
chr22	50321187	50325172	0.676	4.88	6.4	6	15.24	31.28	27.68	5	8.76	11.32	8.52	17	24	11	11	20	12	185.12	23	13	14	25	17	8.3	9	13	247	15	7.3	42	17	50	16	4
chr1	1120412	1121114	0.069	4	9	2	3.4	3.52	3.76	4	13.56	4.48	3	5	5	6	7	7	5	5	7	5	5	9	8	2.8	2	6	5	5	3.7	6	5	9	9	2
chr3	123053981	123054128	0.038	3	6.8	1	5.48	4	1	4	10	8	2	2	5	1	6	5	3	5.12	3	8	2	5	11	0	4	2	4	8	1.8	5	1	4	4	2
chr19	522705	523292	0.066	5.84	4	3	4	2	5	5.52	5	1.04	4.84	5	5	3	4	7	6	9	7	5	6	6	5	4.6	7	3	9	9	3.7	9	7	15	6	2
chr17	43095789	43100690	0.526	10	9	23.72	29.84	133.32	105.24	6	15.72	13.96	8.4	16	33	18	11	18	14	209.2	18	16	19	22	16	12.4	13	12	189	13	10.1	35	24	56	21	4
chr13	103498015	103498450	0.065	4	43.72	80.76	1	69.96	5.96	3.6	55.08	6	4	35	31	32	24	52	20	19.04	30	23	32	28	43	22.1	21	10	17	16	3.7	200	103	27	21	3
chr21	44103268	44103441	0.038	4	3.24	1	4.4	1.32	2	11.68	3	7.36	13.44	9	1	6	5	6	2	6.68	6	1	7	8	10	0	5	5	4	3	1.8	6	2	10	9	1
chr1	19979908	19980710	0.328	4	13	5.36	25.8	48.56	5.12	6.92	13.76	7	7.2	34	48	24	14	39	16	318.24	22	25	15	38	32	26.3	14	15	283	16	5.9	55	32	85	104	6
chr3	149212062	149212223	0.042	1	2.48	1	7.32	7	1	4.92	8.08	5.16	1.52	31	24	28	16	32	22	286.12	13	23	15	28	23	11.1	19	21	523	15	3.7	17	15	83	20	3
chr17	79460582	79461050	0.209	9	6.2	3	2.8	1	8	3	2	5	2	9	11	19	8	28	13	7.08	8	12	6	4	12	18.7	9	12	7	4	5.5	9	8	5	10	7
chr20	60515550	60516381	0.059	2.44	6.96	2	5.92	2	8	2.16	10.6	7.84	6.64	10	12	7	4	14	7	7	8	8	9	7	11	9.7	6	15	7	7	3.7	8	6	11	11	4
chr10	45474182	45474653	0.105	4	20.4	10.2	27.6	33.36	2	3	9.64	4	10	11	18	15	14	17	13	28.16	25	11	13	15	22	12.4	10	16	15	8	2.8	78	103	29	41	4
chr19	54492676	54493755	0.138	6	8	2.68	20	8	7	4.52	7	8.36	4	11	7	10	14	15	7	5	9	13	9	8	13	6.9	6	6	12	6	4.6	15	7	17	20	3
chr7	100819778	100820131	0.058	4.08	1	2	1	2	16.76	2	4.32	8.32	7	5	10	4	3	6	6	1	3	7	3	5	8	4.1	1	8	6	5	3.7	9	4	6	10	4
chr5	5494546	5495519	0.317	5	5	18	16.68	90.16	9	5.72	8.36	6.52	4.12	7	29	16	14	20	11	18.96	16	18	20	19	23	30.4	4	13	22	13	4.6	30	19	18	19	2
chr14	105270998	105272117	0.105	6	10.84	5	11.56	6	5.04	2	7.44	7.4	5.44	11	10	7	7	7	6	4.88	7	8	7	10	10	9.7	8	11	4	6	6.4	10	9	10	12	2
chr20	2779412	2782406	0.498	7	14.68	60.76	22.72	139.36	47.12	5.32	25.16	14.36	10.44	11	54	12	18	17	13	26.48	19	16	25	25	16	16.6	45	12	19	12	11.9	65	52	47	19	8
chr11	118009662	118010045	0.047	4.88	5	3	6.88	1.68	1	3.44	7.12	6.36	2	9	5	4	6	3	6	19.8	3	9	8	7	10	1.4	3	8	25	2	2.8	10	9	15	11	1
chr22	46688407	46688862	0.046	7	10.04	1	2	3	1	6	6.36	7.36	5.24	6	4	6	5	8	2	2	7	3	4	9	7	1.4	6	6	2	5	3.7	11	4	7	18	3
chr14	77236272	77236511	0.044	14.44	5.12	2.84	3.92	0.84	5	5.04	1	4.96	3	4	7	3	7	4	5	5.64	3	8	15	5	8	2.8	6	13	5	6	2.8	8	7	32	6	3
chr19	57950444	57950542	0.037	2	3.32	2.2	2	5	1	3.08	1	5.28	52.76	8	11	6	6	12	14	82.12	11	11	6	11	6	11.1	8	16	22	8	3.7	12	9	20	18	4
chr3	124604439	124606750	0.329	7.88	24.12	45.24	13.52	105.4	6.52	4	43.12	6.92	37.32	15	25	12	23	21	15	9.56	15	15	18	22	21	6.9	14	12	19	16	3.2	48	232	23	17	3
chr12	125431511	125431809	0.04	4.16	1	0.96	5	2	2.52	7.72	3.52	5.64	2	3	6	2	4	9	3	1	5	4	1	1	7	1.4	4	2	2	3	4.6	2	4	6	2	1
chr16	2573840	2574594	0.094	2.76	6.96	1.76	7.12	3.32	3	8.08	4	11.8	13.28	4	8	10	7	10	6	16	8	4	3	9	12	2.8	4	8	12	6	3.7	16	6	27	10	2
chr3	54663172	54664689	0.083	15.04	13	3	12.84	12.4	3.92	7	7.56	16.68	7.36	26	13	14	15	43	12	11	41	20	18	29	21	24.9	16	24	16	27	5.5	32	15	38	36	5
chr9	37433914	37434560	0.096	7.72	24	15	23.64	30.44	3	6.92	6.68	8.28	8	8	10	23	12	30	13	14	11	14	17	23	31	18.5	10	14	13	12	4.8	54	20	20	14	4
chr8	105476454	105476831	0.107	7	6.48	4.76	9.72	9.8	5	3.96	6	3	3.12	11	16	9	11	15	10	9.88	15	9	6	19	13	8.3	8	12	16	5	0.9	26	5	11	14	1
chr3	126697775	126698484	0.056	9.96	5	1	15	5	8	3	7	4.72	4.88	6	21	9	10	8	10	5	9	8	7	14	10	4.1	13	7	11	8	3.7	8	8	14	13	2
chr16	81526106	81526359	0.044	2	9.12	3.32	14.16	3.32	1	5	8.72	11.36	34.04	7	5	6	3	7	5	4	10	7	9	7	7	4.1	4	6	7	4	0.9	12	7	13	13	1
chr9	2923883	2924027	0.04	4	4.4	2	13.28	7.96	2.24	3	4.72	3.68	3.92	15	13	19	9	19	8	9.2	10	12	6	17	36	13.8	18	11	11	5	2.8	117	61	58	14	3
chr3	44803025	44803698	0.081	8.12	66.72	84.36	7	67.04	1	2	144.92	7.6	11.8	43	50	22	31	67	27	24	48	63	24	65	51	58	20	29	26	38	4.6	173	169	53	39	4
chr3	138328753	138328960	0.042	6	5	5.04	10.24	12.36	6.2	1	4.12	7	6.32	4	9	5	6	7	4	5	5	5	5	7	11	1.4	8	12	9	5	0.9	6	6	8	5	3
chr20	46807369	46807658	0.065	2	3	3	11.24	25.12	4	6	6.4	1	3	8	10	12	7	14	13	10	8	8	13	7	16	16.6	9	11	17	8	2.8	13	10	16	15	2
chr5	176271963	176272854	0.085	3	7.76	1.88	8.36	3.76	4	3	12	6	6.36	7	7	6	8	6	5	29.68	6	6	10	6	9	1.4	6	10	19	6	5.5	8	14	15	10	3
chr19	17849948	17850589	0.216	3	9.56	5	18.04	11	2	3	8	8.88	2	7	12	8	5	10	7	5	7	9	9	11	12	4.1	7	9	8	7	8.3	11	8	19	9	5
chr3	189353356	189353485	0.038	6.96	10.12	3	5.6	5	0.76	1	4.24	3	4.96	13	7	12	6	13	6	3.32	12	10	6	17	7	11.1	7	12	18	8	0.9	8	90	22	10	1
chr12	94535047	94535488	0.048	4.6	6.6	1	5.92	2	6	2	4.72	3	5.72	3	4	5	11	8	4	3	7	9	7	4	6	2.8	2	4	5	3	3	9	5	8	5	3
chr22	43252332	43253795	0.789	6	12.52	53	12.52	107.12	34.16	5.8	20.44	13	4.76	18	39	13	12	26	12	7.92	30	30	19	20	19	67.7	11	10	17	300	8.3	119	28	28	31	3
chr11	57009793	57009981	0.04	5	6.52	1.56	3.92	3	2	1	8	1.12	4.32	10	10	7	6	6	11	2	2	1	2	5	7	2.8	4	6	7	4	0.9	13	7	10	6	1
chr1	16404340	16404510	0.042	1	5.28	2	3	2	4	1	5	3	3	3	7	5	4	5	4	10.8	5	4	6	5	6	2.8	1	5	4	3	3.7	18	4	8	7	1
chr1	10784504	10785511	0.073	2	10.12	3	8.4	5	5	5	5	11.64	4.8	6	9	7	9	9	6	3.68	5	5	6	7	11	4.1	6	6	8	5	3.7	8	7	8	7	3
chr17	58224462	58224589	0.037	3.64	5.48	1	2	3	9.04	4	7.92	5	2	7	2	6	3	5	2	5.84	4	5	2	7	12	1.4	4	6	1	3	3.7	5	3	4	11	3
chr7	5867308	5867788	0.297	3	3.64	2	3	4	3	4	5	5	6.16	8	5	11	11	16	16	147.92	12	13	7	16	8	6.2	8	9	68	8	1.8	18	16	37	13	3
chr1	24878042	24878216	0.043	3	2.48	0.12	12	4	1.76	5	3.68	3	7.88	7	11	7	12	18	7	15.36	13	16	8	8	8	1.4	8	14	6	10	4.6	11	2	6	12	3
chr17	40829846	40832913	0.578	10	31.52	39.32	32.4	118.08	22.88	5	66.68	6.04	7.08	43	132	23	29	98	19	227.28	27	43	34	47	41	44.2	204	17	75	16	8.3	84	77	75	28	6
chr22	36965906	36966543	0.261	3	10	2.8	19.36	11	2	1	9.84	1	3.68	12	14	8	8	26	16	75.6	22	22	10	24	15	22.1	10	11	63	10	5.3	20	22	52	15	5
chr7	128577458	128579863	0.205	8	6.88	31.64	19.72	130.24	66.52	2	13.08	9.32	2.96	10	17	12	11	14	13	10.36	11	15	17	14	11	8.3	8	12	15	44	7.8	32	16	16	15	5
chr22	49008703	49009225	0.048	8.48	8	1	4	3	2	6.12	3.16	16.72	11.92	7	7	2	11	11	5	4	8	7	10	12	7	1.4	5	3	5	5	5.5	6	8	11	15	5
chr9	102061472	102061695	0.042	4	5	3	14.32	10	4.6	2	5.88	5	5	10	14	8	7	5	18	11	7	12	3	30	9	4.1	9	13	12	10	3.7	11	4	12	9	2
chr1	25235786	25236574	0.388	7	8.6	9	12.48	25.6	3	4	10	2	3	25	65	29	18	42	17	355.92	34	29	27	69	21	31.8	47	33	99	17	4.9	77	47	97	73	4
chr7	73176323	73177052	0.096	2	9	5.96	16.96	14.68	5.24	5	14.44	7	5	11	6	9	7	21	8	3	9	13	8	11	12	4.1	6	10	7	10	3.7	18	24	14	11	1
chr17	20683805	20684192	0.046	6	3	3	5	3	4	1	4	1	4.56	5	6	5	5	5	4	2.6	3	5	2	7	4	1.5	5	7	2	5	2.1	7	6	8	5	2
chr6	147728688	147729081	0.079	12.92	3.96	2	3.92	1	2	5	7	5	8	8	5	4	8	8	7	57	9	5	8	7	5	4.5	9	6	90	8	7.4	8	3	11	10	3
chr2	220196267	220197045	0.14	6.6	7.92	6.44	17.84	43.84	49.32	3	7	12.36	6	9	94	15	14	22	9	5.04	12	21	27	26	53	23.5	8	11	13	11	7.3	87	18	93	15	2
chr3	49738747	49739301	0.261	3.6	8.2	9.72	23	9	3	6	13	12	5	13	12	7	11	14	14	223.28	9	10	16	21	16	9.7	8	11	58	12	7.3	27	12	69	17	3
chr22	22292130	22293373	0.363	4	26.56	64.92	17.68	123.88	4	2.48	45.68	14.72	12	34	74	30	21	32	20	465.84	33	26	27	41	48	13.8	15	17	321	23	9.2	148	33	94	24	6
chr7	158341879	158343471	0.203	6.08	12.68	5.44	18	13.08	6	3	8	7.24	4	11	12	9	10	13	10	5	14	9	18	11	14	8.3	8	11	10	9	4.6	21	10	15	10	3
chr13	112990184	112990464	0.055	6	3.76	3	3	4	1.92	4.72	5	2	5.56	4	4	8	3	7	3	4	7	5	4	3	5	4.1	8	6	8	5	0.9	4	6	6	10	5
chr2	232575642	232575876	0.043	7.6	19.2	71.12	4	53.76	1	12.84	69.36	22.68	175.92	13	8	4	64	18	9	15.68	11	7	16	10	17	1.4	7	9	9	11	4.6	37	16	14	14	3
chr7	99697906	99699881	0.475	8	180.8	96.72	8	70.16	4	7.96	422.68	9.4	113.28	25	43	22	63	180	17	4	50	113	20	41	46	62.2	19	23	15	23	10.6	152	184	48	400	3
chr10	103896480	103896780	0.066	2.72	11	2.64	7	5.76	1	7.36	5.72	12.76	94.56	7	7	2	5	4	4	6.48	10	1	9	7	9	4.1	5	6	6	5	0.9	28	8	7	11	3
chr1	113047229	113047862	0.065	5.56	3	4	14.16	10	15.4	3.64	6.4	7	5.56	7	10	11	5	8	7	5	12	7	5	11	17	4.1	5	7	6	9	7.3	10	4	9	7	2
chr6	109769050	109769583	0.095	4.72	6	4	7.52	3	4	7	7.16	10.28	4.76	7	7	5	6	11	6	42.08	10	5	7	11	11	4.4	7	7	29	9	5.8	18	6	21	12	1
chr2	238030942	238031216	0.063	14.12	4	4	2	5	4	4	4	1.28	4.88	22	15	52	11	26	18	205.16	33	51	14	37	42	62.2	21	15	217	17	3.7	33	21	187	35	4
chr20	34148692	34149816	0.178	3	11.56	6.36	22.96	12.96	2.68	6	12.12	13	7.68	14	23	16	12	17	8	149.64	13	11	14	16	20	8.3	15	10	191	14	6.4	55	18	44	17	3
chr1	54410508	54412870	0.672	8	21.52	56.32	23.2	78.12	3	8.44	37.96	7	34.68	11	65	12	12	18	12	13.04	13	13	16	17	18	5.5	7	10	10	119	4.6	55	24	26	13	4
chr9	94788356	94789137	0.131	8	7.84	4.56	7	9.76	2	3	4	6.88	2.96	6	10	6	8	11	11	18.8	19	8	5	8	8	4.6	6	11	16	7	3.9	10	8	11	7	2
chr1	156119485	156120150	0.235	4.96	12.12	15.64	46.2	63.92	3	1	9.8	4	9	14	19	13	12	31	19	6	13	19	45	24	34	33.2	15	14	15	6	3.7	108	17	44	15	5
chr12	19535081	19535490	0.063	6	19	5.56	11.4	5	6	5	5.76	7	2	12	14	12	9	14	22	1	11	18	10	98	19	11.1	17	15	16	8	7.4	19	12	17	14	4
chr17	35184311	35184665	0.05	5	4.04	3.8	19.4	17.96	8	5	8.12	4	3.76	11	6	6	3	15	8	6.4	12	9	19	11	15	4.1	5	10	9	9	5.5	16	12	15	10	3
chr12	57480719	57483991	0.471	7.72	47.72	70.16	20.64	139.92	3	3	70.8	7.88	30.6	18	64	43	27	24	17	14.6	22	27	23	31	23	37.3	13	12	12	15	6.4	61	41	31	30	4
chr10	100120827	100121048	0.051	4.16	8	3.88	14.72	9	2	2	6	4	6	6	8	5	2	10	2	4	6	9	8	9	9	4.1	14	11	5	6	1.8	14	11	2	11	2
chr22	37543974	37544581	0.086	5.8	6	1	4	4	3	3	12.24	5.68	1	11	8	9	6	9	8	43.6	8	13	9	10	10	4.1	9	6	31	7	9.2	14	7	14	15	2
chr11	63865056	63865562	0.041	4	3	2	3	7	13.04	4	6	17.48	9.52	4	6	2	5	9	7	7	9	3	2	5	5	4.1	6	6	4	6	5.5	7	10	8	11	2
chr16	30678119	30678629	0.047	3	2	2.72	1.24	2	14.76	6	2	15.32	5.44	4	5	5	5	6	6	3	5	7	3	1	3	2.8	5	5	2	5	6.4	6	4	8	6	2
chr7	23509797	23511483	0.284	3.4	44.12	49.96	6	74	2	2.6	53.8	5.64	43.6	28	92	19	56	67	20	17.8	34	53	19	25	77	88.4	20	14	22	14	3.7	106	143	39	97	3
chr1	210001148	210001647	0.056	4.44	12.24	94.64	7.24	62.72	3	3.84	29.04	5	10.48	39	48	25	18	35	17	173.04	22	68	23	28	184	168.6	21	13	26	12	3.7	373	61	61	72	3
chr7	150872630	150873807	0.331	3	6.64	5.64	11.04	19.72	16.84	5.08	7.44	9.92	5	11	9	15	10	11	5	123.04	15	9	12	13	19	12.4	12	24	34	13	6.4	22	19	30	14	5
chr10	73532801	73533774	0.261	4.32	6	20.44	20.32	59.72	24.88	4	12.52	4.92	5.8	12	100	13	7	24	11	146.24	16	17	19	29	21	8.3	8	14	46	16	10.7	37	16	73	19	4
chr11	3190427	3191236	0.156	10.48	8.8	8	18	37.44	16.96	5.32	11	4	4.68	11	18	10	9	10	11	49.32	11	15	14	23	26	19.3	12	14	39	8	6.4	35	56	31	42	3
chr1	46664848	46665452	0.055	6	3	3.16	11	13.76	1.64	7	9	3	7.04	8	18	16	13	11	5	3.28	10	9	3	10	10	2.8	12	6	5	11	1.8	17	10	10	9	5
chr3	10437042	10437245	0.039	3	6.68	4	24.04	16.04	6	3.32	7.36	7.28	6.64	11	16	9	9	30	9	10	10	12	48	20	25	18	11	16	16	7	1.8	38	11	27	17	3
chr11	120080316	120084262	0.478	11.64	8.64	31.92	22	116.84	113.52	3	11.84	14.88	5.6	11	30	10	12	17	15	9	11	20	27	27	16	13.8	13	13	13	10	10.1	36	28	21	22	7
chr6	13849095	13849399	0.065	2.96	8	4	16.44	11.16	4	2	6.48	3	4	7	11	7	13	10	7	5.12	10	9	13	8	12	5.5	4	6	9	6	1.9	8	11	13	10	4
chr6	89654112	89654957	0.063	8.44	5	7.88	11	7	2.24	5.8	7.88	6.48	34.88	7	9	4	9	7	6	4	8	8	3	7	8	2.8	7	11	3	7	2.8	6	9	7	9	5
chr16	86605876	86607336	0.079	10.44	3	7	22.32	32.52	119.72	4	7	21	5	12	13	21	8	9	12	5.56	10	14	20	14	15	12.4	10	11	13	12	11.9	14	9	17	14	3
chr16	57537270	57537794	0.086	9	6.84	4	9	9.36	3	5.92	8	5.64	6.64	6	12	10	8	9	9	16	12	8	16	6	12	8.3	9	9	16	7	3.7	27	10	15	17	1
chr22	29873880	29878755	0.495	19.04	13.8	16.36	29.68	88.8	104.16	8.92	11.12	13.88	11	103	166	27	23	251	25	44.6	41	49	32	42	36	107.8	180	13	53	73	16.7	86	40	49	25	7
chr13	114607402	114607699	0.075	11.52	4	2.32	5	5	4.96	3	7	5	3.6	26	18	23	17	35	13	269.52	19	35	10	29	35	43.1	19	13	535	11	7.5	52	11	65	28	2
chr2	25151551	25151756	0.044	3	3	2	6	1.84	4.48	4.68	3.84	1.12	2.56	3	4	4	10	2	1	2	4	1	9	6	9	2.4	3	2	6	4	7.3	5	3	8	5	2
chr19	3514963	3515422	0.045	3.2	12.84	2	5.76	6.96	1	4	7.92	10.84	18	6	6	5	4	6	9	3	4	2	10	12	8	1.6	3	9	7	7	3.7	6	6	7	9	6
chr3	52415884	52416171	0.047	1.44	3	2	2.8	1	1	1	7	1.96	6	3	8	3	5	4	2	2	2	3	2	7	7	2.8	4	5	3	6	5.5	6	3	7	9	2
chr13	112310366	112311425	0.205	7.96	11.16	3	15.36	8.6	4.8	4	9.24	4	6	13	13	14	12	14	19	4.92	13	12	21	12	10	16.6	15	12	27	14	3.7	15	21	25	17	2
chr10	50948602	50948844	0.037	2	5	1	1	4	1	1	1.32	2.32	1	5	5	5	6	6	2	3.64	4	2	4	3	2	1.4	3	2	3	3	3.7	5	6	5	9	1
chr19	18599555	18600069	0.139	8.92	11.72	3	17.24	7.88	1.24	6.64	8.32	20.92	20.32	13	8	12	10	14	9	138.12	11	17	10	16	17	5.5	10	14	99	12	4.6	51	9	53	9	3
chr15	89962587	89962976	0.122	7.56	3.4	2.36	12	5	20.12	1	5.84	8.16	8	17	18	13	14	21	15	16	20	18	12	33	57	16.6	18	22	34	13	9.2	184	29	112	13	2
chr2	4402272	4402563	0.064	4.32	4	2	5	4	1	3.16	2	2	4.04	14	12	21	15	25	14	291.6	18	24	20	24	23	24.9	9	12	201	10	2.8	17	16	59	20	4
chr19	58314888	58315550	0.059	6.44	82.2	43.08	10.32	66.32	3	5.2	72.24	3.76	5.72	19	16	17	67	26	6	2.92	27	19	21	55	19	9.7	16	13	17	13	1.1	41	66	22	16	4
chr12	70637893	70637977	0.035	8.88	36.16	71.08	6	90.68	4.44	3.2	85.4	11.52	83.76	14	10	9	23	12	3	1.52	15	10	3	10	20	4.1	6	6	15	7	7.3	44	22	10	5	2
chr19	48565119	48565562	0.084	4.2	16.4	14.4	20.68	33.2	4	2	20.72	5.6	3	15	23	24	12	30	13	53	22	11	14	29	24	33.2	12	10	32	15	4.6	52	34	29	20	5
chr14	88790956	88791379	0.057	8.64	2	5.64	7	6.88	83.56	3	5	11	4	8	7	6	9	7	7	8.12	8	6	8	7	8	4.1	4	9	13	8	7.3	9	7	16	19	2
chr20	60374559	60375494	0.055	4.44	7.88	1	5	6	1	1	6.76	8	4.72	8	5	4	5	8	5	4	7	5	6	7	6	1.4	8	10	4	9	6.4	7	7	7	9	5
chr22	49791744	49792213	0.038	3.84	3	1	8.6	2	5	2	5	4.36	1.4	4	8	4	8	5	5	13.12	3	8	3	4	13	1.4	9	3	10	4	5.5	9	6	6	9	3
chr1	26149550	26149686	0.036	1	4.12	1	5	3	1	3.6	1	9.2	12	9	1	6	5	11	1	2	11	9	8	3	8	4.1	4	9	7	5	3.7	6	3	7	7	1
chr16	85403343	85405434	0.468	3.8	12.08	4	26.32	6.76	5	4.48	8	18.76	7.76	14	10	13	7	11	10	231.56	12	12	21	21	19	4.1	12	9	87	14	4.6	21	11	56	23	4
chr9	38425547	38426026	0.043	8	7.28	3	6.28	4	32.32	4	8	7.64	4.88	6	10	7	13	8	7	6.72	6	8	6	8	10	4.1	4	7	4	6	4.6	6	3	20	12	2
chr3	13233947	13234788	0.12	11	7.36	3.36	15.72	8.76	1	4	10.6	13	8	12	12	9	8	15	10	229.92	9	12	12	15	14	8.3	5	9	32	8	8.3	28	9	41	10	5
chr11	656507	656798	0.054	2	4.68	2.64	0.88	2	2	3	3.44	10.72	7.96	4	5	3	5	6	7	1	4	1	7	5	4	2.8	1	4	3	4	6.4	4	3	6	4	2
chr19	44277618	44279090	0.3	6	7.2	29.08	20.64	109.2	44.4	4	15.32	11.32	6	15	26	18	11	20	13	61.12	12	18	34	17	19	18	10	11	38	23	9.2	39	16	33	15	3
chr6	170352689	170353070	0.054	4	5	4	7.76	5.6	3	6	4.8	2.64	3.24	4	9	8	9	6	1	2	8	9	10	13	7	1.4	7	8	7	10	2.8	5	5	8	8	2
chr2	20411334	20411902	0.051	3	11.96	1	12	6.76	3	5	14	14	21.28	6	12	4	7	8	2	3	7	6	9	6	9	5.5	3	8	7	5	7.3	13	4	14	7	3
chr14	45272482	45272808	0.081	4	5	2	5.28	4.64	2	1	5	4.8	3	17	14	13	5	19	13	81.48	9	13	2	27	18	6.9	20	10	399	15	1.8	14	13	36	16	4
chr2	45297646	45297779	0.037	4	2.76	2	17.48	6	3	1	3	7.32	2	8	6	9	11	10	4	3.36	8	10	9	11	8	6.9	7	8	9	4	2.8	10	6	11	7	2
chr12	128465085	128465556	0.13	2.68	7.16	2	7.56	2	3	4.64	5	3	5.04	10	5	6	7	13	6	62.4	13	16	5	9	10	4.3	6	9	48	11	4.6	6	11	34	8	2
chr17	18013234	18013431	0.035	3	4	1	4.8	3	2	2.96	6	9	3.44	7	4	4	3	6	2	2	4	6	3	8	7	1.4	4	7	8	6	4.6	8	8	10	6	5
chr19	911506	913932	0.73	4.8	7	46.36	17.6	93.64	7	5.08	15.36	9	31.28	14	15	9	13	14	9	19	8	18	8	7	34	13.8	10	11	13	8	4.7	33	17	23	33	7
chr1	24885612	24886301	0.27	5.84	8.16	5	19.08	11.56	4	3	15	8.52	5.4	8	14	8	9	11	8	7.96	9	7	7	8	11	7.8	8	10	9	10	3.7	17	12	17	6	4
chr20	43243897	43244314	0.057	2.64	7	3.12	17.76	14.76	2	7.4	6	10.44	3.76	11	18	8	7	15	9	11	10	10	13	13	8	11.1	4	7	10	7	3.7	17	12	18	32	4
chr10	126604892	126606604	0.973	7	48.8	94.56	6	79.92	3.68	3	116	11.12	111.84	21	28	19	23	68	24	13	36	22	13	78	23	6.9	13	14	14	15	4.6	48	186	16	17	5
chr10	26911022	26911723	0.123	4	4.44	24.96	11.84	68.36	11.16	4.64	23.44	1	2	11	36	23	15	9	18	5.84	9	11	11	19	17	12.4	23	13	9	13	4.6	19	28	13	12	1
chr4	16391496	16391877	0.079	6.76	2	3	6	5	2	3.88	3.44	1.6	4	12	6	36	7	9	6	7.84	4	10	1	6	8	6.9	9	10	9	14	1.8	7	6	11	14	5
chr3	48635875	48636449	0.057	6	8.2	2	6.52	1.88	4	17.92	5.48	10.6	5	7	8	6	5	9	12	12	6	5	5	7	5	2.8	6	6	10	5	4.6	9	3	11	8	3
chr1	3628262	3628671	0.054	5.68	4.04	2	7	5	9	2	3	7.04	3.24	4	10	5	6	5	6	3.88	5	2	7	8	3	4.2	4	6	5	3	9.4	11	6	6	12	3
chr6	97972797	97972957	0.041	6.28	9.28	1	9.92	11	3	3	7	4	2	14	11	26	11	12	16	6	6	18	21	19	11	18	16	11	16	3	5.5	14	17	32	15	5
chr7	38375165	38375583	0.082	7.8	11.92	3	23.04	11	5.2	4.12	8	5	5	24	26	30	11	41	17	669.12	25	25	23	43	25	8.8	21	15	142	11	6.5	45	30	136	17	5
chr8	142246800	142247129	0.097	5.24	4	0.04	4	1	1	2	1	4.48	10	9	8	7	9	9	5	38.44	7	12	7	7	12	11.1	6	8	21	4	2.8	14	8	13	5	2
chr1	54845595	54845994	0.072	3.56	24.64	2.48	43.12	9.36	3	7.8	17.2	18.88	26.92	13	12	5	10	13	9	4	10	11	11	12	12	5.5	11	4	7	11	5.5	14	13	11	13	1
chr1	245419833	245420097	0.051	4	7.4	3	22.28	17.12	1	1	5	3	2	13	11	13	13	17	20	2.48	6	19	18	19	29	17.5	17	11	17	8	3.7	173	15	29	26	4
chr11	46375232	46375710	0.063	4.24	7.88	5	17.76	14.12	2	4.68	14.84	12.64	42.64	7	7	5	9	7	6	7	9	8	10	8	7	2.8	6	5	8	8	4.6	24	6	8	7	3
chr17	78076832	78077830	0.062	8	10.48	5	11.8	6.88	5.6	3	6	10	10	7	9	4	7	7	6	5	7	9	9	9	8	2.8	6	7	5	10	5.5	9	7	14	6	5
chr10	123494144	123494416	0.062	4.08	6	3.8	19.8	16	5.08	2	10.4	1	1	19	14	16	10	13	9	90.2	10	20	7	25	16	4.1	13	12	181	9	3.7	23	23	34	15	3
chr7	4798247	4799390	0.068	3	6	5.68	2.96	4.36	1	5.2	5	6	5.16	6	6	5	4	5	6	5.32	4	8	4	9	10	2.9	4	9	7	5	4.6	7	6	6	10	2
chr9	1046843	1047391	0.094	11.16	2	2.16	4	6.88	11	2	4	6	2	4	9	5	6	2	8	4	4	5	8	5	9	5.5	6	5	5	5	1.8	5	6	6	3	4
chr5	6775231	6776018	0.07	7	5	2	3.92	3	2	6	5.88	4	5	6	6	4	10	7	6	4	4	5	11	9	8	8.3	7	9	3	10	2.8	5	11	9	8	3
chr14	57270651	57271031	0.037	3	12.8	58	18.32	107.08	20.16	21.6	37.68	18.12	100	10	11	8	19	15	9	7.68	17	10	9	13	13	11.1	7	9	18	6	7.3	26	22	14	43	2
chr12	111967261	111967582	0.08	5.52	3.88	4	9	2	1	7.72	4.16	9	7.96	13	12	14	8	17	12	147.28	13	15	7	33	12	11.1	14	18	101	17	2.8	16	17	49	13	3
chr11	96122508	96123518	0.17	3	58.92	58.56	5	90.52	3	2	80.56	7.2	13.88	26	19	35	19	56	23	14.8	26	31	23	40	24	15.2	16	15	22	19	2.8	63	54	30	25	6
chr2	88750829	88752781	0.289	7	9	53.72	10.36	96.84	32	3	19	11.72	55.52	11	31	10	20	12	9	6	17	16	14	24	13	13.8	27	16	15	10	5.5	31	42	13	16	6
chr17	41798973	41799160	0.039	5	5	5.56	8.28	7	6	2	5.2	4	7.36	7	17	7	10	11	8	4	4	9	9	11	4	4.1	12	8	6	2	2.8	9	11	11	7	2
chr5	176091503	176092282	0.098	2.8	8.68	5.72	25.8	12.52	3	3	15.12	8	5.64	6	12	8	9	15	8	7.96	8	5	8	8	13	16.6	8	9	7	7	3.7	16	11	13	13	5
chr16	4354209	4354310	0.035	1.8	6	1	12.16	7.32	1	2.28	4.68	11.44	3.2	1	6	2	6	6	8	4	9	6	3	9	14	2.8	5	5	6	7	0.9	16	8	12	11	1
chr16	15695004	15695490	0.119	4	10.68	5	17.52	10.08	3	9.44	13.24	14.6	3	8	11	12	9	24	12	6	16	19	9	17	58	12.4	10	8	36	8	5.5	160	17	118	20	7
chr19	56056201	56056569	0.045	4	3.08	1	9.68	2.64	1	3	2.52	2	2	5	8	2	5	8	5	4	2	3	5	10	7	1.4	3	5	4	3	2.8	6	5	6	7	1
chr14	69094800	69096165	0.353	6	25.32	20.72	27.4	72.52	9	4	27.6	4.84	8.72	12	15	13	17	15	20	8	20	25	19	21	18	19.3	10	12	34	199	3.7	24	37	21	14	3
chr10	45868656	45870757	0.468	10.2	5	37.08	15.96	93.32	57.04	7	11	7	4	10	25	17	17	17	9	14	9	14	14	44	15	12.4	6	10	14	11	9.2	20	31	22	12	5
chr21	45391047	45391998	0.091	4	5	3	5	3	5	5.4	5	7.52	6	4	5	10	10	8	7	7	6	8	6	6	8	2.8	4	6	5	5	4.6	11	6	9	8	6
chr10	21309555	21309820	0.062	6.16	5	1	9.2	5.44	2.16	3	3	1	8	18	14	12	6	18	8	193.72	14	12	8	17	22	8.3	15	12	179	9	4.6	24	14	45	21	3
chr7	157341131	157341747	0.051	2.48	5.36	3	4.72	1.72	3.48	2	3	5	4	8	8	6	7	6	5	4	3	4	2	3	6	4.1	4	8	7	7	3.7	10	4	6	11	2
chr22	42218830	42219074	0.049	2	6.88	4.52	4	4	3	3.2	5.52	8	6.36	16	18	22	9	17	22	104.56	12	12	5	50	16	11.1	21	10	124	5	2.8	17	14	49	12	4
chr3	134468752	134468945	0.044	3.08	3.36	2	6.2	1.88	2.4	2.64	3	3	2	16	8	13	6	11	11	92.88	10	14	6	17	10	9.7	3	12	25	9	3.7	9	14	42	13	1
chr1	111018162	111018322	0.04	6	4.4	0.24	3.2	3	1	2	0.04	4.08	4	3	3	11	1	6	6	58	6	4	3	5	7	1.4	6	8	7	5	2.8	9	5	23	8	1
chr15	75496987	75497629	0.562	8.96	5	9.92	21	9	5	3	5	21.04	91.64	36	34	26	15	60	20	363.84	33	108	16	43	109	119.3	18	18	783	12	7.3	152	30	78	42	5
chr2	10197291	10199404	0.38	6	12	19.32	17.88	84.48	4.88	5	16.28	8	5.32	13	16	23	17	16	14	15.6	18	19	24	18	19	13.8	11	12	26	12	6.4	62	39	26	20	4
chr1	28916771	28917150	0.071	3.88	10	3	8	6	12	4	9.48	1.12	6	8	18	6	7	14	2	7.96	10	12	6	7	26	29	19	4	9	5	5.5	33	7	13	44	2
chr2	112459755	112460046	0.057	5.68	12.44	5	21.68	12.96	5	1.6	13.8	4.48	4.04	18	31	24	10	26	12	204.96	23	20	15	31	17	6.9	16	16	324	17	5.5	23	18	49	19	3
chr6	33633634	33634162	0.106	7	6	1.88	5	4.72	2	9.68	4.68	5	5.8	11	10	8	6	12	8	45.88	7	8	9	7	14	18	10	5	25	9	2.8	16	11	25	17	2
chr9	20356339	20356658	0.075	3	13.88	7.92	30.56	49.92	4	3	7.12	7.44	5	29	22	18	15	33	13	233.88	20	20	9	42	23	16.6	15	20	483	13	6.4	32	14	41	18	2
chr17	26753282	26753534	0.053	4	6.24	2	9.76	3.96	2.96	2	11.84	7	5	16	8	12	9	19	10	177.24	13	8	10	35	16	11.1	10	10	69	7	2.8	17	14	58	15	4
chr17	17824743	17825154	0.049	8	18.28	7	16.12	19.04	2	6.76	7	3	5.6	13	10	10	11	21	40	32.4	17	20	18	91	18	11.1	16	9	24	16	3.7	24	22	15	18	4
chr1	161162286	161162725	0.132	4	12.76	2	9	3	1	9.88	8.92	6	5	22	12	14	20	19	17	327.76	17	11	9	29	23	9.7	20	23	232	11	2.8	38	42	75	20	2
chr13	114819677	114820509	0.557	6	7	3	9.4	14	4.32	5	9.12	13.84	15.48	10	8	8	9	12	5	8	8	9	7	10	6	4.1	4	7	6	8	17.4	8	7	10	13	5
chr17	76894564	76894681	0.035	6.72	4.56	2	26.8	9	1	7.96	6	17.48	23.96	3	5	8	7	10	10	5	4	1	2	8	11	1.4	8	10	5	3	9.2	20	1	10	7	3
chr17	7196037	7196527	0.053	6	4	4	13.24	5	14.88	11	5	9	7.8	8	10	4	3	7	8	3	10	8	3	9	8	1.4	4	8	3	4	5.5	10	7	9	11	2
chr8	11622897	11623343	0.147	5.68	12.48	2.52	15	6.76	8.68	2	10.2	5	7.92	23	21	26	8	44	14	434.84	22	24	8	28	27	64.9	17	18	485	19	6.4	50	29	102	46	3
chr7	27252230	27252499	0.041	7.68	1.44	1.76	9.72	5.52	129.12	4	5.24	11.48	2.88	4	8	9	7	9	8	8.44	9	6	14	10	7	4.1	11	7	7	8	12.8	6	8	8	9	5
chr16	85364351	85364801	0.157	7	6	13.36	26.36	39.72	27	0.52	10	12.48	5.68	11	40	20	14	28	16	144.2	11	30	22	29	57	51.1	13	13	37	13	3.7	60	22	67	34	2
chr2	132239495	132239768	0.046	9	3	1	9.36	3	2	2.76	5	9.96	7.92	4	4	3	4	5	1	7	3	7	1	7	7	10.5	2	3	1	5	8.8	5	2	2	4	1
chr7	27188979	27189353	0.067	5	2	4	3	4	135.2	2.68	3	10.96	5.88	8	5	10	8	7	12	3	6	8	11	11	6	4.1	6	5	8	9	15.6	9	6	6	6	2
chr7	29185982	29186268	0.056	6.6	7.44	44.24	13.08	137.2	10.44	1	20	3	5.24	6	36	16	17	19	11	10.4	22	32	13	17	20	42.8	5	10	14	14	2.8	34	49	13	78	3
chr22	41972709	41973478	0.313	9.52	10.6	2	7	5.8	5	5.56	6.64	14.64	5	16	27	19	15	28	11	473.88	22	28	21	30	16	19.3	17	18	194	13	5.5	50	27	118	34	5
chr18	3450866	3451076	0.042	4	8.76	44	2.56	30.76	1	2	19.16	8.76	119.28	7	15	3	20	10	3	3.6	10	8	7	3	9	6.9	3	4	6	7	0.9	64	9	6	7	1
chr3	124466123	124466669	0.053	5.72	7.48	3	6	2	3	7	8	8.2	5.88	7	7	5	5	11	6	20	6	8	6	9	11	2.8	4	11	29	5	5.5	9	9	10	14	1
chr9	101285866	101286088	0.051	6.08	4.44	2	6	3	2	4.6	6	4	4.84	10	13	16	8	13	7	131.36	6	10	5	20	15	4.1	9	11	175	8	3.7	18	8	37	11	2
chr9	136061445	136061816	0.122	3	4	2	3.64	4.2	3.96	3	2	4.56	2.28	21	36	15	8	15	13	256.2	16	16	9	33	17	9.7	10	16	90	10	4.1	21	19	47	23	2
chr19	42928883	42929196	0.068	10	4	1	12.76	12.4	40.52	5.12	3	6	12	8	7	8	9	14	8	67.44	14	15	4	13	13	8.3	9	8	23	4	10.1	13	17	33	14	3
chr16	67962244	67962879	0.217	7.72	5	3.68	12.4	4	1.56	6.96	11.52	19.44	5.04	16	24	13	14	30	16	403.12	26	17	17	45	25	20.7	12	19	420	11	4.6	57	26	54	19	5
chr16	30039211	30040387	0.131	8	6	4.96	19.84	16.64	2	8.72	7.96	18.6	10.32	9	33	8	9	12	11	22.12	13	12	10	14	44	8.3	13	10	15	15	7.3	122	12	67	12	3
chr10	122928447	122928644	0.047	3.12	5	1	2.2	2	4.44	3.8	2.52	3.24	5	10	14	13	6	17	13	80.08	11	10	5	12	15	1.4	12	7	224	14	2.8	10	23	23	12	4
chr18	12890553	12890901	0.075	11	4	2	8.88	3	1	2	4.28	5	6	7	9	5	10	6	6	54.36	6	8	4	8	12	6.9	12	6	21	8	3.7	17	9	22	9	5
chr22	27052965	27054233	0.181	5	18	87.36	14	121.84	6	3	68.16	12.08	19.68	19	25	14	18	19	11	7.76	27	20	25	20	19	9.7	11	13	19	14	3.7	48	37	27	17	4
chr12	56400781	56402218	0.375	4.4	35.36	74.72	17.88	116.44	3	3	53.48	8	10.96	21	27	21	26	42	19	7	17	32	16	26	34	12.4	18	21	16	20	5.5	133	38	93	27	8
chr11	69354584	69355343	0.126	5	9	3	15	6	3.08	4	7.32	6.32	4	6	10	12	5	8	7	22.68	8	6	27	10	4	4.1	8	7	12	6	1.8	9	4	14	11	5
chr17	17287024	17287443	0.075	4	13.32	24.76	9	19.6	4	4	34.4	8.88	20.24	2	2	4	5	4	3	5.92	4	3	4	9	7	3.6	2	3	2	2	5.2	5	6	3	3	3
chr12	130534271	130534474	0.043	10.88	3.48	2	4.6	1	14.16	2	2.52	8	2	8	9	8	7	16	11	67.84	8	8	4	10	11	6.9	6	9	70	11	0.9	10	9	18	6	1
chr20	62563277	62565054	0.067	6.92	4	2	7	5	5	11.68	10.84	12.04	8.12	8	8	8	6	6	7	5	9	6	7	10	8	3	5	10	6	7	7.9	10	6	12	9	5
chr10	60727350	60727708	0.07	0.04	3.56	10.48	15	62.6	8	2.12	16.08	8.8	4	17	108	16	12	17	12	7	17	10	36	28	12	8.3	80	13	23	9	3.7	38	31	32	22	4
chr20	61347494	61348421	0.065	7.84	6	2	5	4	5.88	2	3.72	8	4	7	8	4	7	11	5	3.48	10	7	6	8	12	4.1	7	10	8	9	7.3	7	5	8	9	1
chr2	85152852	85153292	0.071	5.64	7.88	17.04	22.16	72.72	7.24	1	9.8	5	4	27	24	174	19	46	28	523.8	30	44	38	55	38	35.9	17	22	279	19	8.3	86	36	102	28	1
chr9	127358040	127358264	0.046	8	27.08	11.52	23.76	24.56	2	4.56	13.76	4.44	39.36	13	9	10	12	7	10	6.92	12	7	6	7	12	8.3	7	6	3	11	1.8	14	10	12	32	4
chr19	12270600	12270899	0.061	12.64	2	3	2.88	4.48	6	1	2	2	1.76	6	3	7	8	9	6	4	7	5	5	6	10	10	2	7	6	8	1.8	9	14	9	12	2
chr10	20002829	20003004	0.044	4.6	6.72	3.88	6.76	8	5	2	7.32	1	5.16	20	11	30	13	11	13	252.92	15	19	12	20	12	13.8	8	17	253	19	7.4	27	12	52	16	5
chr1	15271782	15272149	0.071	3.68	3.8	2.08	12.04	7.56	2	1	5	9.68	7	7	10	7	9	12	7	6	11	9	7	10	5	1.4	3	5	9	11	0.9	12	8	13	6	2
chr16	58505446	58505813	0.061	6.64	5.36	4	14.08	18.68	2	4.84	12.72	4.92	5.16	11	8	10	10	16	7	11	9	17	6	13	12	15.2	6	14	10	8	0.9	28	14	16	14	2
chr3	126168335	126168497	0.04	3	5.24	1	3.24	5	1	4	4.88	6.44	8	8	7	4	5	9	4	7	4	3	4	3	10	2.8	5	7	2	3	2.8	10	2	12	9	2
chr8	72468227	72470996	0.151	9.8	6	38.56	27.84	144.4	98.92	6.04	10.84	10	6.36	12	32	12	21	20	13	16	13	18	41	25	24	18	13	12	28	14	14.7	93	23	26	17	3
chr19	49099203	49100541	0.082	6	8	3.44	7	4	3	4	9.68	6.64	5	9	8	9	6	9	8	5	10	7	9	7	11	4.1	8	9	6	8	6.4	9	6	10	8	3
chr15	68104286	68104966	0.059	3	8.32	2.56	21.56	5.4	6	3	6	4	4	9	17	7	5	8	8	18.8	10	7	13	10	9	5.5	7	8	16	8	4.6	9	7	18	12	3
chr19	5063545	5065316	0.065	4	11	3	5	2.56	2	9.76	7.04	9	9.92	7	8	6	9	7	9	4.44	12	7	6	11	8	2.8	5	5	4	7	8.3	8	7	10	11	4
chr1	7599728	7600139	0.123	4.76	9.36	3	18.2	7.6	2.48	3	7	2.6	7.4	19	53	19	10	28	18	353.84	19	18	23	47	18	11.1	34	19	219	11	6.4	24	15	68	19	2
chr10	88151654	88152397	0.069	5.48	6	1.24	3	4	7	4.6	8.28	7	3	6	6	5	6	5	9	1	7	7	9	10	12	4.1	4	5	5	6	3.7	12	9	9	9	2
chr1	21022652	21023955	0.35	4	22.8	47.84	27.64	116.84	4.96	4	26.64	9.28	8.48	20	46	14	21	35	18	223.88	14	25	27	26	22	53.9	9	19	289	14	6.4	55	19	66	153	3
chr3	96498669	96498997	0.058	7.12	2.88	0.84	4	2.6	2	3	2	4	2	6	5	6	8	4	3	70.52	1	5	5	7	12	4.9	2	5	33	6	2.9	16	6	32	7	3
chr14	99604395	99604598	0.048	5.64	3	2	3.36	7	2	4	5	4.52	5	16	8	9	7	36	8	7.36	6	6	5	6	13	9.7	7	7	3	8	2.8	11	9	260	101	3
chr19	55493514	55494817	0.071	8.68	10.48	2	9.48	4	8.12	5	5.44	5	4	8	10	6	8	6	8	6.36	7	3	3	6	6	1.6	4	6	6	6	4.6	6	4	8	5	4
chr2	11296395	11298170	0.094	4	5.56	3	7	7	13.6	3.12	6.56	9.92	6	7	8	5	4	8	7	3	7	8	12	9	7	5.5	11	7	6	7	4.6	11	6	10	8	3
chr13	110262974	110263158	0.045	4	2.56	2.12	4.4	2	1	4	2	4.28	6	12	15	15	6	14	6	122.16	12	13	15	12	12	6.9	8	3	115	5	3.7	25	11	28	12	1
chr6	128200863	128201170	0.063	4.76	9	7.16	4.64	22	3	2.36	4	2	1.68	35	20	17	23	39	22	7	25	19	37	39	16	18	26	68	30	16	2.8	32	22	39	34	3
chr21	44279504	44280741	0.054	7	8.4	3.08	7.12	2.8	4	15.28	6.92	23.48	22.88	9	11	7	9	7	6	3.16	6	7	6	6	7	2.8	7	8	7	7	6.4	7	7	9	10	4
chr19	13335432	13336540	0.085	7	4	5	20.8	9.4	4.28	6.72	7	6	4.16	5	6	6	10	10	10	3.84	8	7	8	11	6	4.1	6	7	9	7	3.7	10	9	10	8	3
chr15	69373074	69373288	0.046	5	6.92	3.68	19.72	21.56	5.68	3	9	8.64	4	13	11	11	10	14	8	3	13	11	10	16	26	12.4	14	32	8	15	2.8	18	7	17	14	5
chr10	126288559	126289578	0.051	4	8	2	4	2	3	4	8.72	6.44	4	5	7	3	7	9	10	9	8	5	6	8	11	6.9	6	6	7	3	6.4	7	5	5	12	4
chr16	3340468	3340628	0.037	46.56	0.52	1.72	5	1	5	26.32	3	3.92	18.24	7	4	9	3	8	9	4.88	11	3	6	18	4	2.8	3	4	5	2	16.5	9	5	15	11	77
chr5	162774535	162774890	0.057	5.32	8.88	1	5	10.96	3	5	6	2.56	2.12	18	14	33	20	16	15	163.36	14	17	8	32	21	5.5	15	16	513	9	1.8	16	17	40	12	2
chr10	134118152	134118574	0.065	8	5	2	3	5.84	5.56	2	3.84	3	8	10	6	6	6	10	8	15	8	8	3	5	4	2.8	5	3	8	6	4.6	13	8	7	9	4
chr9	33603760	33604615	0.061	12.36	6	2	5.84	3.04	3.24	4.6	8.16	4.64	6.68	10	7	6	8	7	9	77.6	9	3	4	11	10	6.4	3	5	44	6	6.4	8	7	21	8	3
chr2	71098639	71099075	0.119	5	3.84	11.08	11.76	33.48	14.04	4	5.24	8.88	3	19	20	18	14	17	21	349.56	25	21	29	27	28	8.3	16	18	441	15	11.9	50	28	66	23	3
chr14	74718200	74718725	0.125	5	9.84	6.64	15.12	20.48	11.4	2.92	9.96	5	5	25	32	25	8	19	18	401.72	20	12	22	26	37	8.3	12	15	397	9	6.4	50	19	82	21	4
chr11	78651434	78651970	0.194	7	10.8	6	19	26	5	2	10.64	7	5.48	10	19	16	16	30	20	7	7	17	25	48	39	13.8	15	19	16	10	6.4	54	30	27	16	3
chr1	182025371	182026638	0.124	5.28	5	4	13.2	12.12	15.28	4	10.08	6.68	5.12	10	6	6	8	12	12	17.28	8	11	11	15	9	8.3	6	6	7	6	10.1	9	11	10	12	4
chr16	89920643	89921213	0.051	7	6	2	3	4	1	8	8.2	6	2	5	6	2	6	4	6	6	6	5	4	6	7	1.4	6	4	7	4	7.3	6	4	6	9	2
chr7	5534115	5536199	0.401	5	12.4	3.28	20.76	16.88	3	5.4	10.4	18.44	13	27	60	46	14	21	16	292.76	29	25	13	33	31	8.3	38	11	455	13	6.4	57	21	89	32	4
chr1	3338360	3338645	0.044	5	7.08	1	4	2	7	4.36	5	4.28	6.52	3	2	3	3	7	2	5.8	4	2	3	2	5	2.8	2	3	6	4	3.8	6	2	6	9	4
chr4	37827648	37828960	0.289	11.92	24	60.32	12.36	148.88	21.64	2.04	45.88	10.6	10	15	24	15	29	28	9	12	16	35	29	18	51	48.4	7	16	18	16	9.2	76	102	26	25	5
chr18	77185202	77185991	0.159	16.68	5	4	9.76	4.96	3.32	5.84	8.8	6	9.28	5	8	7	9	9	6	4	7	8	12	15	11	6.9	8	6	7	9	5.5	6	8	23	8	2
chr11	63673053	63680601	0.576	6.36	22.12	10.76	34.88	44.16	4	15.52	18.64	14.08	13.8	17	20	14	16	28	13	105.96	18	38	22	19	27	19.3	10	15	38	14	8.5	76	21	40	21	6
chr20	33463640	33464813	0.317	7	12	42.44	24.24	80.16	16.44	3.36	18.32	7.36	6	19	15	42	13	26	13	61.16	16	16	21	23	30	16.6	11	13	20	13	3.7	80	39	37	20	5
chr1	182751452	182751760	0.07	4	5	5	12.44	7.64	4	4.52	6	4	5	25	17	19	11	20	18	249.36	27	12	10	26	26	18	17	11	343	8	5.5	32	15	43	20	1
chr2	7055493	7055957	0.104	5	8.68	4.92	16.92	15.96	3	4.72	5	4.4	6	9	4	12	11	19	8	8.24	17	17	5	18	13	37.3	13	10	12	9	8.3	16	16	15	19	3
chr7	128561984	128562385	0.1	4	6.6	2	11.56	8.32	2	1	8	6.88	5.2	9	5	7	3	9	7	10.32	10	6	12	9	9	20.7	9	6	13	8	5.5	13	15	10	7	5
chr1	228493861	228495696	0.051	9.36	6	5	3	5.56	5	5	5.36	8.28	5	10	8	5	8	10	9	3.08	10	9	6	5	8	4.1	5	5	6	9	5.5	8	5	13	10	4
chr5	148960712	148961392	0.079	9.84	8	26.6	12.6	86.36	21.4	4	17.4	3	2	12	23	9	8	15	9	4.96	12	12	20	13	17	8.3	10	13	8	9	6.4	27	19	14	16	1
chr7	50858986	50862270	0.525	14.8	16.2	43.24	20.04	85.84	37.32	5.84	36.28	14	136.36	17	24	132	25	21	14	10	11	42	17	21	14	29	226	14	14	14	8.3	32	29	17	15	3
chr5	135216029	135216331	0.075	5.96	3	2	15.28	10	2	2.36	3	1.56	4	14	17	5	10	19	10	211.32	6	13	13	22	9	6.9	15	13	154	8	3.7	18	16	44	18	4
chr13	29292631	29293632	0.362	8	3.72	61.72	10.96	109.56	15.44	2.12	8.36	6	3.68	18	60	16	6	142	14	14.6	14	10	23	42	34	11.1	21	14	30	19	6.4	157	19	22	17	4
chr16	49518237	49518783	0.367	4.28	4	7.8	8.48	26.68	2	3	3.6	3.4	2	13	9	5	18	26	6	7.68	11	11	9	15	14	8.3	9	5	15	15	3.8	12	21	23	11	4
chr18	3360288	3360607	0.068	4	10.68	4	11.36	13.84	5	2	3	3	6.12	13	17	11	8	10	15	8	10	8	15	19	11	8.3	6	12	15	7	2.8	23	20	14	14	4
chr1	16465914	16466927	0.064	7.28	15.4	3	26.48	14.84	3.56	7.96	16	18.92	45.04	9	11	8	11	8	13	6	10	13	13	18	12	5.5	8	11	10	6	6.4	9	9	10	16	5
chr21	43665657	43666242	0.119	4	7	1	11	6.84	3	2	5	6.96	5.96	11	119	9	9	14	13	2	7	25	16	14	22	29	940	7	10	7	5.5	27	15	16	25	5
chr6	34168180	34168825	0.19	10.36	17.68	7	25.36	9	5	3	8.16	4	7	11	17	9	10	22	14	9	14	13	14	19	12	31.8	18	12	9	8	2.8	28	31	43	44	5
chr20	55836662	55836856	0.042	2.96	2	5.36	16.2	9.24	21.04	3	5	12.2	13.84	7	8	11	8	12	8	3	6	8	8	10	9	5.5	8	7	7	8	5.5	13	5	8	8	1
chr8	22516221	22516713	0.141	5	15.96	5	19.28	25.32	1.84	4.6	13.12	7	9	6	30	8	8	26	12	4.6	10	12	17	36	11	5.5	23	11	13	11	3.7	26	27	21	9	2
chr13	96295766	96297237	0.295	8.96	21.56	38.24	15.56	93.32	11	4	34.76	8	19.56	16	21	19	21	33	10	16	25	32	21	18	33	58	16	33	20	24	5.5	37	133	18	119	3
chr4	24916897	24917235	0.08	6.6	8	1	13.96	9.52	2	3.68	4	5	5.4	16	18	8	11	14	3	118.6	12	10	6	16	17	8.3	12	12	169	5	6.4	21	19	27	17	1
chr21	46937250	46937860	0.048	7	5	2	4.28	2.2	3	8.96	6.56	9.28	9.76	6	9	20	6	4	3	2.16	11	4	6	14	5	6.9	7	9	6	5	3.7	6	4	9	11	1
chr11	8704011	8704573	0.136	3.96	110.28	88.4	12	55	1	3.12	254.2	8	76.08	391	35	19	39	892	15	24.48	88	37	18	35	59	13.8	17	19	43	18	2.8	76	482	25	28	2
chr4	759316	759702	0.083	7.16	13.88	3	6.92	4	1	5.84	5	13.6	9.92	10	16	9	8	11	6	10.72	9	8	4	5	12	4.1	31	7	8	7	4.6	7	7	11	11	4
chr4	108851974	108853507	0.511	3	5.08	34.44	18.96	137.2	25.6	3	22.6	7.72	9.96	14	29	16	17	31	12	17.92	23	25	23	16	26	33.2	9	23	12	35	8.3	37	55	19	97	4
chr5	1510671	1512735	0.143	6.64	23.52	5.28	24.44	11	5.6	24.2	12.68	17.84	157.56	9	10	10	9	14	9	75.52	14	10	9	10	13	8.3	8	8	62	7	7.3	11	13	27	15	4
chr9	130705897	130706792	0.337	7	10.96	2.8	16.2	15.12	2	8.68	9.68	12	5	25	47	16	12	23	19	322.76	32	28	22	35	35	42.8	13	23	294	22	6.4	58	25	122	33	3
chr7	148980539	148983429	0.86	9	11.88	53.2	14.2	155.16	13.68	6.08	59.96	9.8	12	14	39	13	12	29	10	51.84	17	23	13	20	25	33.2	15	14	34	24	7.3	46	36	23	19	6
chr15	84113803	84113977	0.044	7.84	4	2	7	1	2	2.96	6.64	3.68	2	9	6	6	4	7	7	7.72	8	6	5	6	8	2.8	4	16	1	9	3.7	13	6	8	7	2
chr7	123556531	123556728	0.048	2.4	4	1.76	5.12	13	1	0.88	2	6	2	15	13	21	13	19	11	63.64	13	12	5	15	21	8.3	15	11	74	8	1.8	19	15	35	8	1
chr12	133290911	133291293	0.072	1	8.48	1.32	2	3	2	13	9	10.32	30	4	5	8	6	7	6	10.68	7	8	6	8	9	1.4	4	4	5	10	8.3	8	5	11	8	3
chr5	159560229	159561192	0.107	4	36.84	8.56	25	54.72	3	4	41.24	4	4	21	26	13	14	56	16	4	18	24	22	25	41	35.9	17	15	19	9	2.8	42	43	29	26	4
chr7	2916570	2916692	0.037	4	9.68	2.28	7	2	3	2	5.72	4	3.96	1	1	2	7	8	2	5.28	7	4	5	3	7	1.4	6	4	3	3	0.9	5	6	4	5	3
chr7	148762287	148763260	0.201	5	25.6	69.4	10.76	95.88	3.72	4	58.12	3.96	3	17	34	23	21	44	15	288.08	34	17	19	42	31	13.8	20	19	164	17	4.6	80	51	368	27	4
chr9	140435579	140436193	0.062	5	5	2	3.96	3	3	4	7	6	6	6	9	3	4	11	6	3.96	6	8	4	7	9	1.4	11	6	3	5	6.4	14	7	5	8	2
chr1	20539408	20539861	0.128	4	8.76	8.48	9	32	2.4	2	9.8	2	3	23	16	29	13	21	41	68.72	19	28	15	26	14	9.7	19	19	268	14	3.7	27	81	54	22	3
chr8	120098642	120098947	0.058	1	4	1	3.44	6.4	1	6.56	3.36	3	2.48	18	14	16	10	16	15	114.28	19	13	5	27	18	37.3	8	9	238	9	2.8	18	9	34	51	3
chr5	172074696	172075236	0.052	5	8.84	2	17.24	3.04	4	5	8	5.32	7	9	8	16	5	9	8	6	7	7	7	12	5	2.8	4	9	3	2	3.7	7	8	13	12	2
chr5	72111976	72113193	0.337	3	51.44	65	6.12	114.52	2	4	107.44	6	7	14	25	12	28	24	9	10.64	26	17	15	28	48	22.1	15	17	22	17	5.5	85	156	27	15	2
chr5	167586466	167586835	0.089	7.52	5	2	12.68	14.64	5	2	3	10	3	9	17	7	6	20	19	6	8	10	9	10	22	33.2	9	13	10	11	1.8	38	9	18	11	4
chr2	133246726	133247127	0.1	7	3	1.32	1	3	3	5	4	4.8	2.88	14	11	8	9	11	12	4	16	17	15	23	25	5.5	7	13	24	12	2.8	60	22	102	12	6
chr19	19887013	19887798	0.256	5	30.88	105.16	7.68	83.08	5	4	46.48	12.32	6	21	20	23	25	46	25	20.12	26	51	29	33	70	30.4	10	19	23	75	7.3	181	79	1759	20	5
chr9	136036324	136037237	0.206	7	4	3	8	4.44	7	7.16	6.48	8.2	5.76	11	14	88	12	13	11	234.32	16	17	11	17	16	16.6	8	10	41	14	7.3	20	12	48	16	4
chr12	131582476	131583087	0.056	3	5.12	1	0.52	1	1	1.92	6	5	3	4	4	4	7	7	5	3.88	3	2	5	5	6	2.8	4	5	7	5	2.8	5	3	2	6	4
chr2	239774047	239774307	0.042	5.92	4	2	9	1	3.84	5.8	4	4	3.8	6	6	7	4	6	6	2	4	4	5	6	8	1.4	2	5	3	4	1.8	8	5	7	7	4
chr1	33429272	33430867	0.558	6	28.52	46.8	9.2	92.72	3.64	3	31.04	12	4	15	21	13	19	22	15	10	43	21	19	25	29	16.6	15	15	21	200	7.3	64	226	22	111	5
chr1	204919610	204919872	0.051	5.56	6.8	6.68	18.76	14.08	3	2	5.96	7	3.96	8	7	8	5	24	12	4	9	7	10	17	12	37.3	8	7	8	7	4.6	17	13	22	15	2
chr10	134492122	134492486	0.049	10.44	5	2	1	2.2	5	1	6	6.84	7	6	8	7	5	3	10	1	6	3	5	5	6	0	1	6	4	5	1.8	9	5	18	18	2
chr15	65665644	65665837	0.038	1.28	6.56	5	10.8	8.92	3.52	7.68	1.12	5.4	8.28	8	9	6	2	5	6	2.04	8	2	3	6	13	2.8	5	7	3	10	0	9	3	8	12	5
chr4	3701457	3702347	0.083	4	7	2	10	2	3	3	6.96	3	3.92	5	13	4	8	7	7	7	9	5	10	5	9	2.8	8	10	9	8	4.6	9	8	10	7	2
chr2	60969723	60969894	0.044	6.04	2	1	6.44	10.6	8.88	3	4.52	8.16	2.4	14	20	8	12	18	11	2	6	14	6	16	16	9.7	28	17	10	7	4.6	12	6	29	9	4
chr12	117141071	117141409	0.08	1	5.44	3	14	8.76	1	5	5.52	7	4	23	23	28	17	23	23	328.56	21	12	12	40	19	8.3	16	19	392	20	5.5	26	28	64	25	3
chr5	156793869	156794043	0.046	4	3.88	2	4.28	4	2	3	3	7.96	2	16	9	12	5	10	12	96.36	21	14	3	15	8	9.7	13	9	266	7	3.7	19	11	38	9	2
chr19	8671713	8672533	0.074	11.04	6	5	17.24	6	2.52	6.88	7	9.6	20.16	6	10	8	6	11	3	6	7	4	7	9	12	1.4	5	11	5	4	3.7	11	7	9	10	2
chr1	31674750	31675204	0.068	5.76	5.36	2	4.16	3	3	3.44	8.8	16.56	5.52	8	7	6	6	10	8	2.52	2	7	9	11	5	11.1	6	3	5	7	2.8	11	6	9	9	1
chr1	62107369	62107850	0.143	3.28	8.16	4	12.4	17.12	4	2.04	12.72	2	6	19	16	21	20	26	21	171.32	11	26	13	35	20	12.4	11	18	251	16	3.7	20	34	63	13	3
chr8	10555159	10555621	0.041	11	4.88	0.2	4.44	1	3	2	5	4	2	8	7	1	5	9	4	4	4	3	6	9	8	2.8	5	4	7	7	6.4	7	7	5	10	1
chr22	20774874	20775488	0.163	6	6	3	8.04	6.44	4	4	7	12.92	5	13	29	10	7	13	9	150.68	9	10	14	13	20	8.3	10	13	25	10	11	18	15	31	14	4
chr5	32319460	32319888	0.063	4	6	3.8	8.76	6	5	7	4	5	3.88	13	9	25	7	17	12	78.28	9	17	13	11	22	14.6	8	7	89	6	6.9	15	14	29	12	3
chr6	169007402	169008101	0.042	3	7	2	6	2	4.72	5	3	7	3	8	5	5	5	9	4	3.36	5	11	7	6	6	2.8	8	5	6	5	3.7	7	6	11	10	4
chr11	69468679	69471423	0.097	4	7	4	8.2	5	5	10.44	6	7	5	10	7	5	9	12	9	5	9	5	10	13	7	6.9	9	7	8	9	7.3	13	8	8	12	5
chr14	35838226	35838774	0.05	4	4.32	3	5.96	4	3	4.88	4	1	4	7	7	8	5	10	5	2.96	7	6	13	7	11	2.8	6	9	9	6	5.5	5	7	5	10	4
chr9	127605957	127606234	0.042	4	11	3	2	3	1	0.36	3	3.88	2.04	8	4	9	1	5	4	2	1	6	14	7	7	2.8	5	4	3	4	3.7	8	7	5	4	3
chr5	3602000	3603921	0.272	6	4.56	17.36	15.48	70.4	109.48	4	12	18.76	12.48	11	53	13	20	15	7	138.96	9	6	19	17	9	6.9	9	15	193	10	14.7	19	17	40	15	2
chr20	3189760	3190635	0.134	6	19.76	80.64	5	106.04	2	3.44	27.36	6.88	40.12	13	18	14	11	24	10	8.2	19	31	16	15	51	18	8	14	8	9	5.5	123	36	22	19	3
chr4	4386448	4390224	0.303	10.2	7	37.08	16.6	99.44	50.84	3.44	37.28	14.4	7.6	19	32	18	16	22	16	312.96	17	16	22	30	25	11.1	15	21	198	12	5.5	46	22	83	20	3
chr3	13609590	13610225	0.051	5.68	5	2.36	5	4	2	1	5	6	3	6	9	5	6	10	9	3	7	5	7	4	6	4.1	2	4	8	4	4.6	6	8	5	9	2
chr1	205208379	205208584	0.042	1.88	6.56	2	4	2	1.28	9.2	3.04	3	10.88	7	8	2	1	3	5	3	4	3	1	9	9	1.4	4	5	5	8	3.7	17	5	9	10	2
chr5	137783759	137786171	0.361	5.44	10.12	7.44	26	33.64	6.28	3	16.36	8	7	24	86	21	10	30	22	401.04	26	25	23	29	28	12.4	18	18	261	15	6.4	45	49	118	22	5
chr1	168062190	168062560	0.057	7	3.92	2	8	4	4	3	6	7	4.32	8	15	21	10	21	12	95.6	7	11	5	14	16	11.1	11	9	164	8	2.8	20	8	29	17	5
chr15	60813051	60813235	0.043	2.4	4.64	1.12	4.2	2.6	1	3	0.16	4	3.84	17	23	24	15	32	18	220.96	13	25	1	34	25	5.5	21	21	244	15	0.9	24	9	76	16	1
chr9	129437403	129437653	0.05	7	2.28	6.88	10.64	36.04	16.92	4.6	6.48	5	4.84	10	7	8	9	14	17	9.28	12	14	7	21	13	5.5	9	9	9	5	4.6	26	9	17	16	1
chr3	50570585	50571119	0.119	8.96	6	6	12.64	4	4	2.88	4.52	4.96	5	10	10	7	13	10	12	9	7	11	8	18	16	8.3	9	5	12	10	4.6	11	4	10	14	1
chr11	134534092	134534187	0.036	3.28	2.28	1	2	1	1	1	1	2.68	3	3	3	3	1	6	1	2	2	8	2	3	5	1.6	2	2	2	2	7.3	7	3	13	4	2
chr7	23508878	23509714	0.074	3	37.48	79.32	8	56.12	3.44	5	92.84	7.64	145.2	14	20	10	44	10	8	8	8	12	16	13	14	4.1	7	6	11	8	3.7	42	19	12	16	1
chr12	131492702	131493958	0.057	9.6	10	2	6.4	4	4	3	7	6	4.32	11	8	6	8	9	12	4.52	8	7	6	10	9	2.8	7	6	6	11	7.3	9	8	7	10	4
chr10	134869528	134871374	0.098	5	5.6	3.32	9.16	4	4	3	5	6	5	7	5	4	6	10	7	6	6	12	7	7	8	6.9	5	9	5	8	5.5	10	6	14	12	2
chr16	2202686	2203923	0.084	6	31.08	86.08	28.64	137.76	5	22.4	109.24	22.36	98.56	27	43	12	52	33	18	148.88	21	25	12	20	39	9.7	12	20	76	17	7.3	75	33	44	30	5
chr8	144677647	144683989	1.119	12.28	141.88	101.52	32.2	135.8	5.56	11	138.24	25.96	244.48	46	20	18	193	22	16	50.28	43	64	16	245	76	31.8	10	16	27	275	8.3	162	153	55	108	5
chr6	39263438	39263694	0.048	3	4	2	10	6	3.88	4	4.84	3	5.52	6	19	8	6	14	6	1	7	7	11	15	14	2.8	3	9	11	7	4.6	11	5	14	11	5
chr7	131223592	131223687	0.035	5	9.52	3.8	20.4	8.64	1	9.92	6.72	12.68	142.48	8	6	11	6	14	8	2	6	12	12	10	34	8.3	5	6	8	5	1.8	30	7	13	12	6
chr3	107646213	107647285	0.124	6	9	34.04	14.8	86.88	17.52	7	25.88	6.04	4	18	28	15	16	21	25	231.24	16	18	23	34	22	19.3	19	14	97	12	2.8	34	28	44	17	3
chr17	4484430	4489612	0.566	8.6	9.2	33.64	28.12	95.72	34.64	4	11	10.72	12.6	12	44	10	12	18	13	103.6	14	15	17	14	19	5.5	8	16	31	11	8.3	37	12	24	20	5
chr7	127741022	127741325	0.049	3.92	9	1	5	5	7.12	2	5	14	2.92	7	4	6	5	13	4	9	6	3	7	8	11	4.1	6	7	19	8	3.7	8	5	8	15	3
chr12	125677491	125677684	0.041	9	7.64	3	31.96	21.8	4	11.12	5	13.32	50.24	9	12	15	9	19	10	5	13	9	6	17	20	39.1	9	10	9	4	5.9	38	12	53	15	4
chr6	43250255	43250668	0.057	2	6	1	3	2.84	3.08	2	5.76	4.08	4	4	3	4	5	5	3	4.56	5	10	4	3	7	1.4	4	4	3	6	6.4	4	3	5	7	5
chr1	110454990	110455178	0.038	7.32	6.56	4	13.12	10.36	24.56	0.6	4	6.96	4	3	4	4	8	8	4	1	6	7	7	5	6	2.8	3	4	12	7	4.6	9	5	9	11	4
chr4	178230768	178231593	0.146	3	13.56	57.72	13	67.2	2	2	47.92	7	14.72	36	118	13	16	96	16	7.08	21	13	14	18	24	15.2	11	11	14	145	3.7	55	49	21	17	4
chr1	31907029	31907475	0.089	4.48	14.28	1.56	17.44	12	2.76	2	5.2	6	2	10	16	9	8	12	3	4	8	7	13	11	9	5.5	7	6	13	6	4.6	16	10	25	10	2
chr13	114863011	114864386	0.135	5	15.44	4.56	15.24	4	2	3	8.68	10.6	11.6	12	10	8	9	9	9	4	7	5	10	8	10	5.5	6	7	7	10	4.6	8	10	13	12	5
chr5	132888638	132888981	0.082	8	7.04	2	5	5	6	4	5.72	4.84	4	22	15	25	10	24	9	265.4	15	19	23	17	16	9.7	10	15	147	9	2.8	32	11	80	13	3
chr1	43765994	43766860	0.093	4.04	10	3	18.48	4	5	4	9	4	3.28	7	7	5	6	12	6	9.52	7	8	4	7	9	1.4	7	8	7	6	4.6	10	10	19	12	3
chr16	84967456	84968031	0.063	2	6.96	2	6	3	2.24	2	10.32	6	4	10	6	1	8	7	4	5	3	3	3	4	8	2.8	8	7	5	7	7.3	7	4	8	9	3
chr15	29903354	29903615	0.051	6.12	9.8	5.36	10.16	17.36	2	4	2	3.56	2	10	18	18	10	34	9	6.08	15	10	7	28	11	6.9	27	13	10	10	0	21	8	11	7	3
chr13	111137277	111137534	0.048	4.64	11.16	2	9.8	4	1	8.36	6.12	2.88	2.4	8	6	5	7	6	5	2	4	8	14	6	4	0	4	5	4	8	1.8	8	7	8	11	1
chr9	131591058	131592575	0.453	5	39.12	82.68	14.68	105.36	3.4	6	72.04	6	29.6	14	10	11	15	38	11	9.36	17	29	13	26	36	24.9	11	13	14	14	5.5	70	66	28	21	5
chr16	84081204	84081750	0.047	5	7	3	2	2	4.92	4.76	3.76	8.24	3	6	6	7	5	3	4	10.76	4	10	6	12	5	1.4	9	7	9	9	6.4	8	7	8	10	4
chr10	93998593	94001154	0.17	6	14.12	67.88	16.8	145.28	66.88	6.6	26.32	11.56	10.08	22	24	58	27	24	17	11	17	22	19	21	67	30.4	17	14	17	17	13.8	181	38	26	14	3
chr11	117649905	117650196	0.055	3.96	3	3	2.68	1	7.08	1	4.16	2	5	7	7	6	5	9	8	8	3	4	1	8	6	2.8	5	6	36	7	5.5	4	1	6	10	1
chr10	124269929	124270135	0.042	5	6.6	3	4.76	5.28	1	2	2.76	5.28	2.56	6	10	8	5	7	11	2	2	10	9	5	11	6.9	5	16	5	8	3.7	9	3	8	8	4
chr12	119583260	119583576	0.051	4	21.44	5.12	27.2	29.52	1.08	2.24	15.36	8	11	10	17	13	12	13	8	41.96	11	14	14	14	11	11.1	11	9	32	9	5.5	16	16	15	17	4
chr16	84401378	84402581	0.485	7	10.04	50.68	13.84	84.12	13	2	22.48	5	5	17	17	12	15	17	11	5	13	17	16	18	20	11.1	11	16	15	21	5.5	35	56	43	45	3
chr9	98810183	98811295	0.096	3	13.8	5.4	14.08	15.28	5	4	10.92	4	6.04	14	12	14	12	15	18	7	12	13	16	17	13	8.3	6	9	14	10	2.8	24	13	19	10	5
chr8	134478540	134478792	0.043	1	7.68	2	3	9.4	4	2	3	3	3	8	6	5	2	7	4	2	9	7	5	7	6	19.3	5	4	4	2	3.7	9	6	4	14	2
chr5	5326154	5326855	0.079	6.28	12	5	16.8	21.64	4	4.88	10.6	5.84	3	9	12	16	12	22	11	3	7	14	13	14	11	6.9	12	8	16	10	6.4	15	14	19	9	2
chr19	12944126	12946654	0.283	9	13.92	38.8	28.12	75.52	22.52	6	22.92	14.84	11.2	21	39	47	15	32	15	8.96	12	15	13	15	18	5.5	8	14	13	48	9.2	33	17	29	22	3
chr17	40122827	40123266	0.042	7.8	8	2.2	3	2	1	8.68	8.96	11	12.48	11	7	7	12	10	5	9	9	9	6	10	11	5.5	9	11	6	10	5.5	8	7	9	11	4
chr3	54222282	54222484	0.048	8.76	5.72	1	7	2	6	1	6	8.2	6	13	7	16	7	14	11	5	13	14	9	22	19	11.1	11	9	20	12	7.3	76	14	113	14	1
chr6	127835618	127838187	0.264	6	15.64	52.92	25.52	98.48	19.52	4	25.6	18.64	11.64	41	46	18	17	100	16	288.8	21	19	30	45	38	26.3	52	17	57	12	7.3	135	38	64	19	12
chr22	17645320	17646077	0.202	16.08	8.32	2	10.72	6	3	6	11	7.52	17.16	18	19	14	11	12	14	140.8	16	17	7	17	20	15.2	19	13	54	12	2.8	21	13	49	12	4
chr7	51046674	51046849	0.045	18.88	1	0.28	3.56	3	1	3	8	4	2	11	8	9	11	10	7	73.08	6	5	2	13	11	5.5	9	9	39	11	4.6	10	3	22	8	4
chr7	97839640	97845886	0.709	5	9.6	10	15.28	26.36	5	5	8	8	5	8	49	10	9	15	16	9	14	15	12	72	12	5.8	10	7	8	9	8.3	20	8	16	11	7
chr3	140769329	140772086	0.719	9.76	15.16	61.88	25.88	156.12	22.2	3.8	31.48	11.16	26.84	38	28	17	24	130	13	61.64	15	26	33	53	29	33.2	8	16	66	14	5.5	67	37	37	20	4
chr1	96724995	96725210	0.05	3	3	5	10.64	7	3	3.24	6	4	6.28	12	19	12	8	14	9	7.76	15	16	10	16	12	13.8	17	13	16	7	1.8	11	13	20	8	1
chr10	81191732	81192082	0.064	3	7.84	3.52	12.48	6.36	1	5.88	7	7.04	5.16	7	7	6	7	8	8	3	5	7	11	5	7	0	6	7	6	3	3.7	8	8	10	12	1
chr6	90056224	90056324	0.037	3	1.84	2	6.04	4.48	2	2	4.92	5	11.88	3	2	8	3	10	7	1.72	4	6	4	6	9	2.8	3	8	4	4	2.8	5	6	10	6	2
chr19	58560800	58561175	0.048	30	9.32	2	2	1	2	3	2	2	4	3	4	6	6	2	6	5.72	10	7	3	3	8	2.8	4	5	8	7	5.5	7	5	12	11	5
chr8	144980305	144980510	0.051	6.32	7	1	2.12	3	3.44	1	3	2.8	3	10	7	2	6	9	6	3	6	10	6	4	8	4.1	2	9	3	3	4.2	8	8	6	5	2
chr9	92179389	92179685	0.071	4	10.88	1	9.96	9	1	2	7.64	4	3	12	11	20	10	17	14	217.16	15	15	9	36	19	2.8	11	13	62	14	2.8	33	16	32	18	2
chr21	40036221	40036746	0.147	7	4	6.88	19.2	11.52	6.4	4	5	2.92	4	8	9	10	9	21	10	6	8	8	15	14	12	6.9	9	10	7	7	1.8	13	8	13	15	4
chr12	3371707	3371984	0.055	2	2	1.12	5.84	5.28	1	1.16	6	5	3.6	7	7	3	5	6	2	5	3	5	9	8	10	1.4	5	6	7	4	2.8	12	4	9	10	5
chr1	164756335	164757041	0.168	6	23.08	7.96	19.6	24.04	4	3	18	8.32	20.76	19	16	19	18	23	29	303.32	22	26	23	45	29	22.1	10	16	443	12	4.6	35	27	73	19	3
chr1	212640171	212640725	0.079	4	3	2	6	6.84	3.2	3	3	4	5.04	5	8	6	7	9	8	3	6	5	6	8	10	5.5	7	7	7	3	4.6	9	11	11	9	2
chr10	132003031	132003277	0.04	2	8	3.64	9.64	0.28	2	4	5	8.08	3.4	2	7	4	6	4	3	5	3	1	11	5	5	1.4	8	3	7	1	8.3	4	7	6	7	3
chr12	6426103	6426479	0.073	6.36	13	2	13.52	8.76	3	4.52	4	7	5	9	9	4	6	11	10	12	7	7	10	12	16	4.1	6	10	13	4	3.7	18	14	11	14	4
chr21	44772425	44772866	0.113	9.24	6	1.44	5	2.88	6.64	5	4	8.56	6	10	9	11	6	39	7	3	9	11	4	10	9	6.9	12	13	5	4	4.6	11	6	6	10	2
chr2	145273353	145275148	0.148	5	3	32.44	15.52	88.08	67.12	2	11.28	7	5	11	17	11	13	12	12	5.88	13	13	31	17	12	6.9	10	14	20	10	14.7	36	15	36	13	4
chr19	18120376	18120709	0.045	2	2	1	2.68	1	1	4.56	7.92	4.12	2	5	5	4	5	3	4	3.48	5	5	3	6	7	2.8	2	3	2	2	5.5	9	6	5	4	4
chr4	73434593	73435674	0.258	3	17.2	50.64	13.8	96.68	2	5	40.12	3.52	6	18	19	14	20	41	16	13.12	19	16	24	27	27	12.4	11	13	29	10	3.7	71	43	46	14	5
chr15	65393616	65395700	0.465	10	10.92	35.08	19.96	115.36	28.48	5	17.88	9.68	6.4	24	21	19	16	30	18	297	26	19	15	38	22	26.3	21	14	350	17	6.4	62	31	69	20	2
chr22	46772695	46775218	0.34	6	17.84	6	32.48	37.88	9	8	11.32	15.24	5.44	13	18	213	13	18	19	8.12	13	16	38	114	26	6.9	16	13	17	15	6.9	46	16	15	18	5
chr6	166888776	166888989	0.039	2	3	0.28	10	4	1	2	3	3.92	4.88	5	8	7	4	4	9	2	6	9	5	9	7	4.1	5	3	5	3	2.8	4	1	4	5	1
chr18	33766051	33769248	0.305	8.08	9.32	46.6	24.76	125.4	35.16	4	50.36	14.32	25.88	16	27	74	16	19	13	40.04	22	25	20	37	20	38.7	14	13	32	10	7.3	37	57	27	19	3
chr6	35749895	35750084	0.044	3	5	0.56	3.52	1	3	2	6.84	5.6	3	5	7	6	6	13	3	2	3	9	2	6	6	1.5	5	9	5	8	1.8	5	8	4	9	2
chr7	39872693	39874378	0.644	11.68	6.28	44.8	11.72	82.2	46.32	5	15.24	5.52	9	4	6	15	12	16	6	14	7	5	18	10	13	8.4	8	7	18	7	11.5	73	13	24	10	3
chr6	76084754	76084888	0.039	7	15.4	3.08	10.96	9.92	1	0.32	4	3	1	12	8	12	9	26	6	5.64	11	9	5	18	15	6.9	7	11	15	10	2.8	19	15	17	15	2
chr8	54461852	54462224	0.077	3.96	10	5.68	10.48	19.72	2	4	3	1	6.92	11	14	10	10	15	14	5	34	15	11	29	12	5.5	10	16	15	11	4.6	14	79	28	9	2
chr17	74693667	74694528	0.068	2.68	19	4.36	23	27.68	2.8	4.48	11	5	10	7	11	11	9	17	9	6.48	14	14	17	19	18	6.9	12	9	10	5	3.7	16	11	19	9	3
chr11	66205704	66206935	0.529	8.08	157.16	105.32	10.68	132.96	5	7	132.36	6	40.92	23	50	30	23	77	20	285.28	32	41	23	29	47	85.7	21	26	97	27	6.4	124	96	667	26	4
chr16	9030420	9030545	0.039	2	8	1.24	7.96	13.88	2	1	2.84	14.16	69.84	16	52	8	12	31	19	167.4	28	18	10	39	14	11.1	45	16	114	11	1.8	21	14	55	16	1
chr17	30824507	30825817	0.142	4	8.72	5	14.84	13.28	4.48	8.88	10	8	4.64	12	12	7	12	13	10	46.4	12	11	17	14	15	23.5	8	8	77	11	4.6	16	15	18	15	3
chr12	25540429	25540774	0.088	3	3	3	6	9	9	4.2	3	4.44	6	16	20	17	17	19	16	148.76	15	19	3	29	18	18	19	14	332	18	1.8	39	17	42	21	1
chr2	139535545	139535979	0.13	3.16	12.24	10	13	53.4	2	1	10.64	1.84	30.04	16	22	40	25	58	30	15.24	14	23	12	54	27	34.5	35	20	28	21	2.8	76	25	28	17	3
chr20	30226082	30226635	0.075	3.56	8.2	4.64	10.08	7.44	5.2	5.96	10	2	5	10	10	9	10	11	8	2	12	8	6	9	7	2.8	4	16	8	12	1.8	10	4	11	7	3
chr8	142282433	142282846	0.051	5	10.32	2	6	3	1	3.36	8	11.92	27.96	4	9	4	8	6	5	2.8	5	8	8	10	9	1.4	3	8	6	6	5.5	8	9	8	7	5
chr12	6308516	6310816	0.226	5	15.96	60.6	14.8	122.76	7.36	6	35.96	6.96	46.44	13	27	13	22	20	18	17	15	17	19	29	25	37.3	12	12	15	66	4.6	56	51	23	18	3
chr17	46805801	46806310	0.083	5.92	3	9.68	13.8	41	131.64	4	4	8.6	3.36	12	10	17	5	17	5	3	11	9	11	26	7	4	8	14	6	12	16.1	13	8	10	11	1
chr3	15140355	15140946	0.135	4	35.72	101.76	4.92	88.84	7	4.56	63.28	4.68	12.08	25	18	34	14	59	14	8.68	33	41	21	46	38	18	14	21	18	50	9.2	181	84	81	30	2
chr7	72850162	72850811	0.043	5	5.88	2	13.4	7.92	7	2.68	4.96	7	5	4	9	7	6	8	6	17.68	6	5	10	17	9	6.9	6	13	34	7	5.5	17	7	8	10	3
chr11	128762872	128763261	0.052	5.92	2	2	13	7.52	16.52	3	6.8	6	4.2	9	11	90	8	9	9	7	10	19	5	27	10	8.3	12	9	10	2	4.6	10	13	13	11	2
chr1	233595794	233596120	0.06	6.96	4.84	6.96	11	10.44	2	3	9.2	3.88	6.56	6	9	18	7	13	8	11.64	10	5	11	11	15	8.3	12	11	19	12	7.3	13	7	17	14	2
chr12	110278314	110278833	0.086	5.56	11	3	16.56	11.84	3	3	9.6	8.4	5	12	15	11	5	10	10	3	11	7	11	10	19	12.4	5	12	9	8	3.7	20	7	30	11	4
chr4	146653297	146655088	0.439	7.24	32	21.04	34.52	45.32	2	6.52	34.08	4	4	17	34	17	17	34	15	9.36	24	23	18	22	19	12.4	8	16	27	20	3.7	24	55	27	35	4
chr7	1961624	1963615	0.127	9	9	2	6.2	3.16	3	8.72	8.68	12	7.92	12	12	17	8	11	12	25	12	8	7	11	11	4.1	12	8	16	10	5.5	10	10	11	10	5
chr8	41612640	41613272	0.062	5.96	17.4	8.4	33.16	38.96	3	3	13.88	4	5.8	20	20	16	14	19	8	6.6	16	7	23	30	20	18	14	10	13	14	5.5	22	17	26	12	3
chr19	30939568	30939914	0.054	10	6.6	3.84	21.36	14.4	2.52	2	6	3	9	8	8	11	10	9	13	4.12	8	14	5	13	7	8.3	10	10	3	8	2.8	11	7	15	8	2
chr20	56089324	56089733	0.103	9	3.16	6.68	9.2	9	2.84	4.76	10	3	9	30	18	31	16	20	14	187.76	19	31	12	30	23	24.9	15	16	594	14	3.7	28	15	37	21	2
chr16	2869968	2870815	0.057	3.36	4.76	2	10.2	5	6.88	3	5.28	4	5	3	8	4	6	9	7	4.08	9	8	10	8	8	4.1	6	6	7	3	6.4	8	9	10	9	2
chr22	33450128	33450615	0.095	11.04	15.52	13.92	24.72	63.44	7	3	14.84	7.08	17.04	23	11	14	18	18	17	3	16	9	6	18	15	11.1	14	13	10	17	3.7	31	35	11	14	2
chr10	6250540	6251252	0.046	3.88	12	1	8.6	3	6	7.04	12	12.92	54.08	10	9	7	5	10	7	4.16	8	7	6	8	11	13.8	7	10	5	6	9.2	9	9	10	9	4
chr7	158383018	158383500	0.045	6.2	5	3	3	2	32.72	3	4.24	10.76	6	7	8	6	10	8	3	6	10	3	9	9	7	2.8	7	10	6	7	6.4	7	5	9	8	1
chr1	23030895	23031395	0.155	8.44	9	2	8	10	5.24	3.44	7	6	9.32	12	16	16	12	17	13	276.04	16	12	9	58	20	8.3	8	13	264	11	5.5	32	23	77	18	5
chr1	1387056	1388062	0.098	5.32	6	2	3.92	4.56	3	7	4	4.64	5	3	5	2	5	5	10	7	5	3	7	7	6	3.3	5	6	2	5	7.1	4	7	8	5	3
chr15	77857255	77857729	0.053	7	5	2.36	16	9	3	2.48	6.6	4	2	9	9	6	7	9	3	3	7	6	8	11	11	2.8	7	6	10	5	1.8	8	7	7	12	3
chr21	43870737	43870881	0.04	5	8.24	3	10.24	8.2	2	4.24	4	5	4.48	9	11	6	8	7	4	2.92	14	11	11	11	7	8.3	7	7	12	3	2.8	10	5	12	9	2
chr15	57680029	57680309	0.05	3	31.52	16.36	15.32	70.92	1	4.76	16.76	3.4	24	10	14	20	13	33	16	5.76	17	21	20	29	22	18	11	10	20	7	3.7	48	53	11	11	4
chr8	128879305	128879890	0.115	3	39.04	13.32	42	42.6	2	2	22.68	15	20	19	68	27	24	58	28	8	34	34	72	48	93	44.2	96	22	42	18	3.7	170	35	46	19	4
chr19	47333148	47333424	0.061	5	12.72	2.64	8.2	18.92	1	2	9.6	4	4.84	10	17	20	17	15	8	114.68	17	11	11	21	13	8.4	10	6	21	10	3.8	22	20	37	9	3
chr16	67559414	67559734	0.053	3	5.08	2	3	5	20.4	3	7	9	6	6	9	7	12	7	5	29	11	4	11	11	10	4.1	6	8	10	7	4.6	10	7	17	6	7
chr17	17395878	17401110	0.833	8.6	11.08	28.96	28.08	144.56	128.92	9.64	27	20.72	12.88	17	25	23	22	32	13	195.92	52	22	25	35	18	31.8	15	13	156	14	13.8	54	265	62	17	5
chr22	50962122	50966222	1.129	12	18.36	60.92	15.44	100.44	23.36	8.08	38.16	16.28	11.88	14	64	16	14	65	14	102.92	19	22	37	26	44	52.5	19	16	48	303	9.2	113	49	46	327	4
chr7	158290366	158290780	0.063	4.64	6.4	3	9.8	2.52	2	1.6	9	5.6	8.4	10	10	6	6	13	8	5.92	4	6	15	5	15	5.5	3	8	8	9	9.2	7	8	14	14	1
chr6	160940845	160941854	0.204	1.76	22.64	50.68	9.96	77.56	4	5.88	48.08	4.4	5	19	179	22	9	27	12	244.16	21	25	19	21	26	18.3	10	16	157	12	5.4	37	40	59	18	3
chr1	24476773	24477463	0.151	5.76	125.84	20.68	26.92	75.8	2	4	120.48	3.8	12	18	11	23	60	40	20	255.4	38	30	12	30	24	12	16	21	89	19	5.5	33	176	57	36	3
chr2	11048989	11050537	0.334	6	9	6.16	21.28	12.08	5.76	4	8	8.32	5	11	18	40	11	13	8	147.72	16	21	15	20	14	13.8	10	22	92	16	6.4	19	10	44	15	4
chr14	97263342	97264507	0.372	6	41.64	64.28	7.04	90.92	3	5.2	64.32	20.4	77.12	69	26	21	14	184	14	8.2	34	19	9	19	24	26.3	8	13	15	11	3.7	65	85	1481	21	2
chr8	30776482	30776835	0.091	5	6	3	15.04	14	1	5	6	5	6	24	22	16	13	22	19	245.6	18	18	5	32	26	5.5	23	15	348	24	1.8	31	15	67	14	1
chr12	132524793	132524993	0.04	2	8.4	2.32	1.72	5	6	12.08	9	6.72	12.44	3	3	3	1	3	1	7.24	6	1	1	5	6	0	4	5	2	1	0	4	2	3	3	3
chr21	44717193	44718649	0.073	4.28	8	2	1	3	3	1	7.04	3.56	5	5	9	6	6	6	7	4	5	7	5	8	7	2.8	6	7	6	5	4.6	9	3	7	10	4
chr22	36115611	36115848	0.054	8.28	2.32	2	4	4	3.6	2	6	3	3	9	25	12	4	13	3	122.16	9	11	7	10	13	4.1	7	10	86	12	4.6	10	11	33	19	4
chr4	47487083	47487499	0.119	6	15.24	70	6.76	72.92	4	2	30.04	4.08	5.76	11	27	13	17	25	16	23	25	13	20	23	26	11.1	21	36	32	12	2.8	56	116	30	28	1
chr7	158115625	158116065	0.044	12.48	3.6	3.84	5.52	2.4	3	2	6	1.56	3.68	5	4	4	3	4	7	8.2	10	2	7	5	8	2.8	6	6	3	6	5.5	7	5	7	5	1
chr15	60689625	60691122	0.244	5	19.64	57.72	15	92.8	11.44	3	27.52	4	14.48	15	24	15	28	22	15	11.8	19	31	19	71	25	14.4	12	10	17	17	4.9	37	106	15	15	2
chr15	101600939	101601237	0.044	5	7.04	3	11	5.16	5.2	3.32	3	1	3	5	7	8	5	11	5	2	6	3	10	5	9	4.1	5	6	6	8	2.8	9	11	9	9	1
chr14	103759045	103759544	0.15	5.76	2	5.2	3.6	2	4.44	3	5	7.64	4	25	37	19	15	38	22	363.48	20	19	14	34	28	9.7	23	21	583	11	5.8	41	16	61	22	3
chr7	150661588	150662645	0.209	7	8.96	3	15.84	6	4.04	4.64	6	13.04	9	10	10	8	6	12	6	34.76	6	7	8	6	9	4.1	4	9	19	5	7.3	12	6	11	8	3
chr13	31553531	31553799	0.052	4	7.72	2.68	6.28	14	2	2	4	4.16	1.68	17	11	17	12	21	10	337.68	24	18	19	31	34	14.9	10	14	200	9	5.4	34	44	78	21	1
chr6	19804714	19805418	0.189	2	29.72	40.44	5	86.72	4	2.36	45.84	9.96	2	56	32	30	15	82	50	6.8	33	29	26	159	85	31.8	23	15	26	14	5.5	448	48	30	19	2
chr14	101009174	101017816	0.474	6.52	8.68	16.44	22.92	50.96	28.64	7.2	10.52	10	7.52	11	24	12	11	11	10	7.8	13	11	13	15	13	11.1	8	10	12	24	7.3	25	10	23	13	7
chr9	138619267	138620749	0.083	5	9.04	3	19.64	6	4.48	4	5	4.84	2.44	9	11	10	6	11	9	3.84	10	9	13	10	9	8.3	7	8	6	8	5.5	10	7	12	13	6
chr2	100877120	100877740	0.107	5	8.56	3	8.04	6.68	3	3	2	9	3.52	20	24	24	11	20	19	208.16	17	20	21	20	22	18	16	14	474	11	5.5	33	25	35	22	5
chr19	3675556	3676613	0.05	3	7.28	2.12	6.16	3.24	4	4	9	12.16	16	7	7	5	7	5	6	5.32	6	7	7	7	7	5.5	3	5	3	15	6.4	10	7	12	7	3
chr11	94965354	94965709	0.093	6	21.56	44.24	10.6	106.2	7	5	33.92	5	4.88	11	24	17	14	18	18	9.36	10	16	11	25	16	9.7	8	20	25	13	4.6	29	30	23	21	4
chr7	1745012	1745432	0.054	3	4	2	14.92	10.92	4	2	8	8.4	3	5	4	5	4	6	7	4.48	5	10	11	9	6	2.8	5	7	8	5	7.3	9	4	8	12	1
chr5	54175680	54175923	0.053	5.48	5.08	1	15.16	13.92	1	2	5	3	6	4	6	8	7	7	12	15.12	6	6	5	4	6	1.4	6	5	12	10	2.8	8	3	10	11	4
chr1	229693544	229695174	0.71	4.4	13.36	50.68	9	75.84	4.48	5.32	30.04	8.12	10.84	25	34	13	17	30	24	238.44	21	26	29	28	728	29	15	16	42	309	4.6	102	52	66	24	4
chr7	99699959	99700561	0.053	8	20.64	26.2	13.28	59.68	3	5.76	28.48	6.84	27.32	11	8	6	15	11	8	6.64	9	7	11	11	13	4.8	6	8	8	11	7.3	21	14	14	19	5
chr20	60348027	60348362	0.053	1.4	7.4	0.88	2.36	3	2	5.84	8	11.08	3.32	5	8	4	8	6	7	3	7	11	5	6	7	2.8	7	2	5	7	3.7	6	4	5	6	3
chr19	11199891	11200361	0.1	4.76	38.56	78.68	12.28	69.6	4	5	55.92	8.6	18.08	25	44	37	34	34	20	5	32	28	19	43	37	13.8	14	20	11	16	7.3	91	133	52	19	2
chr9	124921719	124922379	0.227	7.92	24.04	75.16	12.8	70.04	1.88	3	46.92	5	11.64	11	13	41	17	19	18	18	19	25	9	23	29	19.3	5	11	12	517	2.8	104	37	26	15	6
chr14	60979894	60980355	0.091	6.04	7.76	5	15.92	20.28	30.68	2.88	3	13	3	11	17	34	15	21	9	9	16	20	35	20	25	18	7	10	10	14	9.2	31	8	25	15	6
chr7	5458078	5470209	0.481	9	27.28	44.08	37.28	138.28	130.92	6.92	59.36	17.64	9.92	22	42	32	34	46	31	24.48	27	26	40	33	32	26.3	69	19	71	17	19.3	75	65	71	24	5
chr21	45208896	45210108	0.576	7.68	33	83.36	12.76	103.16	2.8	5.08	101.92	8.56	150.48	52	27	20	21	54	37	378.04	29	100	25	84	83	42.8	18	27	40	365	5.5	145	63	130	37	4
chr12	110049485	110049980	0.048	1	5	2.44	3.8	5	5	4	5	4	9.92	2	4	4	8	5	5	4	5	3	6	7	5	4.1	4	6	8	7	4.6	7	5	18	11	3
chr20	62271208	62274676	1.307	5.64	22.64	27.6	20.56	83.4	7.48	8	44.44	6	6	14	39	16	13	27	11	166.12	19	41	13	14	43	35.6	11	11	62	92	7.4	82	62	41	16	3
chr2	220389412	220389708	0.055	7	8	4.36	9.96	3.84	8	2	6	5	4	13	6	6	9	11	8	6.12	4	7	11	11	8	1.4	3	5	6	5	7.3	5	5	9	4	3
chr2	130945055	130945339	0.056	6	4	2	3	2	2	5	3.64	6.76	10	1	4	3	5	6	1	2.52	2	3	2	4	3	2.8	5	3	2	5	3.5	3	1	2	5	2
chr2	120524631	120524810	0.045	4.36	9	2	13.8	13.36	4.72	5	7.52	16.48	201.2	6	12	11	19	13	6	37.32	7	11	4	19	14	11.1	15	9	28	13	0.9	20	5	21	18	2
chr20	61632496	61632976	0.059	5.72	4	2	15	7	15.56	2.6	10	9.92	2	6	12	8	11	6	6	5.48	6	5	5	10	22	5.1	3	13	6	10	4.7	15	17	14	14	3
chr20	361261	363144	0.248	4	10	36.92	17.08	87.56	26.64	4.12	23.92	19.32	24.56	10	29	72	14	19	13	9	12	26	11	32	12	6.9	7	14	15	17	6.7	30	38	26	12	5
chr17	80284347	80289766	0.258	5.4	8.32	8.16	26.68	16.72	15.6	7.56	9	8.6	6	11	14	8	11	12	13	6	10	13	9	13	13	8.3	11	13	10	10	6.4	18	12	14	15	7
chr18	77544105	77545331	0.077	9	4	2	5	4	8.84	3	5.92	9.64	4	9	7	6	7	9	10	4.84	9	6	6	10	7	4.1	4	6	5	9	5.5	9	9	9	8	4
chr2	219742166	219749619	0.35	12.84	6	12.44	25.64	52.72	144.4	3.08	10.2	16.08	7	11	26	12	10	16	13	9	15	12	34	14	15	10.1	8	9	12	12	24.8	18	15	26	18	5
chr19	470515	471144	0.082	4	3.48	4.16	6	3	4	2	4	5	5.16	5	8	6	5	5	4	3.84	7	5	8	10	13	5.5	3	5	5	4	2.8	9	5	7	8	3
chr3	195800180	195800433	0.064	5	7	2	3	3	1	8.32	6.16	5.96	12.88	23	13	19	14	28	12	252.12	17	25	3	24	17	15.2	15	10	408	15	7.4	21	12	44	15	3
chr6	28601281	28601535	0.047	7	10.52	14.88	11.08	65.28	11.96	2	17.12	4	4	8	19	7	9	15	11	10.28	11	38	11	9	12	24.9	7	14	14	12	4.6	22	36	17	21	1
chr1	27725997	27726275	0.044	7.04	5	1	14.48	0.2	3	5	4.88	3	4	3	5	6	6	9	5	6.88	8	4	7	6	9	2.8	2	3	4	7	0.9	10	7	9	8	3
chr16	75145865	75146715	0.062	8.8	8	2	26	7	2	7.88	7.08	9.52	10	9	10	7	8	11	10	6	8	9	9	7	13	4.1	6	7	8	9	4.6	10	13	11	11	4
chr1	247273923	247276785	0.366	4.84	10	30.36	26.36	121.88	25.6	4.48	15.56	7	4.52	9	24	9	17	15	12	6	14	10	14	13	12	6.9	10	13	11	17	6.4	49	23	16	15	5
chr15	75116632	75117125	0.045	3	5.64	3	5.12	3	13.76	5	4.64	8.16	3	5	10	4	9	4	8	2	5	5	5	4	6	2.8	6	8	3	8	5.5	6	5	3	7	2
chr9	124484362	124484599	0.043	1.88	10	2.28	13.8	9.72	2	5.36	8	10.72	20.04	4	4	36	9	8	5	2.04	9	9	7	5	8	11.1	10	9	5	7	4.6	11	4	14	11	1
chr8	101920593	101921092	0.116	6	11	37.6	14	123.92	6	3	28.32	7	2	10	21	12	15	14	7	6	15	15	17	20	21	9.7	10	9	19	72	1.8	45	23	15	17	5
chr11	134249637	134249989	0.048	3.24	5	2	1	3	3.72	3	5	5	3	4	4	5	4	2	3	3	3	4	7	5	4	1.4	3	4	5	3	2.8	3	3	10	4	2
chr6	130339432	130342564	0.266	3	8.68	56.84	11.28	80.8	9.24	4	35.68	6.92	12.88	19	36	19	21	21	15	193.4	17	26	14	25	25	16.6	19	15	292	209	5.5	30	76	47	17	4
chr3	71975896	71976259	0.077	8	11.6	4	21.28	14.44	5	4	5	6.96	4.16	12	6	5	8	12	8	27.44	10	12	18	10	11	8.3	12	16	21	13	3.7	15	13	11	16	2
chr1	62793088	62793722	0.075	6.44	7	7.64	22.04	35.6	3.44	4	10.88	5	3	11	10	7	9	12	8	9	8	12	18	8	9	5.6	7	8	19	10	7.5	16	19	21	12	4
chr9	127581287	127581544	0.055	4	11.28	1.88	7.84	5.88	3	4	5	1	2.56	9	15	10	25	17	8	39.72	15	8	14	38	15	5.5	12	6	50	10	1.8	13	11	12	12	4
chr3	197238949	197239461	0.097	7.96	15.24	2.72	16.56	8	4.36	9	6.4	4.72	3.04	7	12	10	9	13	9	154.6	11	31	16	21	23	22.1	16	14	66	7	6.4	19	7	24	10	4
chr12	94939947	94940338	0.089	19.84	13.4	2.36	10.52	7.24	4	5.84	9.04	5.44	6.32	27	24	23	12	33	13	303.8	21	23	6	34	26	49.7	27	26	712	15	6.4	35	18	76	82	3
chr16	27870386	27870701	0.061	4	7.52	2	9	4	3.12	2	5.4	3.48	2.92	16	13	8	8	12	5	148.68	18	8	6	26	15	1.4	13	13	62	8	8.3	10	7	30	15	3
chr7	2528431	2528740	0.049	1.04	3	2	1.52	4	2	5.68	5	2	1	5	5	6	4	5	3	3.96	6	5	3	7	3	2.8	2	3	4	4	2.8	3	5	4	7	1
chr13	22246755	22250182	0.526	11.4	4.36	32.16	19.84	107.12	115.52	2	14.84	13.24	5	13	40	10	13	27	13	27.52	19	16	23	17	16	18	14	10	19	16	9.2	28	12	170	13	6
chr7	4310862	4311529	0.068	8	8	3	5.76	8.8	3	5	5.08	3.96	7	8	10	9	7	6	5	3	5	9	8	5	8	5.5	7	5	5	6	1.8	10	7	9	13	3
chr7	23140380	23140676	0.068	5.8	4.08	4	6.96	4	6	1.12	6	6.36	7	18	18	15	9	11	11	201.48	20	22	2	17	23	9.7	14	17	226	13	6.4	34	19	36	16	3
chr22	20200349	20201165	0.082	2	7	2	4	2	5	3	7.48	3.88	4	10	8	9	6	6	5	5.2	11	6	8	5	5	4.1	6	6	6	7	5.5	5	7	8	7	3
chr11	70660582	70663457	0.668	5.72	12.52	5	13.28	7.52	4	7.84	7.64	16.68	6.84	23	31	24	12	23	10	385.16	17	15	14	30	25	18.1	13	10	253	16	6.4	39	20	103	18	4
chr1	235795238	235795394	0.044	2	7.04	1	9.84	1	1	3	8.92	7.52	15.12	7	14	4	5	8	11	56.72	10	4	12	12	9	4.1	10	5	30	8	6.5	25	8	18	7	2
chr18	74073247	74073606	0.057	4.08	6.4	4.44	17.32	9.24	5	6	7	4.24	6	4	4	4	9	8	5	3	5	10	6	11	9	4.1	6	9	6	7	1.8	6	6	6	12	2
chr8	11549465	11549839	0.086	3	2	5.68	5.24	14.68	154	7.8	5.56	20.4	3	12	11	8	11	4	11	5.52	10	4	10	6	13	8.3	6	8	11	9	16.5	11	7	12	8	2
chr19	37861553	37862422	0.504	8	27.28	56.48	12.84	146.2	1	4.48	47.68	12.72	14.08	84	34	26	11	212	18	8.68	27	40	23	37	52	31.8	11	15	32	89	4.6	77	85	1552	48	4
chr13	28363603	28368574	0.334	13.64	8.52	8.2	21.36	43.28	182.72	6	8	25.2	7	13	46	48	17	26	9	10	15	23	36	20	84	26.3	12	13	16	13	50.4	160	18	74	45	6
chr17	74704794	74704982	0.037	3.64	3.08	1	12	9.56	15.48	3.76	4.08	21.08	6.76	5	7	6	6	5	7	4.2	7	10	5	11	8	2.8	3	6	2	5	2.8	10	6	4	14	1
chr13	112609738	112610263	0.062	2	6.04	2	10	9.88	6.48	1	7.88	7.2	1.44	3	6	10	6	4	3	1	5	6	4	6	6	6.9	2	5	3	5	3.7	4	5	6	7	2
chr19	39714417	39714716	0.08	6	4.64	4	5	4	3.2	1.48	3	6	1.88	21	14	22	10	20	7	11.12	14	20	11	14	30	13.4	11	436	16	8	2.9	64	13	84	10	3
chr9	35051527	35051677	0.041	4	4.8	1	3.92	5	4.28	5.04	4	8.76	6.56	11	11	13	10	28	9	166.12	16	25	1	25	25	8.3	12	10	109	10	1.8	37	11	50	16	2
chr10	94332927	94335003	0.469	8	35.88	66.24	14.12	132.52	7	6	66.88	4.84	29.96	14	90	20	27	37	14	115.96	38	27	19	35	28	26.3	63	27	136	286	8.3	78	93	42	25	3
chr8	145768605	145769146	0.065	5.56	8.36	2	2.12	6	2.76	5.16	9.04	7	2	5	6	6	5	5	4	6.68	8	1	6	4	7	4.1	4	8	4	4	3.7	5	6	11	7	3
chr2	54342447	54343325	0.286	3	141.32	71.56	11.72	60.92	2	5	190.96	4.92	6.88	17	34	26	29	35	15	25.2	46	27	20	35	21	15.2	92	17	27	195	3.7	67	134	30	39	2
chr22	42394398	42395498	0.188	10	6.76	3.2	6	6	4	4	3	7.68	3	10	8	10	5	10	8	10.8	14	10	5	8	9	5.5	9	6	7	7	3.7	10	5	12	21	3
chr8	142325425	142325677	0.042	2.76	2.68	2	6	5	2	1	5.64	9.32	3	2	6	7	6	4	3	8.36	8	5	6	3	8	2.8	9	2	3	6	1.8	4	4	5	6	2
chr6	160643585	160643802	0.047	5.52	6.08	9	19.28	18.16	2	2.64	6.52	3	4.64	16	13	18	5	19	22	5	16	14	21	30	19	13.8	19	10	20	7	1.8	23	9	34	17	3
chr3	150479531	150482074	0.387	6	11.96	54.16	13.8	129.12	12.68	2	25.24	5.12	8.52	15	36	35	21	18	16	56.24	16	31	22	33	53	24.9	10	11	45	23	6.4	86	35	24	29	5
chr16	89796470	89797068	0.055	3.88	16.6	3	14	10.4	4	5.6	4	7.8	6.36	5	9	4	8	12	5	7.68	9	7	7	5	8	4.1	10	10	7	10	3.7	14	8	16	10	4
chr19	42873425	42875410	0.414	5	25.8	8.56	32.72	31.96	5.24	10.92	20.28	48	13	18	68	21	15	27	13	104.24	22	24	31	24	36	20.7	19	14	124	9	6.4	77	25	61	25	3
chr15	27136431	27137757	0.332	10.64	9.44	5.84	30.56	25.36	5	3	13.84	9.88	8.12	24	16	22	16	25	19	283.04	22	35	14	45	58	44.2	15	19	514	10	6.4	42	26	63	23	3
chr5	34483667	34483882	0.045	4.72	18.32	3.32	18.04	12.24	1.92	1	6.48	5.6	3.8	17	34	15	12	17	22	9.56	11	21	14	60	22	27.6	40	9	16	11	3.7	59	15	43	46	2
chr5	176219713	176220912	0.274	4	7.56	3	25.24	18.08	4.88	4.68	12.72	6.92	4.92	11	7	13	11	12	11	6	10	10	15	14	9	6.9	7	11	11	13	6.4	22	14	46	13	5
chr18	10411015	10411182	0.039	2	6	2	17	6.84	4	4	10.04	9	4	6	4	6	6	9	4	3.36	7	7	9	11	5	5.5	9	4	9	5	1.8	11	3	6	8	1
chr22	50440002	50440717	0.07	3	5.24	3.72	8.92	7	7.64	5	6.56	8.8	5	9	8	9	9	11	9	25.88	10	9	10	11	8	7	11	8	19	9	6.4	6	9	14	10	3
chr2	208488869	208491180	0.416	6.8	45	74.16	15	101.08	5	4	76.04	12.96	24.4	19	65	16	26	30	19	91.76	21	42	27	22	39	33.2	13	19	40	15	4.6	67	60	29	30	5
chr3	194018092	194018577	0.133	6	8.72	3.4	18.76	9.88	2	4	6.52	3	5	19	8	404	12	19	20	50	15	39	25	137	20	15.2	11	9	38	11	5.5	17	39	23	10	5
chr1	11121869	11122299	0.058	6	15.68	3.64	5	6	3	9.64	23.08	7.56	17	9	12	6	6	8	7	11	9	12	3	10	12	4.1	10	17	6	11	6.6	11	10	12	7	4
chr17	74863326	74867435	0.891	7	9	30.76	28.04	110.76	44.52	7.8	16	12.56	7.52	22	32	28	16	40	16	233.88	25	18	29	35	28	9.7	9	20	260	15	7.3	88	29	68	18	5
chr10	127204020	127204449	0.059	7.28	10.88	2	13.96	11.84	9.2	4	11	12	4	7	5	6	10	7	8	8.44	9	5	6	8	5	2.8	4	6	7	6	3.7	10	8	10	13	1
chr17	79156437	79158909	0.27	7.24	5.04	5	13.4	11.24	6	5	9.28	9.6	5.64	12	9	10	9	14	9	4	11	8	8	13	13	5.5	8	9	12	8	7.3	27	11	19	16	3
chr13	114854375	114855438	0.194	10.52	12.24	5	24.56	22	5	6.16	9.72	10	11.44	8	16	12	9	12	6	5	11	9	16	5	11	5.5	10	9	11	5	5.5	9	5	13	14	3
chr19	45905514	45906256	0.199	6.68	3.96	9.72	17.64	26.48	18.96	6.96	8.64	14.76	18.72	20	31	13	13	26	14	124.56	13	13	25	35	20	12.4	10	18	34	21	3.7	44	20	56	21	3
chr8	11558757	11563226	0.509	7	6	12.36	21.08	58.56	170.88	4	9	19.16	9.04	15	19	19	14	16	17	15.96	11	13	45	14	17	6.9	8	15	16	13	38.5	20	22	18	62	4
chr2	220215591	220216034	0.094	7	5	3	9.32	3	5	4	7.08	6.24	3.52	7	5	9	7	14	10	3	8	6	10	8	14	11.1	5	12	9	4	3.7	24	11	12	15	3
chr5	139529409	139529641	0.05	6	3	2	7	2	7.84	2	4.2	7	4	6	5	4	10	2	4	4.48	5	9	3	8	6	1.4	1	7	2	10	2.8	6	9	7	6	4
chr8	1267166	1267468	0.046	4.64	8	1	11.68	9.64	3	1	9	3.12	1.84	6	8	7	7	14	7	5.48	13	6	7	19	14	18	7	12	12	7	2.8	12	6	14	10	2
chr2	233301406	233302308	0.107	7.8	12	3	11	10.44	7	4	7.44	7.72	4.72	13	9	11	8	12	10	77.56	14	11	10	20	15	8.3	6	12	76	9	6.4	13	15	19	16	3
chr20	620588	621080	0.052	5.2	4.8	2.96	5	1	1	2	6.32	7	4	7	6	4	6	3	5	4.6	5	4	5	3	9	1.4	3	6	4	8	6.5	5	6	7	6	5
chr16	4408969	4409960	0.486	8.36	6.8	3	16.08	17.6	1	3	8	5.92	2	20	19	22	7	26	24	287.24	28	20	8	26	18	6.9	7	16	441	14	3.7	35	15	70	23	3
chr3	99979449	99980138	0.208	5	36.72	107.48	6.72	99.48	3	2	69.84	5	28.08	29	32	11	16	35	19	11	25	25	27	56	47	20.7	23	14	17	10	3.7	94	113	504	21	3
chr17	77762441	77773277	0.876	11	27.84	33	29.64	79.32	212.24	5	45.96	22.56	12.24	46	189	17	16	89	16	138.16	17	18	30	34	42	23.5	13	17	159	15	31.2	52	47	27	43	8
chr18	56817554	56817764	0.047	3	8.52	2	3	3	4	4	5	11	12	9	11	8	7	8	11	87.92	9	5	15	14	11	9.7	6	12	36	6	5.5	15	7	22	15	3
chr19	12201681	12202012	0.067	3.2	5	4	7	6	3	2	6.12	2	4.72	13	20	8	7	13	7	159.4	14	12	10	18	14	5.5	13	14	153	8	3.7	20	16	39	10	4
chr1	223314554	223314736	0.043	2.96	6.16	4.04	13.76	10	4.96	6	3	1	4	11	5	8	7	11	9	9.84	6	10	4	10	8	4.1	7	7	22	6	1.8	12	7	8	5	5
chr1	224238531	224238817	0.071	3.32	1	2	6	8	1.88	2	6	2.72	6.36	13	13	19	9	24	7	109.24	13	11	10	18	13	6.9	18	8	130	8	1.8	22	12	42	12	2
chr1	45484371	45484633	0.054	5.36	7	3	11	10.08	2	3.96	7	4.64	6.92	19	32	15	12	30	13	437.96	24	15	10	32	16	11.1	23	18	259	16	9.3	40	23	72	17	4
chr13	25319189	25322557	0.263	10.6	6	26.64	26.28	113	127.08	3	12	12.96	7.44	11	23	10	16	13	11	92.52	12	13	20	17	16	20.7	9	12	59	18	15.6	23	30	21	37	6
chr1	31895463	31895971	0.201	2.6	8	3	7	8.68	3	5.68	5.44	13.28	13.4	27	25	31	13	23	19	366.68	22	10	9	36	27	15.2	13	18	483	10	6.4	33	18	80	22	2
chr1	36234737	36236043	0.526	3.76	51.48	94.24	7.84	56.88	2	3.88	137.8	3.56	17.16	17	38	22	24	64	20	34.48	33	25	29	31	33	15.2	13	20	16	20	3.7	109	146	58	33	4
chr16	84878200	84878604	0.109	8	3	5.88	24.92	24.04	13.64	5	6.16	12.56	4.92	18	15	14	13	13	13	5	11	13	28	17	17	11.1	11	15	22	11	6.4	18	12	39	11	3
chr1	2977524	2981747	0.162	7	7.04	18.4	21.36	50.04	147.88	5	6.16	14.88	5	9	23	8	10	11	9	13.8	11	11	19	11	14	5.5	9	11	12	7	15.6	12	13	27	10	4
chr5	171503957	171504203	0.052	3.4	6.76	3.52	16.72	7	1	2	5	9.48	9.64	10	12	13	4	21	11	10	8	16	15	25	263	77.4	9	12	15	7	4.6	200	19	23	29	4
chr20	1757839	1758231	0.093	3	20.56	85.44	6.12	77.24	4	2.36	60.36	4	4.28	15	10	20	11	34	11	216.84	22	24	12	26	17	5.9	14	20	239	12	4.7	39	102	72	12	4
chr12	108154209	108155680	0.706	7	23.44	65	12	121.96	3	4.28	66.08	10	62.8	74	59	17	26	106	16	97.4	34	52	15	26	68	40.1	26	14	154	261	5.5	173	45	39	61	4
chr4	8347873	8348709	0.059	5.76	3	2	7	4	3.24	7	4	5	2.96	6	8	21	8	5	4	7.08	6	4	4	7	5	1.4	5	4	11	6	3.7	8	4	8	9	1
chr14	70320442	70320678	0.039	8.56	5.52	3.36	8	3	5	4	7	5	4	8	6	5	9	9	5	2	2	3	5	13	10	5.5	6	7	3	5	5.5	9	7	12	10	5
chr20	56282852	56287164	0.951	8	25.72	57.76	23.44	119.8	32.92	8.72	48.2	24.68	55.28	17	29	15	14	18	21	8.72	16	21	17	37	24	18	11	8	20	13	11	35	51	21	16	4
chr16	29243419	29245572	0.076	9.64	5	2	7	4	2	4	6	6	8.48	6	6	5	5	3	5	5	4	5	4	5	7	2.5	5	4	5	8	13.3	4	5	6	6	4
chr19	435349	435685	0.043	5	4	1	9.6	1	4	5	5	10.12	3	7	10	4	3	2	5	4	5	7	6	4	4	4.1	4	7	3	6	3.7	10	5	12	9	2
chr14	100793413	100793800	0.051	2	7.96	2	1	3	4.92	2	6	10.92	3.52	5	3	6	4	8	3	5	6	4	6	4	10	1.4	5	5	6	7	3.7	4	4	10	8	4
chr22	43544631	43545127	0.072	5	6	2	4.88	4.32	7.4	6	6	4	4	8	5	4	4	7	12	4.36	6	6	9	5	11	2.8	5	7	4	5	7.3	10	6	5	6	4
chr2	27335602	27336271	0.101	4	5	3	5	2.88	2	4	3	10	6.08	8	9	10	4	8	8	5	6	6	1	4	6	2.8	5	15	6	10	1.8	8	15	10	13	3
chr1	59086039	59086353	0.058	4	7.12	4	14.96	7.36	1	3	4.44	6	3	6	5	4	4	11	7	3	15	9	4	11	6	1.4	6	10	6	6	1.8	7	6	9	7	1
chr11	76776963	76778933	0.86	5	15.6	41.12	15.12	109.32	8.84	6	27.28	8.16	8	14	19	13	14	26	28	99	33	24	23	25	22	13.4	8	13	53	52	4.6	69	67	40	15	3
chr14	105247610	105248151	0.066	3	7	1	2.32	5	1	4	5	12.68	3	5	5	4	8	8	2	1	6	4	2	4	8	0	3	5	2	8	5.5	6	2	4	5	1
chr7	114569815	114570436	0.066	2	9.88	9	18.88	31.12	2	6	7	8	6.68	13	29	38	11	20	26	4.36	12	15	13	35	27	24.9	15	14	29	15	8.3	31	8	20	11	5
chr16	2120525	2122516	0.122	5.2	10.24	2	5	4	4	8.92	11	9.92	4	7	7	7	7	6	5	8	9	5	8	7	9	1.4	9	7	21	9	8.3	14	9	10	13	4
chr18	74767993	74768916	0.104	4.64	12	8.76	27.12	32.64	4.92	4	7	12.76	7.4	16	14	12	9	13	19	10	10	12	16	22	12	9.7	8	14	14	12	5.5	21	27	19	15	4
chr8	28241982	28244465	0.411	5.96	11.48	32.72	26.6	114.32	34.2	4	23.92	14.12	13	14	21	17	11	17	13	11	10	18	20	14	25	27.6	12	11	18	35	6.4	47	17	18	14	4
chr11	113344508	113346781	0.475	10	9	29	23.84	93.44	26.72	3.56	12	17.56	4.8	14	31	12	19	30	8	4.64	17	23	23	23	40	19.3	16	15	22	16	5.5	209	68	113	23	4
chr22	20246886	20247349	0.063	2	3	3	4	2	1	2.32	3.2	12.68	6.52	8	7	8	5	5	5	3.2	6	4	3	7	10	1.4	1	5	3	5	3.7	6	4	7	8	1
chr22	24132015	24132220	0.044	2.4	9	6	10	6	1	7	4.6	15	78.36	6	9	5	7	6	11	59.2	11	6	3	12	16	9.7	7	10	37	3	5.5	16	8	11	6	2
chr7	1734608	1735052	0.055	4	7	3	18	7.44	5.08	2	8	4	6	5	8	5	7	9	6	4	8	7	9	9	5	12.4	7	6	7	9	8.3	13	7	9	14	3
chr14	77294244	77294627	0.071	5	7	3.28	7	8	3.44	2	4	10.56	2	2	8	6	7	9	11	4.36	8	3	9	8	13	2.8	6	11	6	8	1.8	16	20	19	10	4
chr4	8183811	8184073	0.042	5.56	3	1.96	1.32	3	3	2	5	3	3	5	8	4	1	4	3	2	5	6	5	3	6	1.4	7	6	2	5	1.8	5	2	5	5	1
chr8	134581049	134581507	0.058	2.6	7	4	14.96	13	4	5.28	7	5	7.6	11	10	11	9	9	11	43.76	8	12	7	12	7	16.6	15	12	34	12	3.7	16	13	17	11	2
chr3	128189110	128190008	0.051	7.04	5.88	4	8.8	3.32	17.52	6	6	7.36	9	9	6	6	10	8	5	3	5	7	4	7	8	6.9	4	4	4	8	7.3	10	5	8	8	3
chr11	19812758	19813117	0.089	11	6.72	4	39.44	32	1	4.44	11.08	15.76	30.08	13	15	18	16	29	15	6	13	20	50	22	50	29	17	12	17	10	3.7	116	19	26	15	5
chr10	105531937	105532702	0.142	6.76	22.16	40.44	10	106.88	4	2	24.64	5.8	4.84	10	27	13	9	18	10	14	15	11	15	27	19	8.3	29	18	20	9	3.7	57	44	23	16	2
chr17	999801	1000361	0.054	1	5.36	2	2.72	1.92	3	2	2	7	4	7	3	5	6	4	3	2	5	3	5	3	7	0	7	5	3	5	4.6	6	6	7	7	2
chr9	90588749	90589983	0.262	4	13.4	77.56	11	102.08	6.68	1	20.8	5.84	4.16	13	17	13	11	28	16	98.96	38	24	19	27	76	70.5	9	31	60	34	5.5	208	30	52	319	5
chr12	42538001	42539257	0.377	4	18.76	54.2	25.96	90.48	12.44	4.52	45.04	5	8.92	20	44	22	26	31	14	9	24	19	32	25	19	15.2	15	16	20	52	6.4	42	93	20	18	3
chr15	31339068	31339177	0.037	4.96	7	1	11.08	4.64	3.64	2.4	4.92	6.36	4	3	2	9	2	4	3	9.4	12	8	2	6	6	2.8	3	8	9	7	1.8	5	5	7	7	2
chr12	116309631	116309774	0.038	4.04	7.2	1	14.36	6	2.4	1.96	4.68	1	7	28	28	20	75	21	12	135.76	15	19	7	94	18	12.4	22	8	30	12	1.8	18	16	33	11	3
chr4	108658211	108658387	0.043	5	3.16	1	6.64	3.2	3	1.8	8.24	4	4	22	16	46	12	25	10	185.44	11	15	6	35	19	12.4	22	9	271	13	3.7	27	20	64	20	3
chr19	2423477	2432863	0.784	11	151.2	82.56	28.8	124.28	6	17.88	198.68	27.08	74	37	30	348	30	49	23	54.52	49	84	17	41	63	85.7	11	23	25	345	8.3	112	87	703	560	4
chr14	91287236	91287622	0.063	3.68	2.16	4	5	1	2.2	1	7.28	1	4	5	9	7	4	9	5	5.28	4	9	6	7	11	2.8	5	5	8	3	4.6	12	7	6	8	1
chr20	33871830	33873224	0.45	6.8	19.8	86.12	18.08	115.76	5	6.92	79.08	6.68	76.16	25	19	12	13	22	14	10.96	49	36	22	37	43	33.2	16	11	18	15	7.3	169	121	133	22	5
chr15	71413831	71413987	0.039	2	4.6	3	8	6	3	3	2	4.56	9.96	13	7	8	6	16	10	3	8	7	11	9	14	6.9	9	6	5	9	6.4	29	6	10	14	3
chr21	46739307	46739926	0.134	6.84	7	2.32	4.28	4.2	5.44	3.64	7	8	7	10	6	9	7	8	4	23.2	7	12	9	9	9	5.5	6	4	22	6	4.6	15	5	11	13	1
chr17	77098078	77098540	0.047	1	6.6	1.08	3.68	3	3.76	4	3	6	3	4	6	2	9	7	7	4	4	1	6	4	6	1.4	6	6	4	6	4.6	7	5	5	7	1
chr12	110154789	110158293	0.24	5	12.68	14.16	25.4	49.6	22.04	7.04	13	12.64	8	20	71	15	13	18	11	118.44	10	11	14	20	14	6.9	46	11	54	11	8.7	30	18	27	15	5
chr8	102217061	102218646	0.548	3	52.16	52.28	4.8	101.88	3.84	2.48	95.88	4.48	17.96	20	33	57	25	27	20	130.64	28	34	19	31	32	9.7	13	12	95	93	3.7	112	103	33	115	5
chr16	87008961	87009498	0.172	17.84	13.8	3	10.16	9.84	4	5	14	4	4	18	20	12	9	51	24	3.96	15	11	9	72	20	52.5	43	9	10	15	3.7	13	28	504	322	3
chr19	48201109	48203294	1.034	4.88	19.36	2	13.72	14.56	4	14	11	13.36	9	38	33	30	19	39	24	641.44	35	33	20	50	40	22.1	17	26	864	20	5.5	73	35	140	31	4
chr17	77137834	77139089	0.096	7	7.52	2	11.28	7	2	3	7.52	9.76	5	6	8	8	7	10	9	4.44	9	7	14	17	9	5.5	4	12	8	8	6.4	9	7	13	8	4
chr5	177407332	177408340	0.153	16.08	17.56	6	10.88	7.32	6	12	16.36	7	12.44	10	8	11	11	10	5	22.4	13	10	6	11	13	10.1	7	9	13	5	25.1	10	15	11	16	4
chr1	98516704	98516981	0.064	2.72	2	1	3	2	4	3	0.84	6	5	15	10	11	8	21	14	195.64	9	10	5	23	12	6.9	17	14	365	10	0.9	22	11	55	9	2
chr6	1399587	1399862	0.045	3	2	2	6	2	14.64	2	6.04	3	2	9	8	9	5	4	5	3	7	6	8	9	7	0	8	4	8	7	2.8	7	7	10	6	3
chr10	102982085	102992581	0.387	14.64	5.08	7.88	19.48	27.48	207.04	7	8.52	24.36	10	12	23	28	18	17	15	36	14	14	53	22	13	6.9	10	18	22	10	57.8	20	19	25	16	5
chr11	2026301	2026595	0.041	7.2	17.96	5	39.32	16	2.08	4.44	8.04	5	3.52	4	3	7	2	10	5	2.6	4	6	9	8	9	8.2	4	6	3	9	6.4	5	2	7	9	3
chr1	2483941	2489963	0.18	9	12.56	3	13.92	8.2	4	4	11	8	4	8	11	8	11	12	10	99.56	8	15	12	12	16	5.5	7	9	153	7	6.4	14	8	24	14	3
chr10	81273552	81275021	0.059	8	6	2.16	6.72	4	7.52	6.4	7.32	5	7	4	2	10	2	3	3	9	3	5	1	4	4	0	2	2	3	1	6.6	4	4	3	5	1
chr1	155278300	155278843	0.147	6	39.6	103.92	8.92	58.8	3	9.32	97	5	21.2	65	213	28	21	207	13	7.12	33	27	25	31	40	30.4	15	25	18	13	4.6	113	161	435	84	2
chr5	138774588	138775515	0.267	11.48	77.56	62.88	25.36	132.52	1	4.68	119.72	13.36	6	20	23	15	27	53	17	10	37	24	32	32	30	9.7	16	22	28	18	3.7	78	152	1330	30	3
chr16	68273499	68274246	0.209	4.24	12	20.64	14.76	66.96	6.96	1	17.6	5	4	14	49	14	10	24	8	210.48	19	29	23	30	19	18	13	9	173	16	6.4	34	22	66	16	3
chr1	2420790	2440069	0.474	10.24	11.76	3	13.04	6	12	7	11	16.72	6.04	10	12	96	9	19	8	14	11	12	12	12	11	5.5	9	10	13	11	12.8	17	9	12	14	6
chr10	120660247	120660574	0.059	7	5	3	4.76	5	2	2.88	6	3.4	4	8	2	10	7	8	9	9.6	12	7	4	6	11	13.8	7	14	8	6	5.5	12	3	12	8	2
chr1	2299697	2300053	0.045	7.88	8.84	4.92	4	6.52	6	3	2	7	6.32	3	7	14	7	14	5	10	8	5	2	7	13	12.9	7	4	1	6	6.8	14	6	11	13	5
chr1	41119450	41120241	0.233	9.76	26.8	29	44.2	118.12	3.52	4.48	55	13.4	15.8	13	22	13	9	23	14	9	17	16	13	18	22	16.6	14	11	9	10	9.2	71	17	61	19	4
chr19	8370896	8371094	0.041	3.4	10.24	1	7	5.96	2	9	6.84	7.76	20.56	3	6	6	10	7	10	1.88	2	5	5	6	7	1.4	1	6	2	6	4.6	7	5	6	8	2
chr8	691575	691934	0.061	2	1.92	3.72	3.88	6.76	23.44	2.4	5.64	5.56	3.96	4	7	9	4	6	6	4	8	4	5	6	12	9.7	7	6	5	3	5.5	9	2	8	8	3
chr17	29844508	29844953	0.087	3	7.64	4.12	14.68	5	2	4.84	6.2	12.04	8.88	18	12	12	8	15	15	106.64	16	9	13	30	14	2.8	13	11	237	9	1.8	25	14	40	16	1
chr8	142339238	142340299	0.179	4	8.92	5	13.32	5.6	3	4	6.48	4.32	4.56	7	8	8	10	10	10	6	7	5	8	11	9	2.8	7	8	7	7	10.1	11	6	9	12	4
chr10	26973649	26973962	0.089	3	7	3	1.08	3.08	3	6.12	5	7	5	6	6	18	7	9	9	120.88	15	10	3	14	10	5.1	10	13	40	7	7.6	9	7	28	9	1
chr19	11363839	11364405	0.071	2	8	1	9.92	5.32	6	4.52	9.64	11.72	4.92	4	8	13	5	10	12	5.36	7	6	7	20	6	2.8	4	13	6	8	3.7	12	7	15	11	4
chr11	130547520	130547741	0.045	3	7	5.32	11.96	9.8	1	2.96	15	2	5	10	11	65	12	13	14	2	15	11	6	22	27	16.6	16	14	20	10	3.7	22	16	19	10	3
chr16	54324049	54325957	0.107	8.44	4	21.12	17.56	96.72	81.52	3.36	9	15.36	5.44	11	18	11	13	15	9	7.24	13	13	35	18	13	11.1	12	16	16	11	15.6	28	13	22	16	6
chr13	99113793	99113910	0.038	8.64	8	1.92	3	2	1	7.16	2.96	5.84	12.68	4	3	11	6	4	3	4.64	4	6	5	5	5	4.1	6	6	2	7	5.5	9	2	10	9	2
chr9	140392238	140397662	0.515	13.04	10	3.92	8	5	4	4	12.96	6	6	9	11	8	8	8	9	15.56	10	12	10	9	8	3.9	6	5	6	8	24.4	12	10	16	9	4
chr19	47852094	47852929	0.435	6.96	27.84	99.88	13	88.2	2.52	4	79.36	7	41	22	18	19	12	35	18	394.32	24	89	15	34	51	66.3	9	29	28	351	3.7	85	28	126	72	6
chr17	2747726	2747891	0.041	2.8	10.44	6	16.8	22.2	2.24	6.76	7.48	7	5.68	11	9	11	8	18	9	23.28	11	8	8	19	14	9.7	8	13	19	4	2.8	15	10	25	9	3
chr6	44070351	44070622	0.057	4	11.88	3	7.92	8.56	1	4.84	9	13.72	10.4	6	5	6	7	8	8	4	9	8	4	10	11	5.5	11	7	9	5	4.6	13	9	13	7	4
chr17	39666619	39666791	0.041	3.04	10.28	3	5.8	10.04	3	1.36	5.6	4	4.72	9	26	15	9	10	10	30.28	8	4	6	18	30	18	208	5	24	11	3.7	61	7	15	8	2
chr22	37593118	37593499	0.07	9.4	5.84	2	17.76	5	3	2.16	13	4.32	5	6	10	7	3	8	5	11.12	5	5	7	12	6	4.1	12	9	9	7	5.5	14	12	11	12	4
chr12	130560273	130560618	0.047	6	3	4	13.84	14.24	10.88	0.84	3.6	13.72	4.4	8	13	9	9	12	9	7.96	7	12	16	13	10	9.7	6	15	13	6	3.7	13	6	14	10	5
chr12	122623693	122624025	0.047	3	6	3.04	3	2	1	7	9	9.24	3	4	6	7	7	5	6	11	10	9	4	3	11	4.1	9	7	13	5	6.4	5	6	11	12	2
chr12	9517298	9517515	0.044	3	19.56	9.96	11.08	25.48	3	3.96	19.16	2.52	3.24	9	11	16	12	22	14	6	8	14	10	25	14	13.8	14	14	13	8	1.8	23	34	40	8	2
chr8	67406541	67406813	0.051	3	8.88	4.76	12.28	9.64	4.64	2	8	5.72	4	8	22	6	4	13	10	6.08	12	7	9	28	10	5.5	15	7	16	7	4.6	13	10	14	11	1
chr7	22528522	22528762	0.053	4.12	4	3	13.68	12.12	2	3.56	4	6	3.16	34	22	16	10	34	14	231.16	20	27	6	37	29	66.3	31	25	644	19	2.8	33	21	60	130	6
chr9	122324543	122324816	0.067	4	11.4	2	6.52	3	4	2	13	2.56	2	13	7	9	15	12	1	120.52	13	6	8	19	10	18	10	11	115	6	4.6	22	15	30	9	2
chr3	66492648	66493153	0.086	3	29.2	11.32	16.08	59.88	2	8.6	22.64	10.48	44.08	20	32	488	20	43	14	12.52	25	58	31	23	24	44.4	25	12	28	15	5.5	69	30	29	25	6
chr19	45642521	45647312	0.106	6.56	16	4.4	7	3	5.08	16.68	9.68	15.64	13.24	7	9	9	7	13	11	31.28	7	9	7	13	9	4.7	6	9	23	8	10.1	17	7	17	11	4
chr3	14589725	14590152	0.116	6	4	3.4	15	6.6	4	6	7.72	8	8	14	21	14	9	26	14	321.56	13	18	15	24	27	11.1	10	13	237	5	5.5	47	17	63	19	3
chr11	32246231	32246461	0.057	7.64	3	1	7.96	5	2	3	4.8	2	1	6	7	9	10	8	3	2	4	11	6	6	9	5.5	6	15	4	4	2.8	7	11	11	5	1
chr12	107954037	107954291	0.059	6.12	5.8	3	10	6.76	1	3	4	2.8	3	14	9	7	5	17	11	31.2	15	12	10	21	12	15.2	18	10	35	11	2.8	24	13	94	12	3
chr15	49517871	49518079	0.047	5	12.92	6	9.04	18.4	4.44	1.44	4	7.32	8	27	23	15	14	29	13	269.4	18	19	17	26	19	16.6	14	17	305	9	2.8	30	20	75	21	2
chr16	1427418	1430702	0.639	6.64	37.76	45.4	25	114.56	10	7.52	48.64	12.4	40.28	13	393	13	16	17	10	21.24	20	22	13	34	25	15.2	139	15	15	11	6.4	58	36	24	19	5
chr17	17617220	17617544	0.046	3.32	6	2	24.2	9.28	16.6	3.72	12.76	4	2	9	12	5	8	15	6	3	12	7	15	18	11	9.7	3	13	8	7	3.7	12	7	17	18	3
chr1	181053436	181053736	0.079	5.32	8	2	9.36	8.24	0.8	3.2	13	5.6	6.56	14	18	16	8	27	14	161.04	10	18	9	17	11	11.1	10	22	291	11	4.6	32	15	39	17	4
chr10	134186790	134187205	0.075	7	6	2	8.36	2.16	1.08	2	3	10	5	7	5	6	5	9	8	4	9	15	9	8	10	8.3	7	9	5	3	5.5	10	6	10	9	4
chr7	155141953	155143188	0.305	6.76	10.2	8	14.56	20.56	14.92	2.84	7	6.92	4	10	11	10	10	10	13	17.32	10	8	18	10	12	4.1	13	9	18	9	11	13	10	14	15	4
chr2	122095846	122096378	0.147	4.84	13.48	2	11.6	7.52	1	7	10.28	11	4.84	9	15	11	8	19	12	133.28	13	14	16	24	13	5.5	10	7	70	18	3.7	29	19	41	19	4
chr1	58717339	58717702	0.082	12	3	2	5.36	6	10.08	4	3.44	2	2.84	17	13	14	11	18	16	137.68	12	12	6	16	11	11.1	10	7	82	10	2.8	18	13	52	14	5
chr11	61582092	61584815	0.436	7.64	81.44	83.72	20.16	119.88	5	4.76	107.6	11.6	30.16	36	64	103	32	93	17	102.92	31	37	28	27	29	15.2	14	23	39	261	5.5	87	98	73	36	4
chr9	33818752	33818841	0.036	7.56	5.92	48.92	7.6	83.6	1	2	21	16.56	169	9	14	8	13	13	15	2.48	9	10	2	14	12	8.3	6	10	4	10	1.8	41	5	9	10	3
chr7	139476200	139478736	0.683	7	13	52.52	19	117.52	21.36	3.28	25.88	11.8	24.16	16	35	10	11	18	13	7	12	19	20	18	14	9.7	15	13	19	15	4.6	48	18	28	17	3
chr3	41752576	41752689	0.036	11.64	11.28	1.28	24.08	5.92	1	3.64	7.52	9	8.16	11	9	152	13	16	29	5.64	6	23	21	100	14	12.4	18	14	11	11	0.9	16	11	20	15	2
chr13	98926436	98926690	0.053	2.44	17.52	5.48	11.68	20.76	1.4	1	16.84	2.32	11.28	12	18	12	15	16	9	4.48	14	39	13	15	16	23.6	25	10	10	11	1.9	14	19	13	9	1
chr12	125105619	125106299	0.115	6.8	11.32	4	13.08	12.76	6.92	5	9.6	8.96	4	11	9	12	7	11	7	6	9	6	18	15	12	5.5	9	11	11	12	6.4	19	14	17	12	5
chr17	4462512	4464599	0.163	6	8.2	6	19.4	6.44	6	2.84	8	4	6.04	10	15	19	13	19	10	100.32	12	16	10	14	10	13.8	13	12	64	12	7.3	26	11	30	46	4
chr11	69811915	69812460	0.083	3.48	12	3	22.8	10.16	4	3.68	11.28	3	4.72	9	14	10	9	13	7	4.4	9	11	8	10	9	6.9	5	9	11	7	3.7	9	8	14	12	4
chr2	107104586	107105139	0.082	2.92	3.84	2.36	5	5	19.4	5	3	7.08	5	1	3	3	5	3	2	2	2	2	1	1	4	2.7	2	6	1	4	5	2	2	3	2	2
chr2	191545117	191545301	0.047	9.04	8.12	2	7.6	10.24	1	1	3.32	4	7.28	14	12	23	16	28	13	271.8	19	20	19	27	28	22.1	22	18	212	11	3.7	37	15	60	20	8
chr16	66877624	66880064	0.379	8	4.24	36.56	14.2	101.48	63.08	7	17	8.24	3	15	20	10	14	14	12	10.04	14	13	15	19	14	18	9	10	12	9	8.3	24	28	20	16	3
chr9	138821303	138822919	0.052	5	9.48	2.92	6.76	4	2	8	8.68	10.36	8	7	7	5	5	8	9	11.84	7	7	9	6	12	2.8	6	8	5	5	5.5	8	4	9	10	5
chr11	66055345	66058046	1.445	9.96	30.8	80.72	23.96	127.48	15.28	3	63.96	13.04	25.48	17	63	14	22	162	26	7.84	16	18	25	47	76	18	29	18	10	112	6.4	253	53	71	25	4
chr19	18973752	18974017	0.042	4	10.48	1.08	1	5	3.44	9.52	3	7	7.68	4	5	3	7	6	2	4	3	1	4	4	7	2.8	3	4	3	7	6.4	6	5	6	8	2
chr9	134669759	134670210	0.043	9.68	7	1.32	20.36	13.04	5	5.28	9	8	3.44	6	12	14	8	12	13	11	9	8	8	19	10	2.8	9	11	7	10	7.3	15	8	14	15	3
chr8	71000719	71001103	0.102	3	12.52	8	25.44	26.56	3	5	9.8	5.56	4	31	28	30	20	28	10	199.76	26	23	16	39	39	20.7	15	29	410	9	3.7	29	26	69	38	5
chr19	2064524	2065135	0.049	3.48	6.92	2	7.2	1	5.6	3.32	7	3.88	2.32	7	12	9	6	8	9	10.28	6	6	9	9	10	0	7	7	8	4	5.5	5	6	10	7	3
chr9	97892876	97893083	0.049	3.4	1.68	5	8.88	22.76	2	1	2	7	1.8	9	31	13	7	26	12	3	11	16	8	15	20	6.9	11	11	10	10	0.9	24	10	15	9	2
chr14	51134401	51135507	0.15	3	68.76	68.04	9.6	95.64	3	3.04	130.76	5	23.4	20	23	15	26	42	14	34	40	30	22	33	25	31.8	9	17	24	30	6.4	71	167	116	14	3
chr5	136372342	136372687	0.047	1	17.32	4.76	12.76	23.08	2	7.8	6	4	1.84	14	16	7	17	15	14	9.76	9	11	8	20	19	12.4	13	13	13	6	2.8	12	16	14	16	2
chr14	97051395	97051724	0.048	3	5.44	2.6	3	4.96	3.76	2	4.8	7.64	4	9	7	1	8	8	8	5	9	8	7	5	6	1.4	5	8	11	8	0.9	4	3	15	7	1
chr6	29039911	29040267	0.099	6	4	3.88	8	5.2	4	1	8	2	3	24	52	25	16	17	14	689.96	21	23	9	34	29	15.2	58	15	192	15	4.6	27	22	79	15	3
chr7	6866744	6867291	0.201	6.44	4	4	7	10.48	6	4.88	3	3.8	2	7	4	5	4	38	13	5.4	7	10	1	8	13	28.8	4	5	3	4	1.8	17	7	10	21	1
chr18	72799045	72799487	0.053	8.2	7.88	2	5.96	2	4.36	2.68	6	3.32	5	5	3	4	2	4	6	2.04	5	5	4	6	5	4.1	5	6	11	1	2.8	3	4	3	6	1
chr3	134045839	134046068	0.044	5	14.92	3	16.44	19.16	4	2	6.16	3	1.36	17	8	232	17	24	21	4	18	29	26	50	6	15.2	17	11	17	14	1.8	32	30	38	12	1
chr18	18966896	18967191	0.063	2	5.96	4	9.92	20.92	4.6	3	8	6.2	5.8	19	21	29	15	46	17	3	15	20	13	29	19	8.3	19	16	14	13	0.9	15	13	26	14	5
chr20	61624101	61624735	0.045	6.76	4.6	1	3.72	4	2	3.48	9.4	4.84	5	6	6	4	3	10	4	7.76	5	4	5	9	7	0	5	7	2	10	5.5	6	4	5	10	2
chr22	46408205	46408555	0.048	4	10.44	1	10	3	3	4	6.04	2.6	9	3	5	5	7	1	2	3	8	5	7	10	7	0	5	8	5	2	10.1	10	3	7	7	2
chr16	67328836	67329106	0.051	2	4.44	2.88	11.96	4.96	5	3.92	10.92	6.96	2.36	6	7	28	8	11	7	13.56	6	7	4	9	6	9.7	6	9	6	8	5.5	13	6	16	7	3
chr1	11847063	11848384	0.159	5	32.2	15.48	45.76	60.76	4	4	17.08	9	6	14	16	11	13	28	12	21.08	17	13	18	21	18	11.1	17	13	12	8	5.5	46	22	20	16	5
chr3	184209003	184209378	0.056	7	3	15.24	15.48	73.36	58.88	4	7	6	1.88	7	10	9	13	8	7	35.6	8	10	9	8	16	6.9	5	10	13	11	7.3	15	18	12	17	2
chr8	127461663	127462037	0.071	6.16	7	5.24	12	40.32	1.72	4	7.16	6.96	6	12	23	12	12	24	46	3	25	17	25	112	29	16.6	18	13	33	11	1.8	29	15	18	18	2
chr8	145830941	145831530	0.05	3.4	9	2	3	3	2.12	4	4.24	5.68	3	5	4	8	5	4	4	1	6	3	4	6	5	0	2	7	9	5	9.2	8	4	11	7	3
chr1	120164470	120164739	0.047	4	5	2	7.16	5	2	6.36	3	9.52	11.96	6	9	8	5	7	9	6	9	8	3	10	8	4.1	6	4	6	8	2.8	10	2	9	9	3
chr1	48521549	48521836	0.059	3	5	2	16.28	10	6.2	5.52	10	11.52	3	6	9	7	5	7	11	6.64	15	14	7	12	9	27.6	7	12	15	6	8.3	14	14	18	12	6
chr7	29998355	29998628	0.053	10.16	11	3.36	9.56	8.08	2	4	9	15.24	15.76	10	10	7	11	13	13	5	2	5	11	13	10	6.9	11	8	5	7	0.9	13	11	11	9	2
chr12	46764924	46767967	0.417	8.76	66.44	130.84	18.84	122.24	5	17.4	191.32	21.72	318.84	20	47	60	91	37	19	42.6	73	31	21	49	38	13.8	17	24	77	19	4.6	107	382	27	342	7
chr19	19608319	19608878	0.055	7	7.96	1	6	1	1	12.68	6	19.64	11.44	6	8	8	9	5	4	4	10	4	7	4	10	2.8	1	5	5	6	3.7	8	4	11	8	3
chr21	42224501	42224902	0.102	6.48	2.8	2	2.88	1	3	2	3.4	7.44	3	9	9	12	6	8	8	99.96	7	13	7	11	8	4.5	8	15	75	8	4.6	9	3	23	11	3
chr9	129384042	129389963	0.224	9	6	19.16	26.76	77.52	140.88	4.84	10.16	18.8	5	12	20	12	15	17	14	15.8	17	17	54	17	16	20.7	10	15	13	14	30.3	29	22	33	32	4
chr21	44836169	44841899	0.286	4.96	9	2.36	12.96	5	5	13.76	7	11.92	6.52	8	8	6	9	10	8	88.8	7	7	13	20	8	4.1	17	10	56	14	5.5	17	11	24	12	4
chr2	241525300	241527291	0.717	8.2	27	91	19.48	96.08	4	3	39.28	10.56	55.44	23	48	14	19	42	13	11	37	34	17	22	32	22.1	10	14	21	8	5.5	144	55	1932	308	4
chr20	30060611	30061250	0.048	34.8	6.72	5	1	3.88	9	5	8.64	5	8.96	6	7	8	11	7	6	4.32	6	11	3	9	9	5.5	6	10	4	7	9.2	8	6	10	12	3
chr3	50183698	50184324	0.085	4	4.88	3.96	8.92	4	5.2	2.92	11	6.6	7.84	10	12	11	4	12	9	113.56	12	11	13	21	20	8.3	19	12	67	9	7.5	24	12	25	9	4
chr11	123228317	123230052	0.139	10.28	6	59.08	14.04	114.44	66.16	7	23.36	9	10.48	19	32	12	16	21	12	65.56	12	13	29	19	19	11.1	14	16	69	13	11	41	19	37	17	3
chr7	1279133	1282968	0.492	8.68	4.8	8.84	16.4	50.88	115.96	3	6	13.4	5	13	20	15	20	11	11	6	11	15	55	16	15	4.1	13	11	10	15	19.3	14	10	29	15	6
chr20	4228687	4231311	0.443	8.76	7	29.64	15.12	72.92	74.08	5.44	19.04	8.92	6	19	28	25	16	32	25	208.88	24	32	26	37	32	12.4	17	14	531	10	11.9	53	28	61	22	4
chr2	175652336	175652949	0.095	6.68	47.28	7.76	17.44	40.88	2	4	21.88	6	4	21	21	20	17	23	15	8.72	21	16	32	29	20	31.8	22	13	16	14	6.4	29	25	19	19	3
chr2	129636786	129637180	0.05	7.88	8.4	7.52	26.08	19.84	5	5	7	3.32	7	13	17	9	7	10	15	3.24	10	8	16	24	13	9.8	12	10	18	6	4.6	12	13	29	16	2
chr13	51824240	51825034	0.144	7	12.16	5	9.8	4.72	4	8.76	14.6	14.48	31.2	19	13	13	10	16	11	164.56	18	24	7	20	27	35.9	9	11	59	11	6.4	18	7	41	36	5
chr20	2187440	2188669	0.422	3	7.92	45.12	14.92	79.16	18.92	4.8	30.76	2	3	14	44	20	13	21	12	144.92	20	23	16	21	55	51.1	8	20	333	10	5.5	68	24	41	21	5
chr17	81054291	81058424	0.206	8	11	4	15.72	11.36	4	6	7.2	9	5	11	11	8	9	9	9	17.32	13	7	12	13	10	5.5	9	10	14	8	5.5	11	8	16	17	4
chr6	27550533	27550921	0.077	2	10	40.12	11.4	36.52	2	3.6	11.84	5.84	5	10	12	14	9	11	14	3	14	12	7	12	14	8.2	7	10	11	11	5.1	26	68	12	9	1
chr2	73190070	73191212	0.362	3.28	19.88	4	36.4	29.92	5.8	3	20.24	7.92	4.92	26	19	15	22	55	27	22	32	32	37	42	35	16.6	23	54	51	19	13.8	107	33	68	15	3
chr9	131125648	131125975	0.084	2	2	3	28.64	7.6	39.8	2	5	7.44	2	11	9	8	7	16	8	10	9	12	14	9	7	4.6	8	8	15	11	5.6	20	9	20	15	11
chr6	80786812	80787166	0.08	8.8	5.92	3.36	11.72	9	2	4.72	7.56	5.16	5	9	7	19	7	13	12	4.56	8	8	5	17	8	6.9	6	15	7	9	2.8	7	8	16	11	3
chr17	3853862	3854259	0.059	4	8.96	1	8	2	2	5.52	5	3	2	9	2	6	1	6	3	3	8	5	11	10	6	0	1	5	4	5	4.6	11	6	5	5	2
chr12	108522780	108524053	0.248	4	12	50.28	19.12	105.92	14	3	13.48	17	5.6	16	21	33	21	23	18	144.12	21	20	33	25	17	12.4	12	14	137	13	13.8	46	57	59	17	3
chr12	131924913	131926002	0.256	9	4.12	7.36	11.36	7.16	4	5	7	7	3	5	5	5	5	7	6	3	3	6	14	5	5	2.1	5	6	8	5	4.6	13	4	5	9	2
chr7	73037082	73039228	0.415	4	4.6	52	18.28	152.2	39.52	3	25.48	10.88	9.64	16	31	129	15	43	10	10	19	26	31	17	22	9.7	10	15	12	11	6.4	50	48	35	28	4
chr12	109232247	109232348	0.036	2.24	13.2	5	17	8	2	4.6	12.32	3	4.96	13	112	15	5	11	19	12.68	11	13	28	56	11	22.1	104	15	16	15	1.8	16	9	19	12	3
chr11	19793909	19794551	0.358	6	17.84	7.44	26.44	38.12	4	8	11.24	6.92	7.88	11	26	25	21	38	23	2.2	17	38	30	39	30	41.4	24	20	18	11	4.6	72	40	27	18	2
chr12	121147609	121149185	0.415	8.04	33.28	53.04	19.4	87	1.24	4.36	105.52	7.08	70.6	8	24	11	17	17	14	7	16	16	13	23	25	11	10	13	17	11	2.8	67	38	22	17	6
chr6	30860008	30860252	0.044	3.92	15.16	3	7.84	5	1	13.76	3.76	9.44	9.6	3	4	5	11	10	4	3	8	4	8	5	6	1.4	3	3	5	8	3.7	10	6	10	9	3
chr16	813358	815871	0.091	7	7	3.72	11.76	6.6	5	4	9.12	5	4	6	9	8	6	10	9	8.88	5	10	8	8	9	2.8	8	7	9	7	5.5	8	7	11	7	4
chr3	128291247	128291863	0.151	5.92	5	2	11.92	6	4	7	7.92	4.84	3.56	17	20	9	8	17	12	184.2	14	13	8	32	20	24.9	9	10	42	12	3.7	24	10	50	14	4
chr18	12093466	12094010	0.153	13.12	3	2.32	8	5	9	2	7	5.8	2	7	5	11	6	17	6	52.36	5	11	6	9	8	19.5	5	3	38	10	4.6	9	7	21	10	2
chr11	123425577	123425975	0.097	11	10	4	5.6	8	4	7.56	6	6.72	8	20	15	20	11	29	22	228.6	26	18	7	35	21	12.4	25	21	201	10	4.6	30	16	77	18	3
chr10	106077341	106077481	0.038	8.8	7.84	4.44	18.08	15.64	2.16	3	5.68	3	34.72	11	17	5	2	6	7	31.88	7	11	15	9	8	5.5	6	12	19	5	2.8	11	9	13	7	3
chr19	37803074	37804078	0.334	6	6	19.28	13	73.28	8.64	4	9.84	3.6	4	8	6	8	11	5	5	20.12	9	8	5	5	12	14.4	10	8	11	9	5.4	33	7	11	9	1
chr7	6461538	6462067	0.05	21.76	4	2.32	2	4.84	3	19.84	3.12	8	7.88	5	6	2	7	6	3	4	3	3	9	6	5	1.4	3	5	4	5	6.4	9	4	9	12	2
chr14	77498041	77498329	0.044	9	2.72	4	23.28	13.96	2	5	6	3	8.64	9	10	15	11	6	10	1.56	6	11	6	20	6	2.8	6	10	9	8	1.8	11	10	6	6	1
chr18	56164251	56164462	0.05	5	6.12	5	10.2	4	4.32	2.36	4	3	4.28	15	11	13	9	14	14	186.68	20	23	7	23	16	8.3	13	12	266	15	0.9	16	7	70	10	5
chr10	118892052	118900591	0.399	11.68	5	16.08	26.32	77.68	149.52	4.52	11.36	17.64	7	16	19	15	24	17	13	13.36	13	24	56	24	17	27.6	11	17	18	18	41.3	27	27	20	16	6
chr19	3398182	3399191	0.203	6.88	3.92	6	12.32	29.92	14.6	9	8	10	3	6	12	10	5	10	8	7.36	9	7	19	11	7	4.1	5	11	8	7	7.3	13	7	29	15	3
chr5	53170380	53170546	0.043	11.64	6	1	3	1.36	2	4	4	2	4.52	17	10	47	7	17	7	138.48	10	16	2	14	11	11.1	6	9	143	13	5.5	18	11	34	18	2
chr1	6573370	6573822	0.065	5.2	6	0.84	14	4	1	1	4	5.64	1.88	11	8	5	6	5	5	3	5	5	13	6	9	1.4	4	4	8	8	6.4	14	10	12	5	3
chr6	44561309	44561592	0.063	5	3	3	4.52	8.64	1	2.24	1.88	4	2	12	11	26	15	20	10	126.88	15	16	5	33	19	12.4	21	12	148	9	1.8	20	16	38	10	4
chr2	239014236	239016573	0.196	5.68	10	3	14.36	8.92	6.72	7	9.56	9	6	10	9	8	7	14	15	81.08	11	14	16	18	12	5.5	9	10	157	11	7.3	16	23	34	13	4
chr7	490353	495914	0.467	8.28	8.24	12	24.04	75.04	24.24	8	17.6	6.56	6.92	12	30	11	12	17	16	5	15	15	30	70	15	11.1	13	9	18	12	6.4	22	10	44	18	4
chr3	50276991	50277396	0.046	4	13.72	4.68	24.32	20.48	3	2.52	9.56	17.64	50.4	9	13	9	4	13	12	8	10	7	5	9	13	4.1	8	14	10	13	1.8	16	15	18	13	3
chr19	18498919	18499903	0.342	4	6	13.08	32.72	70.16	18.68	5.76	10.48	3	9	17	34	16	11	31	17	411.52	28	40	22	44	30	20.7	10	16	89	15	6.4	44	25	128	29	5
chr12	31881655	31882423	0.196	4	18.56	55.92	16.24	91.96	2	1.52	38.84	5	6.92	36	23	26	14	54	33	15.88	17	28	19	48	30	20.7	14	25	33	18	11	98	82	327	26	3
chr17	18138143	18139675	0.07	5.16	12	3	9	7.44	1	18.32	9	16	12.16	6	9	6	5	7	7	5	6	7	6	8	8	1.4	6	7	5	5	5.5	8	4	9	11	3
chr2	237475929	237477386	0.165	7.32	2	20.64	18.8	96.92	70.48	2	8	5	5	13	26	16	8	17	8	43.36	9	9	17	11	13	11.1	6	13	18	13	11	22	10	20	12	3
chr11	35509187	35509460	0.065	7	3	3.4	6.08	3.04	3.88	7.56	6	4	3	25	10	32	12	22	18	187	20	19	7	31	22	11.1	10	11	337	10	5.5	26	21	81	33	1
chr10	77190672	77191747	0.162	5	3.44	14.76	12.76	62.76	92.2	3	4.88	16.2	2.44	9	11	50	9	9	7	5	8	9	15	9	10	5.5	9	8	8	8	11.9	14	8	14	19	3
chr20	62708926	62716832	0.68	7	13.8	34.2	31.2	114.48	35.88	5	17.88	12.96	7.68	13	35	19	15	16	11	92.12	17	23	19	17	18	13.8	10	14	152	77	8.3	54	22	27	21	6
chr18	75998577	75999715	0.136	11.28	10.16	6.88	8	10.56	6.92	9.16	7.56	12	6.8	13	12	8	11	8	15	8.76	8	9	7	12	10	6.4	6	13	15	11	27.6	10	11	14	10	9
chr10	100215952	100216100	0.038	4	17.2	4.52	19.16	21.16	1	3	9.28	5.6	4.16	8	6	7	7	16	7	14.56	11	6	30	10	5	9.7	12	13	12	3	5.5	10	11	22	15	1
chr6	5036484	5036948	0.141	4.88	6	4	27.52	13.8	5.68	7.6	12.72	8.68	6.68	22	18	27	8	20	14	50.12	16	28	27	20	60	87	15	16	36	10	6.4	70	27	36	18	5
chr2	169764865	169765064	0.046	4.64	6	4	7.72	12.6	1	8.2	1	3	4.24	13	6	10	10	9	6	16.92	13	8	12	20	14	6.9	12	10	11	7	3.7	14	10	18	11	4
chr6	28912192	28912544	0.077	6.28	13.28	56.4	6	63.64	1	3	33.32	6.08	3	33	14	61	20	35	18	3.44	36	21	1	32	24	16.1	69	28	16	49	5.7	53	3416	28	14	2
chr8	48872355	48874270	0.64	5	91.72	93.48	12.56	123.04	3	4.24	168.4	9.76	152.56	132	46	15	262	251	18	11.48	45	55	18	282	47	26.3	12	21	14	111	4.6	95	161	55	28	5
chr12	121879390	121883241	0.761	6	18.16	3	12	9	3	18.36	12.8	16.68	18.64	28	41	22	15	24	11	305.92	20	13	12	31	28	8.3	15	13	107	11	8.3	41	26	101	16	4
chr19	50486950	50487255	0.075	3	5	3	4	4.92	2	4	6	7.4	9.4	17	17	12	19	23	18	317.8	15	15	2	29	27	13.8	16	22	422	16	4.6	39	19	59	16	5
chr10	59810407	59810610	0.048	2.6	8	8.12	9.28	25.12	2	1	3.44	6.48	1	16	6	17	10	31	21	4.44	13	6	11	23	16	18.1	14	5	11	4	0.9	17	8	23	10	4
chr17	8241206	8241428	0.044	2.72	9.16	4.84	12.24	19.36	4.92	2	7.64	5	4	8	7	8	10	10	12	2	17	5	3	9	11	5.5	9	12	10	10	3	18	11	21	10	1
chr1	36817320	36817509	0.04	2	12	2	6.72	4	1	8	6.04	6.76	4	7	5	5	3	6	7	1.88	3	3	4	1	12	6.9	1	7	4	6	5.5	13	3	6	10	1
chr11	64984387	64984667	0.056	6	9.6	1	17.72	12.64	2	6.48	3.32	5	8.92	5	26	7	8	11	4	54.12	6	6	10	7	16	2.8	10	6	12	11	8.3	10	10	18	18	1
chr5	141225065	141225498	0.098	8	7.64	6.44	32.88	20.64	3	1	6.84	4	4.88	11	21	13	11	37	9	139.4	10	18	6	19	15	19.3	10	11	65	9	5.5	40	19	51	17	2
chr20	42058901	42059426	0.064	5	16.28	12.64	20.64	41.52	2	4	21.28	4	4	15	12	13	11	17	25	10.16	14	12	13	21	66	102.5	12	31	8	8	2.8	110	16	18	16	3
chr6	53590708	53590967	0.061	5	6	1	9.32	11.68	2	2	6.32	4.8	3.52	27	11	15	14	22	17	400.8	20	26	12	29	16	15.2	14	8	277	18	3.7	28	11	79	19	4
chr3	61158468	61158718	0.061	4.96	8.52	2	9.24	7.48	4	2	4	6	3.12	8	38	14	14	23	8	177.56	14	11	6	21	12	5.5	30	13	129	9	1.8	27	17	50	15	4
chr4	1191931	1192251	0.064	3.6	1	3	3	5	4	5.04	3	4.6	2.76	4	9	2	3	5	13	1	4	5	2	15	8	5.5	6	6	6	7	7.3	7	4	9	8	4
chr1	153551374	153551853	0.065	5	10	3	5.88	7.64	1	4	4.32	3	1.48	11	7	7	6	9	8	5.04	8	10	6	9	11	8.3	8	8	8	5	3.7	13	6	11	10	2
chr1	228083481	228084351	0.134	4.76	10.32	6.76	11.36	8	3	3.84	7	4.04	2	7	7	6	10	9	9	16.8	7	10	15	6	9	2.8	7	9	10	10	4.6	13	10	7	7	3
chr20	4018757	4019080	0.057	9.72	9.4	3.32	26.6	13	5.32	3	12.32	5	6.96	8	8	14	8	9	7	2	15	11	10	10	13	6.9	9	10	9	10	5.5	15	13	13	10	2
chr20	23338389	23339184	0.313	3.64	24.8	56.68	8.64	98.72	2	1.68	54.84	4.44	3	26	29	13	16	27	11	16.56	17	23	21	31	74	42.8	15	15	14	64	4.6	223	56	34	239	6
chr10	72834503	72834961	0.044	6.76	7.56	3	14.24	6	4	4	5.36	3.08	3.76	8	3	5	8	12	7	7.08	9	6	8	6	8	2.8	8	9	7	8	3.7	10	10	11	5	3
chr16	3209847	3210443	0.056	11.92	8.8	3.2	6	6.96	8	5	7	9.56	3	8	4	8	10	6	4	17.08	9	5	7	7	12	2.8	9	5	7	4	5.5	14	25	16	12	2
chr13	28023984	28025018	0.195	3	45.12	85.08	7	102.4	4	3.28	77.96	7.32	8.44	24	26	18	28	28	15	19	30	29	21	34	29	29	14	21	20	135	5.5	81	105	32	18	4
chr12	49935829	49939185	0.192	10.44	8	19.76	23.48	86.84	57.68	4	11.88	17.96	6.8	9	17	13	12	14	13	9.32	13	9	25	14	20	16.6	10	15	11	12	10.1	37	15	35	40	4
chr2	74376328	74376597	0.066	4	9	3.24	11.04	25.8	3	1	4	6.84	14.84	6	5	12	8	7	9	1	7	12	3	10	10	9.7	6	11	4	7	1.9	10	7	8	18	4
chr19	42391115	42392587	0.236	4.04	16.32	7.12	21.52	32	3	5	14.48	13.84	9.92	14	19	12	10	17	15	39.56	13	12	18	27	13	4.1	8	12	78	10	5.5	50	24	34	16	5
chr17	19239364	19239731	0.069	6	6	2	10.12	5	5.6	2.72	7	6	2	6	7	5	7	9	4	5	5	3	9	9	11	2.8	5	6	4	7	4.6	7	10	9	9	1
chr11	65620559	65621086	0.074	8	12.16	4.84	7	5	4.76	12.6	6	16.88	11.36	13	9	12	8	35	10	76.4	17	9	13	12	15	2.8	7	11	29	11	3.7	18	13	29	17	2
chr10	133924257	133924821	0.054	3	7.68	2	6	4	4	2	12.56	3	3.36	5	5	5	6	8	5	7	7	8	6	8	10	2.8	5	5	5	6	4.6	8	7	4	11	4
chr12	67662127	67664002	0.276	4.84	98.8	78.96	9.36	103.44	2	3.92	125.76	7	43.8	519	206	26	26	1183	14	14.84	34	52	30	41	80	100.9	34	23	13	20	4.6	67	82	831	27	5
chr15	101212243	101212545	0.075	4.96	6	2	4	5.96	3.12	3	4	4	5	13	11	7	19	13	17	131.32	8	6	6	18	11	8.3	17	11	237	6	7.3	13	12	39	9	5
chr4	24471040	24475415	0.587	8.28	15.88	46.84	16.8	140.56	18.44	5	33.8	7	15.8	20	77	71	20	27	16	166.68	33	43	21	39	39	29	13	17	64	24	10.1	55	51	59	142	5
chr17	78455041	78456970	0.07	9.04	4.24	4	18.44	12.76	36.16	3	7.32	13.24	5	12	17	9	10	10	7	14.84	8	12	11	11	13	4.1	18	10	8	14	10.1	16	10	11	18	5
chr12	49686717	49692066	0.513	13.4	8	21.36	27.72	129.96	171.84	7	9	16.12	6.96	13	59	22	19	22	15	270.68	15	23	35	19	22	9.7	9	11	45	15	24.8	31	27	81	18	8
chr17	18399155	18400026	0.111	4	8	2.96	14.36	5	7.32	5	8.92	8.6	4.4	4	3	4	4	3	2	18.96	4	3	3	3	6	5.8	2	3	7	4	5.3	5	3	5	7	1
chr6	2209579	2209749	0.046	2	2.64	1	5	2.72	2	4	5.12	3.04	9.92	22	16	34	6	26	18	357.16	19	18	4	34	17	4.4	20	15	197	13	7.4	35	14	60	21	2
chr20	55979014	55981716	0.06	6	13.04	4	7.28	5	5	14	9	17.76	21.96	7	10	7	6	8	6	9.08	6	8	10	5	8	2.8	7	7	7	6	9.2	9	7	8	13	5
chr1	36831814	36831954	0.036	5	15.64	3.52	22.88	7.52	4.64	6	15.96	8	24.48	4	17	10	4	12	7	6	7	5	9	9	8	1.4	8	6	8	10	1.8	17	6	11	9	5
chr3	194973597	194974100	0.145	2.84	10.2	22.56	15.44	45.32	2	6	22.64	8.92	30.96	10	17	13	14	16	11	5.24	16	15	42	24	23	8.3	10	12	21	11	4.6	40	11	64	20	3
chr17	47974299	47974840	0.041	5.36	4	3	5.72	5.52	4	1	6.52	5	5	5	6	8	9	4	5	7	6	5	4	6	6	2.8	6	2	8	7	4.6	8	8	9	8	2
chr16	88839777	88840260	0.091	1.2	6.96	3	24.12	3.6	1	1	9.36	14.8	13.56	5	5	3	3	9	11	4	8	8	9	6	12	4.5	4	8	3	7	1.8	26	5	7	8	3
chr12	57585884	57591070	0.084	9	11	3	8	5	6	33.96	10	13.52	9.8	9	10	6	8	10	11	10.04	7	9	10	8	15	2.8	10	8	6	8	11	12	8	9	13	5
chr19	7542862	7544097	0.105	3.68	6.28	2	5.76	3	2	3.96	10.56	6	3	7	9	7	10	8	11	14.4	6	11	11	6	8	1.4	7	8	5	7	5.5	9	7	9	14	2
chr9	108409929	108410308	0.063	4.56	18.36	3	12.84	13.4	2.36	3.16	8.52	3	7	8	12	7	15	13	17	4.92	13	12	11	67	10	11.1	7	7	8	8	4.6	12	22	14	10	5
chr10	130525390	130525764	0.077	4	6.16	5.28	17.48	6	2	2.92	7	10.76	4	7	17	8	11	11	6	40.4	5	10	15	13	14	12.4	6	9	32	13	4.6	25	11	18	16	1
chr1	161007924	161009026	0.229	7.08	23.76	64.64	12	85.6	2	2.72	36.8	9.44	16.16	30	21	14	16	65	6	20.04	20	17	26	18	22	18	10	16	20	17	5.5	89	37	28	14	4
chr7	55072827	55073332	0.054	7.48	5	2	7	3	2	3	4	2.84	5.96	5	5	5	8	11	5	3	4	9	12	2	7	2.8	4	4	6	7	1.8	6	4	7	9	2
chr11	118035658	118035933	0.049	2	1.68	4	10.68	5	6.64	1	2.48	5	5.72	7	13	4	6	7	6	7	10	9	9	5	6	2.8	6	9	6	7	1.8	10	5	12	16	1
chr21	46675172	46678797	0.157	7.68	7.76	5	10.56	5	4	5	9.52	12	4	9	16	8	9	9	9	11.6	11	12	11	12	10	9.7	7	7	17	10	8.3	11	12	18	14	7
chr3	147138565	147139574	0.095	7.24	6	17.12	21.88	88.68	154.36	2.12	9.28	13.16	3	12	40	10	30	18	13	22.72	13	13	101	18	18	15.2	9	11	27	12	24.8	25	23	21	18	7
chr1	43222468	43223084	0.253	11	8.4	4	6.4	5	3	7.88	8.44	7.6	8	17	20	17	10	19	13	151.52	18	17	3	19	17	18	11	13	74	8	2.8	42	19	56	15	3
chr8	103906748	103907022	0.054	1	15.48	4.44	28.12	14.4	3	2.48	13.6	3	4	15	27	15	16	52	24	90.4	26	22	18	34	52	22.1	12	15	161	10	7.3	55	23	45	14	5
chr15	74491230	74491881	0.05	4.76	8	3	11.32	7.52	5	6.08	5.28	7	8.08	6	7	6	6	9	5	6	8	9	4	8	8	1.4	8	7	8	7	4.6	10	6	7	8	4
chr6	164055265	164056192	0.093	6.24	6.48	3	15.92	8.24	6.12	5	3	8	7	9	14	7	7	12	6	30.72	9	7	9	33	9	4.1	8	9	26	7	4.6	12	11	16	8	3
chr12	31126792	31127113	0.076	6.56	3.32	2	10.56	5	4	5.44	3	8	3	5	7	22	5	8	9	10.52	6	9	5	13	12	13.8	11	10	8	8	4.6	12	11	10	7	2
chr19	44952412	44952933	0.191	10	11	46.12	7.88	60.96	4	3	23	3.32	9.68	20	11	11	10	34	12	3	13	25	11	30	38	30.4	10	15	16	12	2.8	71	21	397	13	3
chr5	21459350	21459914	0.095	6.36	10	64.76	2	47.88	3	3	26.84	2.2	8.72	12	8	19	7	18	5	221.88	30	9	7	13	14	11.2	10	10	31	5	1.8	46	146	41	8	3
chr15	101454981	101455560	0.127	3.04	6.56	5.52	11.96	29.4	3.92	5	7	6	5	17	14	15	18	17	17	175.52	10	24	14	25	24	9.7	8	10	119	11	4.6	16	10	42	8	5
chr10	72096919	72097245	0.057	4	4	2.72	18.36	6.76	1	2	11.68	11	3	6	7	9	8	12	7	6	6	10	11	10	12	6.9	9	8	6	6	4.6	13	9	10	12	1
chr19	44029602	44031725	0.248	10	7.44	48.96	15.96	103.08	34.88	3	21.56	15.6	10.2	14	16	25	22	25	12	7.68	15	16	20	23	21	19.3	11	15	9	11	9.2	49	57	26	17	5
chr3	170042862	170043016	0.039	8	3.4	1	5	8.96	3	2	3	2	3	7	6	4	9	8	8	32.56	14	19	1	4	9	5.5	7	6	18	9	0.9	3	9	12	11	2
chr11	76309533	76309927	0.101	5.52	4	1	6	2	3	2	3.84	3	3.12	18	11	12	10	17	9	203.36	13	38	11	23	19	52.5	8	17	257	11	3.7	24	15	49	16	1
chr6	15511885	15512127	0.041	6.48	8	2	9.8	3	1.24	12	2	13	13.04	6	7	7	6	6	3	2	11	8	8	5	8	1.4	6	8	4	7	2.8	3	6	9	11	3
chr14	37124255	37124528	0.05	11	5	2	13.96	15.64	164.92	3	6	17.24	3.36	9	15	8	4	7	5	9	9	7	18	11	8	5.5	3	7	9	14	23.8	8	9	10	9	5
chr17	27426457	27427635	0.052	5	12.48	3	13.4	4	1	7	7	10.52	5	13	6	8	8	7	6	7	9	8	7	9	6	6.9	5	5	6	8	4.6	15	5	9	10	4
chr11	120087036	120087456	0.041	9.6	2.92	1	8.76	3	19.88	2.32	2	9	5	9	8	6	4	3	6	5.84	5	2	5	5	7	1.4	5	5	3	5	2.8	9	5	6	3	2
chr22	20179068	20179446	0.043	4.88	8	1	3.76	3	2	3	6	2.48	1	3	6	5	3	4	1	1	7	4	4	3	5	2.8	4	3	6	5	6.4	7	5	6	7	1
chr2	53994555	53995519	0.095	4.56	40.88	72.6	8	99.08	4	4	97.28	10.44	13.48	28	30	14	32	58	13	28.52	22	36	18	22	28	27.6	14	14	19	118	2.8	60	68	375	19	4
chr10	77054211	77055347	0.174	5.24	9	31	11	106.64	31.4	5	11.64	10.96	5	11	11	15	10	13	11	22.16	11	13	22	19	18	8.3	9	9	20	9	6.4	48	9	9	12	2
chr22	30182037	30182370	0.067	7.72	7.04	2	7.72	8.36	4	3	11	7.64	8	16	6	7	6	14	11	6.24	11	5	18	11	13	4.1	8	3	12	7	2.8	25	7	11	9	5
chr19	51149256	51149416	0.039	7	3.12	1	4	1.72	11.96	3	6	3.16	5.6	5	3	5	9	4	6	11.72	4	2	3	11	6	2.8	11	4	10	4	2.8	8	4	9	4	4
chr16	55167656	55167874	0.048	2	9	1	8	3	3.16	2	2.28	3.24	1	4	7	4	11	9	8	2	2	6	21	17	9	2.8	7	8	14	6	5.5	14	10	15	11	3
chr8	145939318	145939895	0.058	11.84	7.84	1	2.08	4.96	5.96	1.32	3	4.44	4	7	4	7	7	6	4	2	8	6	8	5	5	1.4	2	4	8	7	5.5	6	7	10	7	3
chr14	54430038	54430368	0.044	9	5	26.28	15.52	123.32	75.2	4	18	3	9	10	28	13	7	13	4	8.28	8	20	21	10	16	29	8	7	12	6	10.1	20	7	15	10	6
chr11	69794136	69794549	0.045	2.72	8.76	3	10.72	4	4	2.64	8.92	4.96	4	11	18	5	8	20	20	75.24	16	26	13	18	30	22.1	10	14	107	4	6.4	22	10	26	16	1
chr15	78421084	78421975	0.072	3.72	15.12	5.56	19.32	15.88	3	7.88	12.44	7.64	14.72	6	9	5	11	11	7	11	10	11	12	12	11	4.1	14	10	9	9	2.8	12	7	10	11	4
chr9	94520711	94521090	0.102	5.36	9	3.84	7.32	9.96	6.12	7.64	10	6.36	7.44	19	24	11	15	18	10	251.48	14	17	3	26	25	5.5	14	18	207	10	4.6	14	14	69	16	2
chr22	30957396	30958065	0.106	5	14	5.4	38.4	21.24	2	4.84	15.2	5.68	7.68	10	14	12	7	14	8	6.8	14	12	13	15	15	4.1	10	13	9	11	6.4	17	13	23	15	2
chr1	93521839	93522101	0.061	4	3	1	4	2	2	4	5	5	2.6	9	9	24	10	12	9	27.56	17	24	8	19	65	23.5	15	12	19	9	6.4	93	16	75	22	5
chr4	141158716	141159307	0.097	5	36.32	14.04	36.92	73.12	4	4.76	25.32	7.44	6	13	16	22	17	22	15	5	21	22	43	20	26	20.7	14	16	20	11	4.6	47	34	39	20	3
chr11	76040975	76041414	0.075	4.72	5.36	4.88	11.2	6	4	4.88	6.96	9.48	8	7	5	8	9	15	6	3	7	9	9	6	13	5.5	6	9	10	6	4.6	12	11	16	7	1
chr17	25928500	25929106	0.129	13	7	2	7	2	1	8	8.64	9.56	11.44	17	15	36	13	17	8	251.24	22	17	9	42	17	16.6	15	21	383	16	3.7	23	14	52	22	4
chr1	228141021	228142033	0.342	4.32	7	2	15.08	6.2	6	5.24	8.24	6	3	19	20	9	12	18	10	288.44	9	16	13	19	18	4.9	13	12	244	8	7.5	26	14	77	21	3
chr12	123757848	123758059	0.043	5	12.12	5	9.84	5.64	1	2	4.28	5.44	12.8	5	10	8	7	8	6	6.92	8	8	9	9	8	4.1	3	5	3	5	2.9	14	11	7	9	2
chr9	139308173	139308300	0.036	3.68	3.88	1	4	5	2	21.72	6	14.48	14.12	2	4	4	1	13	4	5.12	6	6	2	6	7	0	3	6	4	4	2.8	3	3	5	4	4
chr1	203954262	203954519	0.057	10.72	11.2	5	8.92	23.2	1	3.2	12.8	2	3	28	21	33	18	94	17	13.64	23	22	22	55	37	19.3	23	23	74	12	2.8	49	31	47	12	5
chr3	52256130	52257040	0.047	5.84	11	2	5	3	4	4.6	8.36	8	5.08	6	6	6	7	8	5	9	5	7	7	5	5	6.9	4	7	14	6	6.4	8	6	9	13	3
chr5	87436531	87436805	0.067	3.76	8	40.28	3	101.6	10.92	2	12.16	4.24	4.64	17	17	14	16	17	11	7	10	19	18	19	21	6.9	11	17	29	13	1.8	50	20	23	19	4
chr8	11549898	11550822	0.159	5.8	2	4.4	18	18.36	111.96	1	5	12.36	3	9	19	7	16	7	10	2	11	11	18	9	10	5.5	6	14	6	8	15.6	9	7	9	12	3
chr7	2092385	2093720	0.065	4	13.68	2.88	9.08	3	3	4	5	9.92	13.84	7	6	5	9	5	5	7	5	10	5	6	8	4.1	6	8	9	6	7.3	10	6	8	8	3
chr8	145157922	145160515	1.135	10	44.68	64.72	27.2	124.72	4.88	8.72	64.72	22.76	34.6	18	35	24	18	517	14	11	34	35	18	39	41	12.4	18	16	16	11	5.5	138	81	2215	16	3
chr3	43662792	43664197	0.388	5	38	74.84	11.4	76.72	3	1.12	72.8	6.68	32.28	14	17	10	23	33	11	7	16	28	10	29	46	23.5	14	21	15	15	3.7	61	82	51	35	3
chr19	38548691	38549218	0.056	6	10.76	5.88	26	8.96	5.52	5	12.48	10.72	12.96	6	12	13	9	12	7	4	7	9	17	9	8	5.5	9	6	5	9	7.3	10	7	11	8	1
chr1	203185372	203185729	0.055	5.2	4	11.92	25.96	52.64	5.72	2	12	7	4	27	25	33	11	14	15	180.84	17	32	16	36	30	111.9	14	15	382	13	6.4	34	22	44	27	4
chr8	33456712	33457554	0.148	8	4	47.8	16	110.44	31.68	4.04	22	5	4	8	15	11	16	13	6	8.44	10	7	20	16	22	15.2	12	10	11	11	5.5	49	17	15	15	3
chr21	37502179	37502980	0.372	5.56	19.24	19.52	13.52	58.32	16.12	1.2	30.72	3	8.96	2	5	5	4	2	2	12.84	5	4	2	5	6	0	3	2	5	2	3.1	4	4	4	8	1
chr4	77347404	77347769	0.117	4.2	3.76	1.8	3.88	2	6	3.24	2	6.88	1	13	8	8	13	11	7	52	6	11	7	14	22	22.1	8	9	127	10	1.8	13	10	20	10	2
chr4	171059785	171060090	0.065	4	8.96	3	3.96	4.68	4	4	6	2	3	25	39	11	12	18	12	273.84	15	16	5	32	26	11.1	18	17	389	8	4.6	11	14	52	19	2
chr16	49441829	49442307	0.162	4	8	4	18.32	8.6	2.64	3.88	4	5.56	2.16	24	24	23	17	28	23	309	20	39	22	34	45	24.9	13	23	711	26	2.8	46	30	69	20	2
chr3	196743832	196744260	0.044	4.08	5	2	3	2	3	2	2.8	3	1.64	2	5	4	7	5	4	2	6	7	4	3	2	1.4	7	5	3	6	3.7	4	6	7	3	4
chr11	47368216	47369272	0.058	6	8	2	3	3	4.88	4.8	6	5	4	5	6	5	6	6	6	7	9	7	6	7	11	2.8	5	7	5	6	7.3	11	5	13	6	3
chr7	7693267	7693444	0.044	4.84	6	1	7	4.76	2	5.68	5	5.6	15.56	11	17	80	14	29	13	179.64	20	20	4	25	28	8.3	25	18	112	14	3.7	36	16	54	11	5
chr17	18883358	18886856	0.084	5	12.52	3.96	8.12	4	4	7	10.32	12.64	10.2	7	31	7	7	9	8	8	7	10	5	11	13	2.8	11	5	6	9	7.3	8	9	10	14	4
chr17	27229166	27230555	0.658	15.84	27.64	48.52	20.28	68.36	3.08	4	67.2	12.84	14.08	35	116	27	26	37	39	608.88	30	66	40	66	84	29	26	17	91	70	11.9	156	44	169	34	4
chr16	56652110	56652518	0.046	9.52	3	5.72	24.44	13.36	103.68	2.68	10	14	2.84	13	3	7	8	13	9	6.16	7	6	28	10	9	5.6	16	9	7	4	8.8	20	12	12	8	2
chr18	8400437	8400797	0.052	1.44	3	4	6	3	3.56	6	8.2	4	2	7	7	3	8	8	3	4.44	5	10	9	7	10	5.5	3	5	8	3	2.8	4	8	8	8	2
chr16	25850100	25850309	0.045	2	2	3.76	8	15.4	1.8	2	1	2.8	4.44	27	23	21	9	46	10	131.16	23	13	9	44	16	8.3	21	17	336	13	1.8	32	21	38	11	2
chr6	22222742	22223159	0.088	8.76	9.08	11.76	10.16	30.04	4	1	5	1	3.52	11	15	12	17	37	18	4.68	23	19	12	20	14	22.1	11	17	20	10	2.8	20	72	20	10	2
chr11	17761408	17762688	0.056	3	9.76	2.96	7.08	5	6	3	6	10.72	8.56	7	6	10	11	9	7	8	7	12	11	17	9	5.5	3	9	6	8	9.2	12	6	9	9	2
chr1	100315208	100316320	0.221	7	45.44	60.56	11.36	88.2	2.76	3.36	81.64	2.44	6.6	147	27	17	22	328	18	4.96	36	37	23	22	47	77.4	13	14	28	18	6.4	52	79	30	28	4
chr11	75095485	75095904	0.115	10	5	3.64	8.32	8.08	4	4.8	4	5.56	4.68	30	23	28	11	30	20	263.16	19	19	25	41	23	8.3	17	10	517	14	3.7	33	40	86	18	1
chr2	105654005	105654816	0.103	7	71.76	117.08	5.44	93.32	3	3.88	119.96	6.64	12.96	19	27	19	22	44	10	10.8	34	26	9	21	22	16.6	13	13	13	35	4.6	72	102	17	15	3
chr21	44578834	44580398	0.399	12	14.96	8	44.2	27.48	16	7	30.64	8.6	10.08	12	72	12	13	20	17	17	15	17	30	19	16	18	24	13	13	11	22.2	23	21	26	31	11
chr17	73896983	73897513	0.052	5.52	11.16	2	8.88	3	4	12.88	8	11	10	5	6	2	5	6	8	5.8	5	3	8	6	6	1.4	4	5	4	9	2.8	8	6	7	11	1
chr16	3695273	3696230	0.211	5	29.16	9.6	27.48	30.2	4.12	7	19.28	5.88	5.36	13	53	93	13	31	13	8	18	32	24	29	21	35.9	29	16	15	11	5.5	48	26	24	21	7
chr5	52083462	52084464	0.122	4	10.64	48.92	10.92	79.68	5	7	24	3.68	3	16	49	96	24	23	12	47.48	18	16	29	20	20	13.8	11	8	58	12	4.6	47	48	20	12	4
chr8	38823922	38824334	0.133	4	3.48	3	3	7	4	4	3	2	5.56	13	14	24	16	13	12	91.56	20	20	6	33	22	12.4	10	21	346	9	2.8	38	15	33	14	1
chr16	85502894	85503126	0.041	3.56	3	0.64	6.52	1	7	5	7	3.44	5.48	6	3	5	8	9	7	2	4	5	8	3	6	2.8	4	3	4	6	4.6	4	6	4	9	1
chr17	41170325	41170647	0.074	5.84	13.4	3.36	4.84	4	2	12.2	10.72	9.44	28	15	7	8	4	16	8	2	9	5	10	9	39	48.4	5	31	5	6	7.3	36	10	25	6	1
chr1	156892371	156894983	0.174	11.16	7	19	28.36	99.56	122.68	4	9.2	10	4	12	20	12	14	13	9	7	9	14	29	18	16	5.5	10	11	13	10	14.7	26	10	24	15	6
chr17	51571	51925	0.069	20.44	35.72	6	5.12	8	9.32	6.6	16.08	11.8	12.56	7	11	6	4	5	6	15.04	6	4	8	8	5	0	4	6	2	3	11.6	7	2	9	5	1
chr7	73300698	73301159	0.057	5	8.96	3	9.08	6.4	3	2.28	7.84	3	4	7	6	7	8	5	11	4	12	7	13	12	11	6.9	6	10	8	7	5.5	8	14	9	12	4
chr1	158147386	158147987	0.222	4	5.92	14.12	9.4	31.64	12.64	3	5.36	6	3	8	7	6	8	11	7	10	12	13	8	10	8	4.1	5	7	12	6	5.4	18	18	8	14	1
chr9	88713607	88715337	0.426	9	12.92	59.32	19.68	105.76	20.32	5	51.32	6.92	27.16	19	31	11	25	24	11	25.6	17	40	21	16	20	22.1	11	11	41	15	4.6	31	27	23	15	6
chr11	133449107	133450001	0.089	5	11.92	4.92	22.44	15.8	8	4	11.36	5	3	13	10	6	11	13	13	12.44	12	13	16	14	13	5.5	12	9	19	13	4.6	19	61	18	13	2
chr15	69366284	69367077	0.099	4	26.84	64.68	16.36	127.56	8.88	4	48.12	4	7.32	19	23	16	14	23	15	7.8	24	26	20	28	27	30.4	11	23	25	16	5.5	49	44	25	19	5
[truncated: 3,005 more rows]
